# Supplementary material for: Comparative Analysis of Early Life Stage Traits in Annual and Perennial Phaseolus Crops and Their Wild Relatives
Source: Front Plant Sci. 2020 Mar 10;11:34. doi: 10.3389/fpls.2020.00034 (PMC7076113; doi:10.3389/fpls.2020.00034)
Supplement: Supplementary file 6 [file Table_5.xlsx]

## Sheet: accession-level_data
Species	Taxon	Accession	Plant name	Lifespan	Cultivation status (simplified)	Cultivation status (original)	Geographic origin	Seed number (seed size)	Seed age (years)	Single seed weight (mean, mg)	Single seed area (mean, mm^2)	Single seed length (mean, mm)	Seed image dimensions (ImageJ)	Seed number (germination)	Germination proportion	Sowing date	Planting date	Soaking time (hours)	Scarification method	Germination substrate	Seed quality	Germination type	Plant number measured	Stem diameter (mean, mm)	Node number (mean)	Stem height (mean, cm)	Health (stem diameter)	Health (nodes)	Health (height)	DAP (stem diameter)	DAP (node number)	DAP (height)	Shoot dry mass (mean, g)	Root dry mass (mean, g)	Total dry mass (mean, g)	Root mass fraction (mean)	Reproductive status (shoot biomass)	Reproductive status (root biomass)	Reproductive status (total biomass)	Outdoor proportion (shoot biomass)	Outdoor proportion (root biomass)	Outdoor proportion (total biomass)	Health (shoot biomass)	Health (root biomass)	Health (total biomass)	DAP (shoot biomass)	DAP (root biomass)	DAP (total biomass)	Latitude
Phaseolus acutifolius	Phaseolus acutifolius	PI 196932	Frijol Bayo	annual	cultivated	landrace	Veracruz, Mexico	25	29	92.52	27.311	7.104	1349×748	25	0.12	2016-06-26	NA	29	scalpel	petri dish with germination paper	1	NA	NA	NA	NA	NA	NA	NA	NA	NA	NA	NA	NA	NA	NA	NA	NA	NA	NA	NA	NA	NA	NA	NA	NA	NA	NA	NA	NA
Phaseolus acutifolius	Phaseolus acutifolius	PI 197041	G40003	annual	cultivated	landrace	La Libertad, El Salvador	25	20	131.16	32.662	7.828	1349×748	25	0.24	2016-06-26	NA	30	scalpel	petri dish with germination paper	1	epigeal	NA	NA	NA	NA	NA	NA	NA	NA	NA	NA	NA	NA	NA	NA	NA	NA	NA	NA	NA	NA	NA	NA	NA	NA	NA	NA	NA
Phaseolus acutifolius	Phaseolus acutifolius	PI 200749	G40004	annual	cultivated	cultivated	Cuscatlan, El Salvador	25	13	104.48	27.396	7.161	1349×748	25	0.04	2016-06-26	NA	30	scalpel	petri dish with germination paper	1	epigeal	NA	NA	NA	NA	NA	NA	NA	NA	NA	NA	NA	NA	NA	NA	NA	NA	NA	NA	NA	NA	NA	NA	NA	NA	NA	NA	NA
Phaseolus acutifolius	Phaseolus acutifolius	PI 200902	G40005	annual	cultivated	cultivated	La Paz, El Salvador	25	20	129.96	32.18	7.771	1349×748	25	0.44	2016-06-26	NA	30	scalpel	petri dish with germination paper	1	epigeal	NA	NA	NA	NA	NA	NA	NA	NA	NA	NA	NA	NA	NA	NA	NA	NA	NA	NA	NA	NA	NA	NA	NA	NA	NA	NA	NA
Phaseolus acutifolius	Phaseolus acutifolius	PI 201268	G40006	annual	cultivated	landrace	Chiapas, Mexico	26	13	122.5	32.703	7.969	1349×748	26	0.384615	2016-06-26	NA	29	scalpel	petri dish with germination paper	2	NA	NA	NA	NA	NA	NA	NA	NA	NA	NA	NA	NA	NA	NA	NA	NA	NA	NA	NA	NA	NA	NA	NA	NA	NA	NA	NA	NA
Phaseolus acutifolius	Phaseolus acutifolius	PI 239056	G40008	annual	cultivated	cultivated	Morocco	25	32	124.64	38.916	8.311	1349×748	25	0	2016-06-26	NA	29	scalpel	petri dish with germination paper	2	NA	NA	NA	NA	NA	NA	NA	NA	NA	NA	NA	NA	NA	NA	NA	NA	NA	NA	NA	NA	NA	NA	NA	NA	NA	NA	NA	NA
Phaseolus acutifolius	Phaseolus acutifolius	PI 263599	G40168	annual	wild	wild	Sinaloa, Mexico	25	29	40.4	20.584	6.129	1349×748	23	0.869565	2016-06-26	NA	29	scalpel	petri dish with germination paper	1	NA	NA	NA	NA	NA	NA	NA	NA	NA	NA	NA	NA	NA	NA	NA	NA	NA	NA	NA	NA	NA	NA	NA	NA	NA	NA	NA	25.4185
Phaseolus acutifolius	Phaseolus acutifolius	PI 307780	G40058	annual	cultivated	landrace	El Salvador	25	2	NA	30.68	7.509	1349×748	26	0.0384615	2016-06-26	NA	30	scalpel	petri dish with germination paper	1	NA	NA	NA	NA	NA	NA	NA	NA	NA	NA	NA	NA	NA	NA	NA	NA	NA	NA	NA	NA	NA	NA	NA	NA	NA	NA	NA	NA
Phaseolus acutifolius	Phaseolus acutifolius	PI 310800	G40012	annual	cultivated	cultivated	Chinandega, Nicaragua	25	33	113.24	33.749	7.865	1349×748	25	0	2016-06-26	NA	30	scalpel	petri dish with germination paper	1	NA	NA	NA	NA	NA	NA	NA	NA	NA	NA	NA	NA	NA	NA	NA	NA	NA	NA	NA	NA	NA	NA	NA	NA	NA	NA	NA	NA
Phaseolus acutifolius	Phaseolus acutifolius	PI 310801	G40013	annual	cultivated	cultivated	Rivas, Nicaragua	25	13	151.32	41.524	8.87	1349×748	25	1	2016-06-26	NA	29	scalpel	petri dish with germination paper	0	NA	NA	NA	NA	NA	NA	NA	NA	NA	NA	NA	NA	NA	NA	NA	NA	NA	NA	NA	NA	NA	NA	NA	NA	NA	NA	NA	NA
Phaseolus acutifolius	Phaseolus acutifolius	PI 312122	Frijol blanco dulce	annual	cultivated	landrace	Santa Ana, El Salvador	NA	13	NA	NA	NA	NA	25	0.6	2016-06-30	NA	22	scalpel	petri dish with only water in plate for 3 days, then cotton ball	1	NA	NA	NA	NA	NA	NA	NA	NA	NA	NA	NA	NA	NA	NA	NA	NA	NA	NA	NA	NA	NA	NA	NA	NA	NA	NA	NA	NA
Phaseolus acutifolius	Phaseolus acutifolius	PI 312196	Frjol del monte	annual	cultivated	landrace	Sonora, Mexico	NA	32	NA	NA	NA	NA	24	1	2016-06-30	2016-07-13	22	scalpel	petri dish with only water in plate for 3 days, then cotton ball	0	NA	12	1	2.91667	21.3167	2	2	1.83333	21	21	23	0.663637	0.21425	1.21725	0.168957	0	0	0	0.25	0	0	2	2	2	70.625	73	72.5	NA
Phaseolus acutifolius	Phaseolus acutifolius	PI 313205	Rosa negro	annual	cultivated	landrace	Chiapas, Mexico	20	20	NA	40.638	8.851	640×360	25	0.96	2016-06-30	2016-07-13	21	scalpel	petri dish with only water in plate for 3 days, then cotton ball	0	NA	12	2.33333	2.58333	NA	2	2	NA	21	21	NA	1.27063	1.1245	2.9145	0.385829	0	0	0	0.2	0	0	1.8	2	2	70.5	75	75	NA
Phaseolus acutifolius	Phaseolus acutifolius	PI 319440	G40051	annual	wild	wild	Sonora, Mexico	NA	32	NA	NA	NA	NA	23	1	2016-06-30	NA	21	scalpel	petri dish with only water in plate for 3 days, then cotton ball	1	epigeal	NA	NA	NA	NA	NA	NA	NA	NA	NA	NA	NA	NA	NA	NA	NA	NA	NA	NA	NA	NA	NA	NA	NA	NA	NA	NA	27.4
Phaseolus acutifolius	Phaseolus acutifolius	PI 319442	G40053	annual	wild	wild	Sonora, Mexico	NA	32	NA	NA	NA	NA	23	0.956522	2016-06-30	2016-07-13	21	scalpel	petri dish with only water in plate for 3 days, then cotton ball	0	NA	10	0.9	3.2	23.19	2	2	1.6	21	21	23	0.68776	0.189	1.469	0.127264	0	0	0	0.1	0	0	1.7	2	2	70.5	72.5	72.5	27.4
Phaseolus acutifolius	Phaseolus acutifolius	PI 319445	Serowi	annual	wild	wild	Mexico	NA	29	NA	NA	NA	NA	25	0.4	2016-06-30	NA	21	scalpel	petri dish with only water in plate for 3 days, then cotton ball	1	NA	NA	NA	NA	NA	NA	NA	NA	NA	NA	NA	NA	NA	NA	NA	NA	NA	NA	NA	NA	NA	NA	NA	NA	NA	NA	NA	32.43
Phaseolus acutifolius	Phaseolus acutifolius	PI 319447	G10023	annual	wild	wild	Durango, Mexico	NA	32	NA	NA	NA	NA	25	0.52	2016-06-30	2016-07-14	21	scalpel	petri dish with only water in plate for 3 days, then cotton ball	2	epigeal	7	NA	NA	37.1429	NA	NA	1.85714	NA	NA	20	NA	NA	NA	NA	NA	NA	NA	NA	NA	NA	NA	NA	NA	NA	NA	NA	23.7707
Phaseolus acutifolius	Phaseolus acutifolius	PI 321637	G40022	annual	cultivated	cultivated	Arizona, US	NA	20	NA	NA	NA	NA	25	0.8	2016-06-30	2016-07-14	20	scalpel	petri dish with only water in plate for 3 days, then cotton ball	1	epigeal	2	NA	NA	57.75	NA	NA	2	NA	NA	20	1.86	1.16	3.02	0.384106	0	0	0	0	0	0	2	2	2	73	73	73	NA
Phaseolus acutifolius	Phaseolus acutifolius	PI 430219	8-1-5-2	annual	cultivated	landrace	New Mexico, US	25	20	22.56	9.837	4.52	1349×748	25	1	2016-07-08	2016-07-13	30	scalpel	petri dish with cotton ball	0	epigeal	25	NA	NA	27.34	NA	NA	1.56	NA	NA	21	0.41435	0.144	0.9926	0.145074	0	0	0	0.166667	0	0	1	1	1	70.1667	75	75	NA
Phaseolus acutifolius	Phaseolus acutifolius	PI 440785	GN x475	annual	cultivated	cultivated	Sonora, Mexico	25	32	112.8	36.412	8.45	1349×748	25	0.64	2016-07-08	2016-07-13	30	scalpel	petri dish with cotton ball	1	epigeal	10	NA	NA	28	NA	NA	1.7	NA	NA	21	1.34804	0.3285	2.1885	0.150103	0.555556	0	0	0.222222	0	0	1.55556	1	1	69.2222	71	69	NA
Phaseolus acutifolius	Phaseolus acutifolius	PI 440813	GN x525	annual	wild	wild	Arizona, US	25	18	49.28	23.504	6.728	1349×748	25	1	2016-07-08	2016-07-13	29	scalpel	petri dish with cotton ball	0	NA	20	1.5	3.45	44.4	1.65	1.65	1.25	21	21	23	0.981779	0.395733	1.87377	0.206135	0.263158	0	0	0.157895	0	0	1.42105	1.66667	1.66667	70.7895	75	75	31.8342
Phaseolus acutifolius	Phaseolus acutifolius	PI 458873	EAI 3734	annual	cultivated	cultivated	Maryland, US	25	20	137.12	33.043	7.819	1349×748	25	0.52	2016-07-08	2016-07-13	29	scalpel	petri dish with cotton ball	1	epigeal	3	NA	NA	24	NA	NA	2	NA	NA	21	0.68	0.0639	0.7439	0.0858986	0	0	0	0	0	0	2	2	2	69	71	69	NA
Phaseolus acutifolius	Phaseolus acutifolius	PI 458874	EAI 5355	annual	cultivated	cultivated	Puerto Rico	25	32	102.28	28.384	7.154	1349×748	25	0.4	2016-07-08	2016-07-13	29	scalpel	petri dish with cotton ball	1	NA	4	NA	NA	11.875	NA	NA	2	NA	NA	21	0.87195	0.4304	1.64265	0.262879	0	0	0	0.25	0	0	2	2	2	69.75	71	70	NA
Phaseolus acutifolius	Phaseolus acutifolius	PI 462025	NA	annual	cultivated	cultivar	Arizona, US	25	10	159.08	49.19	9.685	1349×748	25	0.88	2016-07-08	2016-07-13	29	scalpel	petri dish with cotton ball	0	epigeal	15	NA	NA	16.1333	NA	NA	1.93333	NA	NA	21	0.9946	0.37715	1.3325	0.195268	0	0	0	0.181818	0	0	1.81818	1	1	69.5	71	70.5	NA
Phaseolus acutifolius	Phaseolus acutifolius	PI 638830	4	annual	wild	wild	Mexico	25	13	39.64	14.883	5.473	1349×748	25	1	2016-07-08	2016-07-13	29	scalpel	petri dish with cotton ball	1	epigeal	24	NA	NA	38.7292	NA	NA	1.33333	NA	NA	21	0.678683	0.12765	0.916625	0.151865	0.111111	0	0	0.111111	0.25	0.25	1.38889	1.25	1.25	69.2222	71	69.75	NA
Phaseolus acutifolius	Phaseolus acutifolius var. acutifolius	PI 197032	G40002	annual	cultivated	landrace	San Salvador, El Salvador	25	2	131.64	31.889	7.659	1349×748	24	0.291667	2016-06-26	NA	30	scalpel	petri dish with germination paper	1	epigeal	NA	NA	NA	NA	NA	NA	NA	NA	NA	NA	NA	NA	NA	NA	NA	NA	NA	NA	NA	NA	NA	NA	NA	NA	NA	NA	NA
Phaseolus acutifolius	Phaseolus acutifolius var. acutifolius	PI 313488	88	annual	cultivated	landrace	Oaxaca, Mexico	25	2	135.08	35.662	8.116	1349×748	25	0.84	2016-07-07	2016-07-13	17	scalpel	petri dish with cotton ball	0	NA	10	1.44444	4.22222	24.45	1.88889	1.88889	2	21	21	22.8	0.8489	0.21555	0.95635	0.227401	1.5	2	2	0	0	0	1.875	2	2	70.125	71	70.5	NA
Phaseolus acutifolius	Phaseolus acutifolius var. tenuifolius	PI 440809	GN x453	annual	wild	wild	Arizona, US	25	32	31.32	15.795	5.561	1349×748	25	1	2016-07-07	2016-07-13	17	scalpel	petri dish with cotton ball	0	epigeal	21	1	3.61905	43.1667	1.35	1.33333	1.33333	20	20	21	0.719786	0.383025	1.4009	0.209679	0.0952381	0	0	0.0952381	0	0	1.14286	1.25	1.25	69.6667	72.25	71.25	32.2815
Phaseolus acutifolius	Phaseolus acutifolius var. tenuifolius	PI 440810	GN x521	annual	wild	wild	Arizona, US	25	32	13.24	8.458	4.177	1349×748	25	0.76	2016-07-07	2016-07-13	17	scalpel	petri dish with cotton ball	0	epigeal	13	1	4	31.2917	1.83333	1.83333	1.83333	20	20	21	0.907815	0.294975	1.34803	0.220274	0.0769231	0	0	0.25	0.333333	0.333333	1.84615	1.75	1.66667	70.5714	73	71.3333	31.7831
Phaseolus acutifolius	Phaseolus acutifolius var. tenuifolius	PI 440811	GN x523	annual	wild	wild	Arizona, US	25	20	13.48	9.121	4.117	1349×748	25	0.96	2016-07-07	2016-07-13	18	scalpel	petri dish with cotton ball	0	epigeal	19	1.10526	3.42105	15.7632	1.73684	1.73684	1.73684	20	20	20.5263	0.846931	0.363957	1.38455	0.243408	0.25	0.333333	0.333333	0.125	0.166667	0.166667	1.8125	1.71429	1.66667	70.1667	72.3333	71.25	31.8342
Phaseolus angustissimus	Phaseolus angustissimus	PI 535272	G40550	perennial	wild	wild	New Mexico, US	23	23	21.2174	11.076	4.734	640×360	23	1	2016-06-30	2016-07-13	23	scalpel	petri dish with only water in plate for 3 days, then cotton ball	1	hypogeal	8	1	3.14286	10.25	2	2	2	20.4286	20.4286	22	0.0858	0.01995	0.10575	0.212922	0	0	0	0	0	0	2	2	2	72.5	75	72.5	32.3261
Phaseolus angustissimus	Phaseolus angustissimus	PI 535273	G40685	perennial	wild	wild	New Mexico, US	23	23	26.2609	12.424	4.93	640×360	23	1	2016-06-30	2016-07-13	23	scalpel	petri dish with only water in plate for 3 days, then cotton ball	0	hypogeal	6	1	3.66667	11.4167	2	2	2	20	20	21	0.03615	NA	NA	NA	0	NA	NA	1	NA	NA	2	NA	NA	70	NA	NA	32.3261
Phaseolus coccineus	Phaseolus coccineus	PI 175858	G35027	perennial	cultivated	cultivated	Yozgat, Turkey	20	34	352.85	73.787	12.765	640×360	20	0	2016-06-26	NA	28	scalpel	petri dish with germination paper	1	NA	NA	NA	NA	NA	NA	NA	NA	NA	NA	NA	NA	NA	NA	NA	NA	NA	NA	NA	NA	NA	NA	NA	NA	NA	NA	NA	NA
Phaseolus coccineus	Phaseolus coccineus	PI 203931	G35068	perennial	cultivated	landrace	Hidalgo, Mexico	20	34	719.1	140.032	16.29	1349×748	19	0.263158	2016-06-26	2016-07-14	28	scalpel	petri dish with germination paper	1	NA	2	2	5	44	2	2	2	19	19	20	0.6134	NA	NA	NA	0	NA	NA	1	NA	NA	2	NA	NA	69	NA	NA	NA
Phaseolus coccineus	Phaseolus coccineus	PI 205360	G35572	perennial	cultivated	landrace	Alta Verapaz, Guatemala	20	31	625.3	132.767	15.519	1349×748	20	0.9	2016-06-26	2016-07-13	27	scalpel	petri dish with germination paper	0	NA	10	1.95	3.5	15.95	2	2	2	20	20	21	1.93965	1.2342	4.0592	0.298962	0	0	0	0	0	0	2	2	2	71.6667	75	75	NA
Phaseolus coccineus	Phaseolus coccineus	PI 209664	G35069	perennial	cultivated	landrace	Puebla, Mexico	20	34	601.1	126.489	15.305	1349×748	20	0.6	2016-06-26	NA	27	scalpel	petri dish with germination paper	1	hypogeal	NA	NA	NA	NA	NA	NA	NA	NA	NA	NA	NA	NA	NA	NA	NA	NA	NA	NA	NA	NA	NA	NA	NA	NA	NA	NA	NA
Phaseolus coccineus	Phaseolus coccineus	PI 224711	Botil	perennial	cultivated	landrace	Chiapas, Mexico	20	31	796.4	152.003	16.033	1349×748	20	0.8	2016-06-26	2016-07-13	27	scalpel	petri dish with germination paper	0	hypogeal	10	2	4.2	18.65	2	2	2	20	20	20	2.81869	0.9833	5.2533	0.187178	0	0	0	0.285714	0	0	1.57143	1	1	70.7143	71	70	NA
Phaseolus coccineus	Phaseolus coccineus	PI 226594	Scarlet Runner Bean	perennial	cultivated	cultivated	Costa Rica	19	31	388.211	80.056	11.356	1349×748	19	0	2016-06-26	NA	26	scalpel	petri dish with germination paper	1	NA	NA	NA	NA	NA	NA	NA	NA	NA	NA	NA	NA	NA	NA	NA	NA	NA	NA	NA	NA	NA	NA	NA	NA	NA	NA	NA	NA
Phaseolus coccineus	Phaseolus coccineus	PI 257222	Col. No. 114	perennial	cultivated	landrace	Colombia	20	31	443.85	75.807	11.931	1349×748	20	0	2016-06-26	NA	28	scalpel	petri dish with germination paper	0	NA	NA	NA	NA	NA	NA	NA	NA	NA	NA	NA	NA	NA	NA	NA	NA	NA	NA	NA	NA	NA	NA	NA	NA	NA	NA	NA	NA
Phaseolus coccineus	Phaseolus coccineus	PI 307663	Col. No. 20659	perennial	cultivated	landrace	San Jose, Costa Rica	20	31	588.5	117.098	14.428	1349×748	20	1	2016-06-26	2016-07-14	28	scalpel	petri dish with germination paper	0	NA	10	2	5.2	23.57	2	2	2	19.8	19.8	21	2.8491	2.13	7.61	0.279895	0	0	0	0	0	0	2	2	2	69.6667	75	75	NA
Phaseolus coccineus	Phaseolus coccineus	PI 309888	Col. No. 20661	perennial	cultivated	cultivated	San Jose, Costa Rica	20	31	664.9	143.508	16.175	1349×748	20	1	2016-06-26	NA	28	scalpel	petri dish with germination paper	0	hypogeal	NA	NA	NA	NA	NA	NA	NA	NA	NA	NA	NA	NA	NA	NA	NA	NA	NA	NA	NA	NA	NA	NA	NA	NA	NA	NA	NA
Phaseolus coccineus	Phaseolus coccineus	PI 311180	Piloya	perennial	cultivated	cultivated	Quiche, Guatemala	20	46	617.55	123.276	15.242	1349×748	20	0.8	2016-06-26	NA	27	scalpel	petri dish with germination paper	0	NA	NA	NA	NA	NA	NA	NA	NA	NA	NA	NA	NA	NA	NA	NA	NA	NA	NA	NA	NA	NA	NA	NA	NA	NA	NA	NA	NA
Phaseolus coccineus	Phaseolus coccineus	PI 311185	G35583	perennial	cultivated	landrace	Quezaltenango, Guatemala	20	31	542.75	121.776	14.834	1349×748	19	0.789474	2016-06-26	NA	28	scalpel	petri dish with germination paper	0	NA	NA	NA	NA	NA	NA	NA	NA	NA	NA	NA	NA	NA	NA	NA	NA	NA	NA	NA	NA	NA	NA	NA	NA	NA	NA	NA	NA
Phaseolus coccineus	Phaseolus coccineus	PI 311210	G35177	perennial	cultivated	landrace	Alta Verapaz, Guatemala	20	31	523.05	116.062	14.58	1349×748	20	0.5	2016-06-26	NA	27	scalpel	petri dish with germination paper	1	NA	NA	NA	NA	NA	NA	NA	NA	NA	NA	NA	NA	NA	NA	NA	NA	NA	NA	NA	NA	NA	NA	NA	NA	NA	NA	NA	NA
Phaseolus coccineus	Phaseolus coccineus	PI 311218	Piloya	perennial	cultivated	landrace	Totonicapan, Guatemala	20	31	639.5	129.643	15.64	1349×748	19	0.947368	2016-06-26	2016-07-13	27	scalpel	petri dish with germination paper	1	hypogeal	10	2	3	17.4	2	2	2	20	20	21	2.582	3.52	9.8	0.359184	0	0	0	0	0	0	1.7	2	2	70.1	71	71	NA
Phaseolus coccineus	Phaseolus coccineus	PI 311880	Piloy	perennial	cultivated	landrace	Guatemala, Guatemala	20	31	629.25	138.56	15.802	1349×748	20	0.95	2016-07-04	2016-07-13	23	scalpel	petri dish with cotton ball	0	NA	10	3.15	3.3	22.38	2	2	2	21	21	23	2.45414	0.9589	3.2989	0.290673	0	0	0	0	0	0	1.75	2	2	70.8333	75	75	NA
Phaseolus coccineus	Phaseolus coccineus	PI 311882	Piloy	perennial	cultivated	landrace	Huehuetenango, Guatemala	20	31	514.8	111.293	14.052	1349×748	20	0.75	2016-07-04	NA	24	scalpel	petri dish with cotton ball	0	NA	NA	NA	NA	NA	NA	NA	NA	NA	NA	NA	NA	NA	NA	NA	NA	NA	NA	NA	NA	NA	NA	NA	NA	NA	NA	NA	NA
Phaseolus coccineus	Phaseolus coccineus	PI 311977	Ayocote	perennial	cultivated	landrace	Oaxaca, Mexico	20	7	779.2	188.902	19.565	1349×748	20	0.85	2016-07-04	2016-07-13	23	scalpel	petri dish with cotton ball	0	hypogeal	16	NA	NA	21.7812	NA	NA	1.9375	NA	NA	21	3.92021	3.03	10.04	0.301793	0.142857	2	2	0.0714286	0	0	1.64286	2	2	69.4286	74	74	NA
Phaseolus coccineus	Phaseolus coccineus	PI 325591	Shaushana	perennial	cultivated	landrace	Veracruz, Mexico	20	31	557.45	108.21	14.002	640×360	20	0.75	2016-06-30	NA	23	scalpel	petri dish with only water in plate for 3 days, then cotton ball	0	hypogeal	NA	NA	NA	NA	NA	NA	NA	NA	NA	NA	NA	NA	NA	NA	NA	NA	NA	NA	NA	NA	NA	NA	NA	NA	NA	NA	NA
Phaseolus coccineus	Phaseolus coccineus	PI 325598	G35179	perennial	wild	wild	Morelos, Mexico	21	31	69.3333	23.843	6.283	1349×748	20	0.7	2016-07-04	NA	24	scalpel	petri dish with cotton ball	0	NA	NA	NA	NA	NA	NA	NA	NA	NA	NA	NA	NA	NA	NA	NA	NA	NA	NA	NA	NA	NA	NA	NA	NA	NA	NA	NA	19.31
Phaseolus coccineus	Phaseolus coccineus	PI 346951	G35370	perennial	cultivated	cultivated	Mexico	20	31	546.55	119.351	14.464	1349×748	20	0.9	2016-07-04	NA	24	scalpel	petri dish with cotton ball	0	NA	NA	NA	NA	NA	NA	NA	NA	NA	NA	NA	NA	NA	NA	NA	NA	NA	NA	NA	NA	NA	NA	NA	NA	NA	NA	NA	NA
Phaseolus coccineus	Phaseolus coccineus	PI 358088	Edar bel	perennial	cultivated	cultivated	Macedonia	20	13	1303.3	208.684	19.98	1349×748	19	0.684211	2016-07-04	NA	24	scalpel	petri dish with cotton ball	0	hypogeal	NA	NA	NA	NA	NA	NA	NA	NA	NA	NA	NA	NA	NA	NA	NA	NA	NA	NA	NA	NA	NA	NA	NA	NA	NA	NA	NA
Phaseolus coccineus	Phaseolus coccineus	PI 361351	G35279	perennial	cultivated	cultivated	Uttar Pradesh, India	20	31	952.55	194.05	18.969	1349×748	20	0.35	2016-07-04	NA	24	scalpel	petri dish with cotton ball	0	hypogeal	NA	NA	NA	NA	NA	NA	NA	NA	NA	NA	NA	NA	NA	NA	NA	NA	NA	NA	NA	NA	NA	NA	NA	NA	NA	NA	NA
Phaseolus coccineus	Phaseolus coccineus	PI 361357	G35282	perennial	cultivated	cultivated	Bhutan	20	31	767.35	165.614	17.22	1349×748	20	0.3	2016-07-04	NA	25	scalpel	petri dish with cotton ball	0	NA	NA	NA	NA	NA	NA	NA	NA	NA	NA	NA	NA	NA	NA	NA	NA	NA	NA	NA	NA	NA	NA	NA	NA	NA	NA	NA	NA
Phaseolus coccineus	Phaseolus coccineus	PI 361480	G35290	perennial	cultivated	cultivated	Tamil Nadu, India	20	31	774.3	182.377	18.324	1349×748	20	0.85	2016-07-04	2016-07-14	24	scalpel	petri dish with cotton ball	0	NA	3	1.66667	5.66667	47.3333	1.33333	1.33333	1.33333	19	19	20	0.5974	NA	NA	NA	0	NA	NA	1	NA	NA	2	NA	NA	69	NA	NA	NA
Phaseolus coccineus	Phaseolus coccineus	PI 361511	G35293	perennial	cultivated	cultivated	Himachal Pradesh, India	20	31	1020.4	200.875	19.683	1349×748	20	0.9	2016-07-04	NA	24	scalpel	petri dish with cotton ball	0	hypogeal	NA	NA	NA	NA	NA	NA	NA	NA	NA	NA	NA	NA	NA	NA	NA	NA	NA	NA	NA	NA	NA	NA	NA	NA	NA	NA	NA
Phaseolus coccineus	Phaseolus coccineus	PI 390414	Frijol Petaco	perennial	cultivated	cultivated	Cauca, Colombia	20	31	291.15	84.07	11.711	1349×748	19	0	2016-07-04	NA	25	scalpel	petri dish with cotton ball	0	NA	NA	NA	NA	NA	NA	NA	NA	NA	NA	NA	NA	NA	NA	NA	NA	NA	NA	NA	NA	NA	NA	NA	NA	NA	NA	NA	NA
Phaseolus coccineus	Phaseolus coccineus	PI 406785	W-C 1473	perennial	cultivated	cultivated	Cartago, Costa Rica	20	31	486.25	113.16	14.515	1349×748	20	1	2016-07-04	2016-07-13	23	scalpel	petri dish with cotton ball	0	NA	10	2.7	4.2	23.67	1.9	1.9	1.9	21	21	23	1.993	1.76295	4.96295	0.350009	0	0	0	0.111111	0	0	1.88889	2	2	70.5556	73	72.5	NA
Phaseolus coccineus	Phaseolus coccineus	PI 406936	Chinapopas	perennial	cultivated	landrace	Francisco Morazan, Honduras	20	31	419.4	99.747	13.361	1349×748	20	0.45	2016-07-04	NA	25	scalpel	petri dish with cotton ball	1	NA	NA	NA	NA	NA	NA	NA	NA	NA	NA	NA	NA	NA	NA	NA	NA	NA	NA	NA	NA	NA	NA	NA	NA	NA	NA	NA	NA
Phaseolus coccineus	Phaseolus coccineus	PI 417585	M7054-1	perennial	cultivated	cultivated	Mexico	20	31	48.1	20.352	6.228	1349×748	20	0.95	2016-07-04	NA	22	scalpel	petri dish with cotton ball	0	NA	NA	NA	NA	NA	NA	NA	NA	NA	NA	NA	NA	NA	NA	NA	NA	NA	NA	NA	NA	NA	NA	NA	NA	NA	NA	NA	NA
Phaseolus coccineus	Phaseolus coccineus	PI 417605	M7417-D	perennial	wild	wild	Jalisco, Mexico	22	32	104.318	30.624	7.51	640×360	22	0.863636	2016-06-30	2016-07-13	23	scalpel	petri dish with only water in plate for 3 days, then cotton ball	0	NA	12	1.16667	4.08333	41.425	2	2	2	21	21	23	0.775736	0.2512	1.12255	0.167935	0	0	0	0.0909091	0	0	1.81818	2	2	70.4545	73	72.5	20.8985
Phaseolus coccineus	Phaseolus coccineus	PI 430180	M7399X	perennial	wild	wild	Durango, Mexico	20	20	102.4	34.78	8.049	1349×748	20	0.85	2016-07-04	2016-07-13	22	scalpel	petri dish with cotton ball	1	NA	15	1.03333	3.93333	36.6333	1.33333	1.33333	1.33333	20	20	21	0.383387	0.0934667	0.651067	0.161369	0	0	0	0.125	0	0	1	1	1	69.75	72	70.6667	21.0034
Phaseolus coccineus	Phaseolus coccineus	PI 430182	M7402G	perennial	wild	wild	Chihuahua, Mexico	20	13	451.5	98.16	12.849	1349×748	20	0.55	2016-07-04	2016-07-13	23	scalpel	petri dish with cotton ball	0	hypogeal	9	1.66667	4.11111	25.7778	1.77778	1.77778	1.77778	20	20	21	1.30194	0.235333	1.482	0.153355	0	0	0	0.125	0	0	1.625	2	2	69.625	71.6667	70.3333	20.6537
Phaseolus coccineus	Phaseolus coccineus	PI 430190	M7402T	perennial	wild	wild	Chihuahua, Mexico	20	22	219.85	58.534	10.115	1349×748	20	0.85	2016-07-08	2016-07-13	28	scalpel	petri dish with cotton ball	0	NA	10	1.83333	4.16667	37.7	1.5	1.5	1.4	20	20	21	1.77964	0.824033	3.16123	0.215366	0	0	0	0.111111	0.333333	0.333333	1.44444	1	1	70.875	73.6667	73	20.6537
Phaseolus coccineus	Phaseolus coccineus	PI 433236	Piloy	perennial	cultivated	cultivated	Solola, Guatemala	20	31	689.85	112.249	14.201	1349×748	19	0.0526316	2016-07-08	NA	28	scalpel	petri dish with cotton ball	2	NA	NA	NA	NA	NA	NA	NA	NA	NA	NA	NA	NA	NA	NA	NA	NA	NA	NA	NA	NA	NA	NA	NA	NA	NA	NA	NA	NA
Phaseolus coccineus	Phaseolus coccineus	PI 433245	Piloy	perennial	cultivated	cultivated	Chimaltenango, Guatemala	20	32	648.4	132.541	15.586	1349×748	20	0.25	2016-07-07	NA	17	scalpel	petri dish with cotton ball	0	NA	NA	NA	NA	NA	NA	NA	NA	NA	NA	NA	NA	NA	NA	NA	NA	NA	NA	NA	NA	NA	NA	NA	NA	NA	NA	NA	NA
Phaseolus coccineus	Phaseolus coccineus	PI 433246	Piloy	perennial	cultivated	cultivated	Chimaltenango, Guatemala	20	32	822.05	149.247	17.38	640×360	NA	NA	NA	NA	NA	NA	NA	NA	NA	NA	NA	NA	NA	NA	NA	NA	NA	NA	NA	NA	NA	NA	NA	NA	NA	NA	NA	NA	NA	NA	NA	NA	NA	NA	NA	NA
Phaseolus coccineus	Phaseolus coccineus	PI 433247	Piloy	perennial	cultivated	cultivated	Chimaltenango, Guatemala	20	31	862.6	148.096	17.351	640×360	NA	NA	NA	NA	NA	NA	NA	NA	NA	NA	NA	NA	NA	NA	NA	NA	NA	NA	NA	NA	NA	NA	NA	NA	NA	NA	NA	NA	NA	NA	NA	NA	NA	NA	NA	NA
Phaseolus coccineus	Phaseolus coccineus	PI 433927	M7-451-10-7	perennial	cultivated	cultivated	Hawaii, US	20	31	171.6	44.138	9.422	1349×748	20	0.7	2016-07-08	NA	27	scalpel	petri dish with cotton ball	1	NA	NA	NA	NA	NA	NA	NA	NA	NA	NA	NA	NA	NA	NA	NA	NA	NA	NA	NA	NA	NA	NA	NA	NA	NA	NA	NA	NA
Phaseolus coccineus	Phaseolus coccineus	PI 438598	W-C 2460	perennial	cultivated	landrace	Quiche, Guatemala	20	31	565.2	111.453	13.674	1349×748	20	0.15	2016-07-08	NA	29	scalpel	petri dish with cotton ball	1	NA	NA	NA	NA	NA	NA	NA	NA	NA	NA	NA	NA	NA	NA	NA	NA	NA	NA	NA	NA	NA	NA	NA	NA	NA	NA	NA	NA
Phaseolus coccineus	Phaseolus coccineus	PI 438910	Frijol botel	perennial	cultivated	landrace	Chiapas, Mexico	20	31	505.6	108.45	13.664	1349×748	20	0.45	2016-07-04	NA	22	scalpel	petri dish with cotton ball	0	NA	NA	NA	NA	NA	NA	NA	NA	NA	NA	NA	NA	NA	NA	NA	NA	NA	NA	NA	NA	NA	NA	NA	NA	NA	NA	NA	NA
Phaseolus coccineus	Phaseolus coccineus	PI 449381	M 7451-10-7	perennial	cultivated	cultivated	Veracruz, Mexico	20	31	189.35	45.28	9.505	1349×748	20	0.95	2016-07-08	2016-07-14	28	scalpel	petri dish with cotton ball	1	NA	10	NA	NA	25.1	NA	NA	2	NA	NA	20	1.64973	0.342125	1.92713	0.183402	1.28571	1.5	1.5	0	0	0	0.857143	1	1	68.2857	70.5	68.5	NA
Phaseolus coccineus	Phaseolus coccineus	PI 451862	NA	perennial	cultivated	cultivated	Guatemala, Guatemala	20	31	543.7	115.61	14.906	1349×748	20	0.8	2016-07-08	NA	28	scalpel	petri dish with cotton ball	1	NA	NA	NA	NA	NA	NA	NA	NA	NA	NA	NA	NA	NA	NA	NA	NA	NA	NA	NA	NA	NA	NA	NA	NA	NA	NA	NA	NA
Phaseolus coccineus	Phaseolus coccineus	PI 451868	NA	perennial	cultivated	cultivated	Solola, Guatemala	20	31	274.3	52.524	9.758	1349×748	20	0	2016-07-08	NA	29	scalpel	petri dish with cotton ball	1	NA	NA	NA	NA	NA	NA	NA	NA	NA	NA	NA	NA	NA	NA	NA	NA	NA	NA	NA	NA	NA	NA	NA	NA	NA	NA	NA	NA
Phaseolus coccineus	Phaseolus coccineus	PI 476704	VF-78 Guatemala 109	perennial	wild	wild	San Juan Ixcoy, Guatemala	21	31	203.476	47.209	10.153	640×360	21	0.0952381	2016-06-30	NA	23	scalpel	petri dish with only water in plate for 3 days, then cotton ball	0	NA	NA	NA	NA	NA	NA	NA	NA	NA	NA	NA	NA	NA	NA	NA	NA	NA	NA	NA	NA	NA	NA	NA	NA	NA	NA	NA	15.5833
Phaseolus coccineus	Phaseolus coccineus	PI 494068	NA	perennial	cultivated	cultivated	Chile	20	14	1608.7	260.548	22.162	1349×748	20	0.55	2016-07-08	NA	27	scalpel	petri dish with cotton ball	1	NA	NA	NA	NA	NA	NA	NA	NA	NA	NA	NA	NA	NA	NA	NA	NA	NA	NA	NA	NA	NA	NA	NA	NA	NA	NA	NA	NA
Phaseolus coccineus	Phaseolus coccineus	PI 633530	W6 316	perennial	cultivated	cultivated	Puerto Rico	25	3	1024.24	198.501	19.058	1349×748	25	0.88	2016-07-08	2016-07-14	28	scalpel	petri dish with cotton ball	0	NA	10	NA	NA	27.25	NA	NA	1.9	NA	NA	20	1.58832	0.4607	2.29818	0.240725	0	0	0	0.166667	0	0	1.66667	1.5	1.5	69.3333	70.75	69.75	NA
Phaseolus coccineus	Phaseolus coccineus	PI 640977	3077	perennial	wild	wild	Guatemala	20	12	93.9	34.163	7.628	1349×748	19	0.105263	2016-07-08	2016-07-13	28	scalpel	petri dish with cotton ball	0	NA	1	NA	NA	NA	NA	NA	NA	NA	NA	NA	0.1026	0.0733	0.1759	0.416714	0	0	0	0	0	0	2	2	2	75	75	75	14.79
Phaseolus coccineus	Phaseolus coccineus	PI 661692	UNGARAKI 87-7	perennial	cultivated	cultivar	Hungary	20	8	1341.1	231.623	21.611	1349×748	20	0.9	2016-07-04	2016-07-13	23	scalpel	petri dish with cotton ball	0	hypogeal	11	3.54545	5.90909	82.6364	1.18182	1.18182	1.18182	20	20	21	1.57929	0.458867	2.0003	0.239644	0.5	1.33333	1.33333	0	0	0	0.25	0.666667	0.666667	70.25	73	72.3333	NA
Phaseolus coccineus	Phaseolus coccineus	W6 10126	DE-CH92-08	perennial	cultivated	cultivated	Los Lagos, Chile	20	21	1410.25	224.221	21.116	1349×748	20	0.9	2016-07-04	2016-07-13	23	scalpel	petri dish with cotton ball	0	hypogeal	10	3.8	5.2	NA	1.8	1.8	NA	21	21	NA	3.303	2	6.255	0.315187	0.8	1	1	0	0	0	1.8	2	2	71	75	75	NA
Phaseolus coccineus	Phaseolus coccineus	W6 22199	POL 180945	perennial	cultivated	cultivated	Piaski, Poland	25	3	1252.16	222.895	20.211	1349×748	25	0.76	2016-07-04	2016-07-13	22	scalpel	petri dish with cotton ball	0	hypogeal	3	NA	NA	57.1	NA	NA	2	NA	NA	21	3.34057	4.76	12.72	0.374214	1.33333	2	2	0.666667	0	0	1.33333	2	2	70.6667	72	72	NA
Phaseolus coccineus	Phaseolus coccineus var. coccineus	PI 535283	TARS 216	perennial	wild	wild	Solola, Guatemala	42	28	69.5714	25.608	6.584	both	41	0.097561	2016-06-30	2016-07-13	22.5	scalpel	petri dish with only water in plate for 3 days, then cotton ball	1	NA	2	1	3	NA	2	2	NA	21	21	NA	NA	NA	NA	NA	NA	NA	NA	NA	NA	NA	NA	NA	NA	NA	NA	NA	14.7
Phaseolus coccineus	Phaseolus coccineus var. coccineus	PI 535284	TARS 217	perennial	wild	wild	Solola, Guatemala	41	28	70.9024	25.647	6.632	both	40	0.1	2016-06-27	2016-07-13	17.5	scalpel	petri dish with germination paper	0	hypogeal	1	NA	4	NA	NA	2	NA	NA	21	NA	NA	NA	NA	NA	NA	NA	NA	NA	NA	NA	NA	NA	NA	NA	NA	NA	14.7
Phaseolus dumosus	Phaseolus dumosus	PI 183464	G25245	perennial	cultivated	cultivated	Madhya Pradesh, India	20	31	481.75	114.041	14.688	640×360	20	0.25	2016-06-26	NA	24	scalpel	petri dish with germination paper	1	epigeal	NA	NA	NA	NA	NA	NA	NA	NA	NA	NA	NA	NA	NA	NA	NA	NA	NA	NA	NA	NA	NA	NA	NA	NA	NA	NA	NA
Phaseolus dumosus	Phaseolus dumosus	PI 190074	Nimex Jat	perennial	cultivated	landrace	Huehuetenango, Guatemala	25	31	418.36	107.267	14.06	640×360	24	0.291667	2016-06-26	2016-07-14	32	scalpel	petri dish with germination paper	1	NA	5	NA	NA	35.3	NA	NA	1.8	NA	NA	20	0.787375	0.4901	1.5996	0.306389	0	0	0	0.5	0	0	1.75	1	1	69.75	73	73	NA
Phaseolus dumosus	Phaseolus dumosus	PI 194575	G35032	perennial	cultivated	landrace	Chimaltenango, Guatemala	25	46	544.16	114.487	14.471	640×360	24	0.0416667	2016-06-26	NA	24	scalpel	petri dish with germination paper	0	epigeal	NA	NA	NA	NA	NA	NA	NA	NA	NA	NA	NA	NA	NA	NA	NA	NA	NA	NA	NA	NA	NA	NA	NA	NA	NA	NA	NA
Phaseolus dumosus	Phaseolus dumosus	PI 195336	G25911	perennial	wild	wild	Retalhuleu, Guatemala	26	31	50.5385	26.29	7.031	640×360	20	0.95	2016-06-26	NA	23	scalpel	petri dish with germination paper	1	NA	NA	NA	NA	NA	NA	NA	NA	NA	NA	NA	NA	NA	NA	NA	NA	NA	NA	NA	NA	NA	NA	NA	NA	NA	NA	NA	14.5167
Phaseolus dumosus	Phaseolus dumosus	PI 195337	G25223	perennial	wild	wild	Retalhuleu, Guatemala	25	31	56.4	27.698	7.258	640×360	25	0.08	2016-06-26	NA	31	scalpel	petri dish with germination paper	1	epigeal	NA	NA	NA	NA	NA	NA	NA	NA	NA	NA	NA	NA	NA	NA	NA	NA	NA	NA	NA	NA	NA	NA	NA	NA	NA	NA	14.5167
Phaseolus dumosus	Phaseolus dumosus	PI 195359	G35036	perennial	cultivated	landrace	Zacapa, Guatemala	26	10	340.692	85.186	12.079	640×360	25	0.04	2016-06-26	2016-07-14	32	scalpel	petri dish with germination paper	1	epigeal	1	NA	NA	7	NA	NA	2	NA	NA	20	NA	NA	NA	NA	NA	NA	NA	NA	NA	NA	NA	NA	NA	NA	NA	NA	NA
Phaseolus dumosus	Phaseolus dumosus	PI 195388	G35039	perennial	cultivated	landrace	Totonicapan, Guatemala	25	31	496.8	119.038	14.065	1349×748	24	0.25	2016-06-26	NA	32	scalpel	petri dish with germination paper	2	NA	NA	NA	NA	NA	NA	NA	NA	NA	NA	NA	NA	NA	NA	NA	NA	NA	NA	NA	NA	NA	NA	NA	NA	NA	NA	NA	NA
Phaseolus dumosus	Phaseolus dumosus	PI 195395	G35041	perennial	cultivated	landrace	Retalhuleu, Guatemala	25	46	472.28	106.359	13.803	1349×748	23	0.608696	2016-06-26	NA	31	scalpel	petri dish with germination paper	1	NA	NA	NA	NA	NA	NA	NA	NA	NA	NA	NA	NA	NA	NA	NA	NA	NA	NA	NA	NA	NA	NA	NA	NA	NA	NA	NA	NA
Phaseolus dumosus	Phaseolus dumosus	PI 201290	No. 3150	perennial	cultivated	landrace	Puebla, Mexico	25	12	595.8	111.495	14.271	1349×748	25	0.68	2016-06-26	2016-07-14	24	scalpel	petri dish with germination paper	1	NA	2	1.25	2	17.5	2	2	2	19	19	20	0.61955	0.3304	0.8295	0.398312	0	0	0	0	0	0	2	2	2	71.5	74	74	NA
Phaseolus dumosus	Phaseolus dumosus	PI 201323	G35054	perennial	cultivated	landrace	Hidalgo, Mexico	25	31	444.88	96.939	12.681	1349×748	24	0.0416667	2016-06-26	NA	32	scalpel	petri dish with cotton ball	0	epigeal	NA	NA	NA	NA	NA	NA	NA	NA	NA	NA	NA	NA	NA	NA	NA	NA	NA	NA	NA	NA	NA	NA	NA	NA	NA	NA	NA
Phaseolus filiformis	Phaseolus filiformis	PI 535292	G40501	annual	wild	wild	Puerto Rico (donated)	25	23	12.6	8.469	3.947	1349×748	25	0.84	2016-07-07	2016-07-13	18	scalpel	petri dish with cotton ball	0	epigeal	12	1	3.5	12.625	2	2	2	20	20	21	1.3172	0.4038	2.5388	0.161367	0	0	0	0.1	0	0	1.8	2	2	71.1111	75	75	NA
Phaseolus filiformis	Phaseolus filiformis	PI 535293	G40507	annual	wild	wild	Baja California, Mexico	25	28	11.52	7.411	3.678	1349×748	25	1	2016-07-07	2016-07-13	18	scalpel	petri dish with cotton ball	0	epigeal	19	1	4.26316	19.7105	1.89474	1.89474	1.89474	20	20	21	0.18325	0.0369	NA	NA	0	NA	NA	1	NA	NA	1.5	2	NA	72.5	75	NA	26.0167
Phaseolus filiformis	Phaseolus filiformis	PI 535297	G40549	annual	wild	wild	Baja Sur, Mexico	25	23	8.8	6.441	3.581	1349×748	24	0.791667	2016-07-07	2016-07-13	18	scalpel	petri dish with cotton ball	1	epigeal	9	1	3.9	16.4	2	2	2	20	20	21	0.750233	0.09935	0.6695	0.168091	0	0	0	0	0	0	2	2	2	70.75	71	70	23.3857
Phaseolus filiformis	Phaseolus filiformis	PI 535299	Buhrow RTWR	annual	wild	wild	Arizona, US	26	28	9.5	6.539	3.48	1349×748	25	0.76	2016-07-07	2016-07-13	18	scalpel	petri dish with cotton ball	2	epigeal	13	1	3.07692	9.53846	1.90909	1.92308	1.92308	20	20.0769	21	0.171211	0.18275	NA	NA	0	NA	NA	0.222222	NA	NA	1.33333	2	NA	69.25	NA	NA	32.449
Phaseolus filiformis	Phaseolus filiformis	PI 535301	G40505	annual	wild	wild	Czechoslovakia	25	28	NA	8.199	3.946	1349×748	23	0.73913	2016-07-07	2016-07-13	19	scalpel	petri dish with cotton ball	2	NA	11	1	3.09091	6.27273	2	2	2	20	20	21	0.30427	0.0415	0.5417	0.0870121	0	0	0	0.3	0	0	1.8	1	1	69.9	73	72	NA
Phaseolus filiformis	Phaseolus filiformis	PI 535307	Felger 18734	annual	wild	wild	Sonora, Mexico	25	23	8.4	6.209	3.395	1349×748	23	1	2016-07-07	2016-07-13	19	scalpel	petri dish with cotton ball	0	epigeal	18	1	4.16667	19.3235	1.88889	1.88889	1.88235	20	20	21	0.409233	0.0629	0.64135	0.105038	0	0	0	0	0	0	2	2	2	71	73	72	31.8322
Phaseolus filiformis	Phaseolus filiformis	PI 632353	GN 84132	annual	wild	wild	Durango, Mexico	25	15	12.52	8.13	3.951	1349×748	24	1	2016-07-07	2016-07-13	19	scalpel	petri dish with cotton ball	0	NA	15	1.03571	3	11.45	1.92857	1.92857	1.85714	21	21	22.2857	0.572642	0.09566	1.11647	0.103409	0	0	0	0.142857	0	0	1.83333	2	2	71	73.3333	73	25.2628
Phaseolus maculatus	Phaseolus maculatus ssp. ritensis	PI 494138	M28	perennial	wild	wild	Jalisco, Mexico	25	21	12.8	5.292	3.378	640×360	21	1	2016-06-27	2016-07-13	15	scalpel	petri dish with germination paper	0	epigeal	4	0.5	1.5	4.5	2	2	2	21	21	23	0.11215	0.0181333	0.147133	0.129829	0	0	0	0	0	0	1.75	1.66667	1.66667	72.75	73.6667	73.6667	20.35
Phaseolus maculatus	Phaseolus maculatus ssp. ritensis	PI 535372	NI 796	perennial	wild	wild	Arizona, US	21	23	55.1905	21.266	6.124	640×360	21	1	2016-06-27	2016-07-13	14	scalpel	petri dish with germination paper	0	hypogeal	18	0.694444	3.29412	11.3222	1.88889	1.88235	1.88889	21	21	23	0.209473	0.0382333	0.296967	0.12858	0	0	0	0.363636	0	0	1.27273	1.33333	1.33333	70.3636	72	71.3333	32.4427
Phaseolus maculatus	Phaseolus maculatus ssp. ritensis	PI 661844	GN 767	perennial	wild	wild	Pafegonia, Mexico	21	9	49.2381	22.728	6.801	640×360	21	1	2016-06-27	2016-07-13	14	scalpel	petri dish with germination paper	0	epigeal	5	1	3.4	NA	2	2	NA	21	21	NA	0.3943	0.1523	0.4874	0.312474	0	0	0	0.666667	0	0	1.33333	2	2	71.6667	75	75	NA
Phaseolus vulgaris	Phaseolus vulgaris	PI 182006	No. 11	annual	cultivated	landrace	Guatemala	22	21	341.455	59.183	11.276	640×360	22	0.5	2016-06-27	2016-07-14	18	scalpel	petri dish with germination paper	1	epigeal	7	2.75	3	19.3667	1.5	1.71429	1.83333	19	19	20	0.636225	0.2563	0.72965	0.350717	0	0	0	0	0	0	1.25	1.5	1.5	68	70	68	NA
Phaseolus vulgaris	Phaseolus vulgaris	PI 193008	No. 256	annual	cultivated	landrace	Venezuela	24	36	231.375	48.547	9.824	640×360	23	0.608696	2016-06-27	2016-07-13	18	scalpel	petri dish with germination paper	0	epigeal	4	3	2.25	7.375	2	2	2	21	21	23	NA	NA	NA	NA	NA	NA	NA	NA	NA	NA	NA	NA	NA	NA	NA	NA	NA
Phaseolus vulgaris	Phaseolus vulgaris	PI 196299	No. 2922	annual	cultivated	landrace	El Recreo, Nicaragua	21	21	199.667	49.826	10.621	640×360	21	0.952381	2016-06-27	2016-07-13	18	scalpel	petri dish with germination paper	1	epigeal	14	2.57143	2.57143	NA	1.85714	1.85714	NA	21	21	NA	1.93142	1.06595	2.6645	0.39606	1.08333	2.5	2.5	0	0	0	1.41667	1.5	1.5	70.75	74.5	74.5	NA
Phaseolus vulgaris	Phaseolus vulgaris	PI 306167	Rico 23	annual	cultivated	cultivated	Costa Rica	21	46	193.619	50.82	10.523	640×360	21	0.52381	2016-06-27	2016-07-13	18	scalpel	petri dish with germination paper	1	epigeal	10	3.1	1.7	NA	2	2	NA	21	21	NA	1.19717	0.6475	2.5775	0.251212	2.66667	3	3	0.111111	0	0	0.222222	2	2	70.4444	74	74	NA
Phaseolus vulgaris	Phaseolus vulgaris	PI 310513	G1855	annual	cultivated	cultivated	Copan, Honduras	21	46	223.286	54.503	10.867	640×360	20	0.85	2016-06-27	2016-07-13	18	scalpel	petri dish with germination paper	1	NA	3	2.16667	2	NA	2	2	NA	21	21	NA	1.04105	0.139	0.6911	0.201129	3	3	3	0	0	0	1	0	0	70	71	70	NA
Phaseolus vulgaris	Phaseolus vulgaris	PI 310566	G1901	annual	cultivated	cultivated	San Antonio, Honduras	22	46	249.591	59.322	11.551	640×360	21	0.47619	2016-06-19	NA	16	scalpel	petri dish with germination paper	1	epigeal	NA	NA	NA	NA	NA	NA	NA	NA	NA	NA	NA	NA	NA	NA	NA	NA	NA	NA	NA	NA	NA	NA	NA	NA	NA	NA	NA
Phaseolus vulgaris	Phaseolus vulgaris	PI 318700	Frijol de coyote	annual	wild	wild	Michoacan, Mexico	30	37	26.8	12.687	5.09	640×360	30	0.866667	2016-06-27	NA	17	scalpel	petri dish with germination paper	0	NA	NA	NA	NA	NA	NA	NA	NA	NA	NA	NA	NA	NA	NA	NA	NA	NA	NA	NA	NA	NA	NA	NA	NA	NA	NA	NA	19.4067
Phaseolus vulgaris	Phaseolus vulgaris	PI 390770	W-C 1111	annual	wild	wild	Pachacha, Peru	22	21	124	40.139	9.301	640×360	22	1	2016-06-27	NA	17	scalpel	petri dish with germination paper	0	epigeal	NA	NA	NA	NA	NA	NA	NA	NA	NA	NA	NA	NA	NA	NA	NA	NA	NA	NA	NA	NA	NA	NA	NA	NA	NA	NA	-13.6234
Phaseolus vulgaris	Phaseolus vulgaris	PI 638829	3	annual	wild	wild	Mexico	22	21	40	16.184	6.034	640×360	22	1	2016-06-27	2016-07-14	17	scalpel	petri dish with germination paper	1	NA	10	1	3.3	42	1.1	1.1	1.11111	19	19	20	0.37386	0.099775	0.470175	0.20334	0	0	0	0	0	0	0.4	0.25	0.25	68.4	70.5	68.5	NA
Phaseolus vulgaris	Phaseolus vulgaris	PI 638864	W6 17466	annual	wild	wild	San Pedro Colalao, Argentina	23	20	105.304	33.469	8.39	640×360	23	1	2016-06-27	2016-07-14	17	scalpel	petri dish with germination paper	0	epigeal	15	1.13333	4.53333	56.5667	1.2	1.2	1.2	19	19	20	0.525529	0.4646	1.8446	0.25187	0	0	0	0.142857	0	0	0.571429	1	1	69	74	74	-26.2331
Phaseolus vulgaris	Phaseolus vulgaris	PI 661817	DGD 3011	annual	wild	wild	Chuquisaca, Bolivia	22	7	85.3636	27.694	7.892	640×360	22	1	2016-06-27	2016-07-14	17	scalpel	petri dish with germination paper	0	epigeal	15	1	4.2	53.4667	1	1	1	19.4667	19.4667	20	0.21834	0.1265	0.4645	0.272336	0	0	0	0	0	0	0.4	1	1	69	73	73	-19.3833
Phaseolus vulgaris	Phaseolus vulgaris	PI 661819	DGD 3020	annual	wild	wild	Tarija, Bolivia	23	7	61.3478	22.686	6.831	640×360	23	1	2016-06-27	NA	17	scalpel	petri dish with germination paper	1	NA	NA	NA	NA	NA	NA	NA	NA	NA	NA	NA	NA	NA	NA	NA	NA	NA	NA	NA	NA	NA	NA	NA	NA	NA	NA	NA	-21.5
Phaseolus vulgaris	Phaseolus vulgaris	W6 12107	CR-93-004	annual	wild	wild	Puntarenas, Costa Rica	24	22	262.75	55.12	11.027	640×360	24	0.916667	2016-06-27	2016-07-14	18	scalpel	petri dish with germination paper	0	NA	15	2.13333	3.06667	36.0667	1.6	1.6	1.6	20	20	20	1.12576	0.47785	2.02785	0.22474	0	0	0	0	0	0	1	1	1	68.75	72	71	8.95
Phaseolus vulgaris	Phaseolus vulgaris var. aborigineus	PI 266910	G10021	annual	wild	wild	Argentina (donated)	26	46	108.231	33.043	8.267	640×360	26	1	2016-06-27	2016-07-13	16	scalpel	petri dish with germination paper	0	epigeal	22	1.54545	3.22727	58.9955	1.09091	1.09091	1	21	21	23	0.873425	0.46185	1.6897	0.301157	0	0	0	0.0833333	0.5	0.5	1.08333	1	1	70.4167	75	72.5	NA
Phaseolus vulgaris	Phaseolus vulgaris var. aborigineus	PI 319441	G10022	annual	wild	wild	Durango, Mexico	23	20	52.913	19.137	6.441	640×360	23	0.956522	2016-06-27	2016-07-13	15	scalpel	petri dish with germination paper	0	epigeal	10	2.1	3.4	NA	1.5	1.5	NA	21	21	NA	1.02444	0.6559	1.6111	0.390066	0.444444	0	0	0.111111	0.5	0.5	1.33333	1.5	1.5	70.5556	75	72.5	24.2578
Phaseolus vulgaris	Phaseolus vulgaris var. aborigineus	PI 535414	CO 78-G-3A	annual	wild	wild	San Pedro Pinula, Guatemala	24	21	46.6667	17.764	6.101	640×360	24	1	2016-06-27	2016-07-13	15	scalpel	petri dish with germination paper	0	NA	10	1.1	3.2	NA	2	2	NA	21	21	NA	1.24874	0.7424	2.7824	0.26682	0	0	0	0.111111	0	0	1.88889	2	2	70.4444	74	74	14.6669
Phaseolus vulgaris	Phaseolus vulgaris var. aborigineus	PI 535423	TARS 283	annual	wild	wild	Brazil	20	21	134.45	39.395	9.01	640×360	20	1	2016-06-27	2016-07-13	16	scalpel	petri dish with germination paper	0	epigeal	17	1.44118	3.70588	49.4706	1.29412	1.29412	1.88235	21	21	23	0.758533	0.3443	1.19975	0.266465	0	0	0	0.0666667	0	0	1	2	2	70.3333	73	72.5	NA
Phaseolus vulgaris	Phaseolus vulgaris var. aborigineus	PI 535443	NI 1087	annual	wild	wild	Morelos, Mexico	22	21	58.5909	21.527	6.566	640×360	22	1	2016-06-27	2016-07-13	16	scalpel	petri dish with germination paper	0	epigeal	12	1.54545	3.09091	NA	1.90909	1.90909	NA	21	21	NA	1.56325	1.0214	4.1314	0.247229	0	0	0	0.166667	0	0	1.41667	2	2	70.3333	74	74	18.9563
Phaseolus vulgaris	Phaseolus vulgaris var. aborigineus	PI 640970	A2-006-2	annual	wild	wild	Argentina	25	19	115.56	37.814	9.036	640×360	25	0.88	2016-06-27	2016-07-13	16	scalpel	petri dish with germination paper	0	epigeal	15	1.43333	4.2	57.2667	1	1	1	20	20	21	0.757992	0.4394	1.53875	0.283739	0	0	0	0	0	0	0.916667	1	1	70.5	73	72.5	NA
Phaseolus vulgaris	Phaseolus vulgaris var. aborigineus	PI 661847	Frijol Seco	annual	wild	wild	Sacatepequez, Guatemala	21	7	62.5714	22.874	6.905	640×360	21	1	2016-06-27	2016-07-13	16	scalpel	petri dish with germination paper	1	NA	2	1.25	2.5	19	2	2	1	21	21	23	0.39525	0.3072	1.0407	0.295186	0	0	0	0	0	0	2	2	2	72.5	75	75	14.5584
Phaseolus vulgaris	Phaseolus vulgaris var. aborigineus	W6 24149	01-006-1	annual	wild	wild	Guinope, Honduras	22	1	64.3182	22.057	6.911	640×360	22	1	2016-06-27	2016-07-13	16	scalpel	petri dish with germination paper	1	epigeal	10	1.6	3.5	32.75	1.8	1.8	1.5	21	21	23	0.852962	0.298833	1.37267	0.217415	0	0	0	0.25	0	0	1.375	1.66667	1.66667	71.4286	73.6667	73.3333	13.8733
[truncated: 3 more columns]

## Sheet: individual_plant_data
Species	Taxon	Accession	Individual #	Lifespan	Cultivation status (simplified)	Sowing date	Planting date	Outdoor	Stem diameter (mm)	Node number	Stem height (cm)	Health (stem diameter)	Health (nodes)	Health (height)	DAP (stem diameter)	DAP (nodes)	DAP (height)	Shoot dry mass (g)	Root dry mass (g)	Total dry mass (g)	Root mass fraction	Health (biomass measurement)	DAP (shoot biomass)	DAP (root biomass)	Nodulated	Reproductive status
P. acutifolius	Phaseolus acutifolius	PI 312196	1	annual	cultivated	2016-06-30	2016-07-13	0	1	3	24	2	2	2	21	21	23	0.97	0.1135	1.0835	0.104753	2	70	71	1	0
P. acutifolius	Phaseolus acutifolius	PI 312196	2	annual	cultivated	2016-06-30	2016-07-13	NA	1	3	20.6	2	2	2	21	21	23	NA	NA	NA	NA	NA	NA	NA	NA	NA
P. acutifolius	Phaseolus acutifolius	PI 312196	3	annual	cultivated	2016-06-30	2016-07-13	NA	1.5	4	27.7	2	2	2	21	21	23	NA	NA	NA	NA	NA	NA	NA	NA	NA
P. acutifolius	Phaseolus acutifolius	PI 312196	4	annual	cultivated	2016-06-30	2016-07-13	1	1	3	33.5	2	2	1	21	21	23	0.4505	NA	NA	NA	2	70	NA	NA	0
P. acutifolius	Phaseolus acutifolius	PI 312196	5	annual	cultivated	2016-06-30	2016-07-13	0	1	3	20	2	2	2	21	21	23	0.6837	NA	NA	NA	2	70	NA	NA	0
P. acutifolius	Phaseolus acutifolius	PI 312196	6	annual	cultivated	2016-06-30	2016-07-13	1	1.5	3	24	2	2	2	21	21	23	0.4837	NA	NA	NA	2	70	NA	NA	0
P. acutifolius	Phaseolus acutifolius	PI 312196	7	annual	cultivated	2016-06-30	2016-07-13	0	1	3	32	2	2	2	21	21	23	1.2407	NA	NA	NA	2	70	NA	NA	0
P. acutifolius	Phaseolus acutifolius	PI 312196	8	annual	cultivated	2016-06-30	2016-07-13	NA	1	3	22.5	2	2	2	21	21	23	NA	NA	NA	NA	NA	NA	NA	NA	NA
P. acutifolius	Phaseolus acutifolius	PI 312196	9	annual	cultivated	2016-06-30	2016-07-13	NA	0.5	3	28	2	2	1	21	21	23	NA	NA	NA	NA	NA	NA	NA	NA	NA
P. acutifolius	Phaseolus acutifolius	PI 312196	10	annual	cultivated	2016-06-30	2016-07-13	0	1	3	5	2	2	2	21	21	23	0.2295	NA	NA	NA	2	70	NA	NA	0
P. acutifolius	Phaseolus acutifolius	PI 312196	11	annual	cultivated	2016-06-30	2016-07-13	0	1	2	9	2	2	2	21	21	23	1.036	0.315	1.351	0.233161	2	75	75	0	0
P. acutifolius	Phaseolus acutifolius	PI 312196	12	annual	cultivated	2016-06-30	2016-07-13	0	0.5	2	9.5	2	2	2	21	21	23	0.215	NA	NA	NA	2	70	NA	NA	0
P. acutifolius	Phaseolus acutifolius	PI 313205	1	annual	cultivated	2016-06-30	2016-07-13	0	2	3	NA	2	2	NA	21	21	NA	1.28	NA	NA	NA	2	70	NA	NA	0
P. acutifolius	Phaseolus acutifolius	PI 313205	2	annual	cultivated	2016-06-30	2016-07-13	NA	2	2	NA	2	2	NA	21	21	NA	NA	NA	NA	NA	NA	NA	NA	NA	NA
P. acutifolius	Phaseolus acutifolius	PI 313205	3	annual	cultivated	2016-06-30	2016-07-13	0	2	2	NA	2	2	NA	21	21	NA	1.79	1.1245	2.9145	0.385829	2	75	75	0	0
P. acutifolius	Phaseolus acutifolius	PI 313205	4	annual	cultivated	2016-06-30	2016-07-13	0	3	3	NA	2	2	NA	21	21	NA	1.66	NA	NA	NA	0	70	NA	NA	0
P. acutifolius	Phaseolus acutifolius	PI 313205	5	annual	cultivated	2016-06-30	2016-07-13	0	2	3	NA	2	2	NA	21	21	NA	1.33	NA	NA	NA	2	70	NA	NA	0
P. acutifolius	Phaseolus acutifolius	PI 313205	6	annual	cultivated	2016-06-30	2016-07-13	0	2	2	NA	2	2	NA	21	21	NA	0.8767	NA	NA	NA	2	70	NA	NA	0
P. acutifolius	Phaseolus acutifolius	PI 313205	7	annual	cultivated	2016-06-30	2016-07-13	1	3	2	NA	2	2	NA	21	21	NA	0.7704	NA	NA	NA	2	70	NA	NA	0
P. acutifolius	Phaseolus acutifolius	PI 313205	8	annual	cultivated	2016-06-30	2016-07-13	NA	3	2	NA	2	2	NA	21	21	NA	NA	NA	NA	NA	NA	NA	NA	NA	NA
P. acutifolius	Phaseolus acutifolius	PI 313205	9	annual	cultivated	2016-06-30	2016-07-13	0	2	3	NA	2	2	NA	21	21	NA	1.1191	NA	NA	NA	2	70	NA	NA	0
P. acutifolius	Phaseolus acutifolius	PI 313205	10	annual	cultivated	2016-06-30	2016-07-13	1	2	3	NA	2	2	NA	21	21	NA	0.6001	NA	NA	NA	2	70	NA	NA	0
P. acutifolius	Phaseolus acutifolius	PI 313205	11	annual	cultivated	2016-06-30	2016-07-13	0	2	3	NA	2	2	NA	21	21	NA	1.64	NA	NA	NA	2	70	NA	NA	0
P. acutifolius	Phaseolus acutifolius	PI 313205	12	annual	cultivated	2016-06-30	2016-07-13	0	3	3	NA	2	2	NA	21	21	NA	1.64	NA	NA	NA	2	70	NA	NA	0
P. acutifolius	Phaseolus acutifolius	PI 319442	1	annual	wild	2016-06-30	2016-07-13	0	1	4	38.5	2	2	2	21	21	23	0.3403	NA	NA	NA	2	70	NA	NA	0
P. acutifolius	Phaseolus acutifolius	PI 319442	2	annual	wild	2016-06-30	2016-07-13	0	0.5	3	5.5	2	2	1	21	21	23	0.69	0.0979	0.7879	0.124254	2	70	70	1	0
P. acutifolius	Phaseolus acutifolius	PI 319442	3	annual	wild	2016-06-30	2016-07-13	1	1	3	19	2	2	1	21	21	23	0.5629	NA	NA	NA	2	70	NA	NA	0
P. acutifolius	Phaseolus acutifolius	PI 319442	4	annual	wild	2016-06-30	2016-07-13	0	1	4	32.5	2	2	2	21	21	23	0.1803	NA	NA	NA	2	70	NA	NA	0
P. acutifolius	Phaseolus acutifolius	PI 319442	5	annual	wild	2016-06-30	2016-07-13	0	1	3	17.2	2	2	2	21	21	23	0.3622	NA	NA	NA	2	70	NA	NA	0
P. acutifolius	Phaseolus acutifolius	PI 319442	6	annual	wild	2016-06-30	2016-07-13	0	1	3	21	2	2	2	21	21	23	0.8428	NA	NA	NA	1	70	NA	NA	0
P. acutifolius	Phaseolus acutifolius	PI 319442	7	annual	wild	2016-06-30	2016-07-13	0	1	3	30.5	2	2	2	21	21	23	1.87	0.2801	2.1501	0.130273	2	75	75	0	0
P. acutifolius	Phaseolus acutifolius	PI 319442	8	annual	wild	2016-06-30	2016-07-13	0	0.5	2	7	2	2	2	21	21	23	0.5524	NA	NA	NA	0	70	NA	NA	0
P. acutifolius	Phaseolus acutifolius	PI 319442	9	annual	wild	2016-06-30	2016-07-13	0	1	4	32	2	2	1	21	21	23	0.6319	NA	NA	NA	2	70	NA	NA	0
P. acutifolius	Phaseolus acutifolius	PI 319442	10	annual	wild	2016-06-30	2016-07-13	0	1	3	28.7	2	2	1	21	21	23	0.8448	NA	NA	NA	2	70	NA	NA	0
P. acutifolius	Phaseolus acutifolius	PI 319447	2	annual	wild	2016-06-30	2016-07-14	NA	NA	NA	31.5	NA	NA	1	NA	NA	20	NA	NA	NA	NA	NA	NA	NA	NA	NA
P. acutifolius	Phaseolus acutifolius	PI 319447	3	annual	wild	2016-06-30	2016-07-14	NA	NA	NA	37	NA	NA	2	NA	NA	20	NA	NA	NA	NA	NA	NA	NA	NA	NA
P. acutifolius	Phaseolus acutifolius	PI 319447	4	annual	wild	2016-06-30	2016-07-14	NA	NA	NA	58	NA	NA	2	NA	NA	20	NA	NA	NA	NA	NA	NA	NA	NA	NA
P. acutifolius	Phaseolus acutifolius	PI 319447	5	annual	wild	2016-06-30	2016-07-14	NA	NA	NA	57	NA	NA	2	NA	NA	20	NA	NA	NA	NA	NA	NA	NA	NA	NA
P. acutifolius	Phaseolus acutifolius	PI 319447	6	annual	wild	2016-06-30	2016-07-14	NA	NA	NA	5	NA	NA	2	NA	NA	20	NA	NA	NA	NA	NA	NA	NA	NA	NA
P. acutifolius	Phaseolus acutifolius	PI 319447	7	annual	wild	2016-06-30	2016-07-14	NA	NA	NA	11	NA	NA	2	NA	NA	20	NA	NA	NA	NA	NA	NA	NA	NA	NA
P. acutifolius	Phaseolus acutifolius	PI 319447	8	annual	wild	2016-06-30	2016-07-14	NA	NA	NA	60.5	NA	NA	2	NA	NA	20	NA	NA	NA	NA	NA	NA	NA	NA	NA
P. acutifolius	Phaseolus acutifolius	PI 321637	1	annual	cultivated	2016-06-30	2016-07-14	NA	NA	NA	67	NA	NA	2	NA	NA	20	NA	NA	NA	NA	NA	NA	NA	NA	NA
P. acutifolius	Phaseolus acutifolius	PI 321637	2	annual	cultivated	2016-06-30	2016-07-14	0	NA	NA	48.5	NA	NA	2	NA	NA	20	1.86	1.16	3.02	0.384106	2	73	73	1	0
P. acutifolius	Phaseolus acutifolius	PI 430219	1	annual	cultivated	2016-07-08	2016-07-13	NA	NA	NA	28	NA	NA	2	NA	NA	21	NA	NA	NA	NA	NA	NA	NA	NA	NA
P. acutifolius	Phaseolus acutifolius	PI 430219	2	annual	cultivated	2016-07-08	2016-07-13	NA	NA	NA	35	NA	NA	2	NA	NA	21	NA	NA	NA	NA	NA	NA	NA	NA	NA
P. acutifolius	Phaseolus acutifolius	PI 430219	3	annual	cultivated	2016-07-08	2016-07-13	NA	NA	NA	29	NA	NA	1	NA	NA	21	NA	NA	NA	NA	NA	NA	NA	NA	NA
P. acutifolius	Phaseolus acutifolius	PI 430219	4	annual	cultivated	2016-07-08	2016-07-13	NA	NA	NA	17	NA	NA	1	NA	NA	21	NA	NA	NA	NA	NA	NA	NA	NA	NA
P. acutifolius	Phaseolus acutifolius	PI 430219	5	annual	cultivated	2016-07-08	2016-07-13	NA	NA	NA	22.5	NA	NA	2	NA	NA	21	NA	NA	NA	NA	NA	NA	NA	NA	NA
P. acutifolius	Phaseolus acutifolius	PI 430219	6	annual	cultivated	2016-07-08	2016-07-13	NA	NA	NA	27	NA	NA	1	NA	NA	21	NA	NA	NA	NA	NA	NA	NA	NA	NA
P. acutifolius	Phaseolus acutifolius	PI 430219	7	annual	cultivated	2016-07-08	2016-07-13	NA	NA	NA	29.5	NA	NA	2	NA	NA	21	NA	NA	NA	NA	NA	NA	NA	NA	NA
P. acutifolius	Phaseolus acutifolius	PI 430219	8	annual	cultivated	2016-07-08	2016-07-13	NA	NA	NA	12	NA	NA	2	NA	NA	21	NA	NA	NA	NA	NA	NA	NA	NA	NA
P. acutifolius	Phaseolus acutifolius	PI 430219	9	annual	cultivated	2016-07-08	2016-07-13	NA	NA	NA	37	NA	NA	1	NA	NA	21	NA	NA	NA	NA	NA	NA	NA	NA	NA
P. acutifolius	Phaseolus acutifolius	PI 430219	10	annual	cultivated	2016-07-08	2016-07-13	NA	NA	NA	26	NA	NA	2	NA	NA	21	NA	NA	NA	NA	NA	NA	NA	NA	NA
P. acutifolius	Phaseolus acutifolius	PI 430219	11	annual	cultivated	2016-07-08	2016-07-13	NA	NA	NA	32	NA	NA	1	NA	NA	21	NA	NA	NA	NA	NA	NA	NA	NA	NA
P. acutifolius	Phaseolus acutifolius	PI 430219	12	annual	cultivated	2016-07-08	2016-07-13	NA	NA	NA	32	NA	NA	1	NA	NA	21	NA	NA	NA	NA	NA	NA	NA	NA	NA
P. acutifolius	Phaseolus acutifolius	PI 430219	13	annual	cultivated	2016-07-08	2016-07-13	0	NA	NA	43	NA	NA	1	NA	NA	21	0.8486	0.144	0.9926	0.145074	1	75	75	0	0
P. acutifolius	Phaseolus acutifolius	PI 430219	14	annual	cultivated	2016-07-08	2016-07-13	NA	NA	NA	24	NA	NA	2	NA	NA	21	NA	NA	NA	NA	NA	NA	NA	NA	NA
P. acutifolius	Phaseolus acutifolius	PI 430219	15	annual	cultivated	2016-07-08	2016-07-13	NA	NA	NA	24.5	NA	NA	2	NA	NA	21	NA	NA	NA	NA	NA	NA	NA	NA	NA
P. acutifolius	Phaseolus acutifolius	PI 430219	16	annual	cultivated	2016-07-08	2016-07-13	NA	NA	NA	23	NA	NA	1	NA	NA	21	NA	NA	NA	NA	NA	NA	NA	NA	NA
P. acutifolius	Phaseolus acutifolius	PI 430219	17	annual	cultivated	2016-07-08	2016-07-13	0	NA	NA	23	NA	NA	1	NA	NA	21	0.5425	NA	NA	NA	1	69	NA	NA	0
P. acutifolius	Phaseolus acutifolius	PI 430219	18	annual	cultivated	2016-07-08	2016-07-13	NA	NA	NA	26	NA	NA	2	NA	NA	21	NA	NA	NA	NA	NA	NA	NA	NA	NA
P. acutifolius	Phaseolus acutifolius	PI 430219	19	annual	cultivated	2016-07-08	2016-07-13	NA	NA	NA	29	NA	NA	2	NA	NA	21	NA	NA	NA	NA	NA	NA	NA	NA	NA
P. acutifolius	Phaseolus acutifolius	PI 430219	20	annual	cultivated	2016-07-08	2016-07-13	NA	NA	NA	26.5	NA	NA	1	NA	NA	21	NA	NA	NA	NA	NA	NA	NA	NA	NA
P. acutifolius	Phaseolus acutifolius	PI 430219	21	annual	cultivated	2016-07-08	2016-07-13	0	NA	NA	27.5	NA	NA	1	NA	NA	21	0.1415	NA	NA	NA	0	69	NA	NA	0
P. acutifolius	Phaseolus acutifolius	PI 430219	22	annual	cultivated	2016-07-08	2016-07-13	0	NA	NA	18.5	NA	NA	2	NA	NA	21	0.1148	NA	NA	NA	0	69	NA	NA	0
P. acutifolius	Phaseolus acutifolius	PI 430219	23	annual	cultivated	2016-07-08	2016-07-13	1	NA	NA	24.5	NA	NA	2	NA	NA	21	0.7649	NA	NA	NA	2	70	NA	NA	0
P. acutifolius	Phaseolus acutifolius	PI 430219	24	annual	cultivated	2016-07-08	2016-07-13	NA	NA	NA	36.5	NA	NA	2	NA	NA	21	NA	NA	NA	NA	NA	NA	NA	NA	NA
P. acutifolius	Phaseolus acutifolius	PI 430219	25	annual	cultivated	2016-07-08	2016-07-13	0	NA	NA	30.5	NA	NA	2	NA	NA	21	0.0738	NA	NA	NA	2	69	NA	NA	0
P. acutifolius	Phaseolus acutifolius	PI 440785	1	annual	cultivated	2016-07-08	2016-07-13	NA	NA	NA	8.5	NA	NA	2	NA	NA	21	NA	NA	NA	NA	NA	NA	NA	NA	NA
P. acutifolius	Phaseolus acutifolius	PI 440785	2	annual	cultivated	2016-07-08	2016-07-13	0	NA	NA	38	NA	NA	1	NA	NA	21	1.86	0.3285	2.1885	0.150103	1	69	71	1	0
P. acutifolius	Phaseolus acutifolius	PI 440785	3	annual	cultivated	2016-07-08	2016-07-13	0	NA	NA	56	NA	NA	1	NA	NA	21	1.45	NA	NA	NA	1	69	NA	NA	0
P. acutifolius	Phaseolus acutifolius	PI 440785	4	annual	cultivated	2016-07-08	2016-07-13	0	NA	NA	25.5	NA	NA	1	NA	NA	21	1.45	NA	NA	NA	1	69	NA	NA	0
P. acutifolius	Phaseolus acutifolius	PI 440785	5	annual	cultivated	2016-07-08	2016-07-13	0	NA	NA	15	NA	NA	2	NA	NA	21	1.97	NA	NA	NA	2	69	NA	NA	1
P. acutifolius	Phaseolus acutifolius	PI 440785	6	annual	cultivated	2016-07-08	2016-07-13	1	NA	NA	44.5	NA	NA	2	NA	NA	21	1.2488	NA	NA	NA	2	70	NA	NA	2
P. acutifolius	Phaseolus acutifolius	PI 440785	7	annual	cultivated	2016-07-08	2016-07-13	0	NA	NA	40.5	NA	NA	2	NA	NA	21	1.3198	NA	NA	NA	2	69	NA	NA	0
P. acutifolius	Phaseolus acutifolius	PI 440785	8	annual	cultivated	2016-07-08	2016-07-13	1	NA	NA	28.5	NA	NA	2	NA	NA	21	1.12	NA	NA	NA	1	70	NA	NA	0
P. acutifolius	Phaseolus acutifolius	PI 440785	9	annual	cultivated	2016-07-08	2016-07-13	0	NA	NA	12	NA	NA	2	NA	NA	21	0.9038	NA	NA	NA	2	69	NA	NA	2
P. acutifolius	Phaseolus acutifolius	PI 440785	10	annual	cultivated	2016-07-08	2016-07-13	0	NA	NA	11.5	NA	NA	2	NA	NA	21	0.81	NA	NA	NA	2	69	NA	NA	0
P. acutifolius	Phaseolus acutifolius	PI 440813	1	annual	wild	2016-07-08	2016-07-13	1	1	3	48	2	2	2	21	21	23	0.3996	NA	NA	NA	2	70	NA	NA	0
P. acutifolius	Phaseolus acutifolius	PI 440813	2	annual	wild	2016-07-08	2016-07-13	NA	1	3	53	1	1	2	21	21	23	NA	NA	NA	NA	NA	NA	NA	NA	NA
P. acutifolius	Phaseolus acutifolius	PI 440813	3	annual	wild	2016-07-08	2016-07-13	0	2	3	40.5	2	2	1	21	21	23	0.9253	NA	NA	NA	2	70	NA	NA	3
P. acutifolius	Phaseolus acutifolius	PI 440813	4	annual	wild	2016-07-08	2016-07-13	1	1.5	3	50	1	1	1	21	21	23	0.8253	NA	NA	NA	1	70	NA	NA	0
P. acutifolius	Phaseolus acutifolius	PI 440813	5	annual	wild	2016-07-08	2016-07-13	0	2	4	16	2	2	1	21	21	23	1.66	0.5217	2.1817	0.239125	2	75	75	0	0
P. acutifolius	Phaseolus acutifolius	PI 440813	6	annual	wild	2016-07-08	2016-07-13	0	2	3	37.1	1	1	1	21	21	23	0.9883	NA	NA	NA	1	70	NA	NA	0
P. acutifolius	Phaseolus acutifolius	PI 440813	7	annual	wild	2016-07-08	2016-07-13	0	2	4	41.2	2	2	1	21	21	23	0.9334	NA	NA	NA	2	70	NA	NA	0
P. acutifolius	Phaseolus acutifolius	PI 440813	8	annual	wild	2016-07-08	2016-07-13	0	1.5	4	53.6	2	2	1	21	21	23	0.6584	NA	NA	NA	2	70	NA	NA	0
P. acutifolius	Phaseolus acutifolius	PI 440813	9	annual	wild	2016-07-08	2016-07-13	0	1.5	4	53.5	2	2	1	21	21	23	0.7966	NA	NA	NA	2	70	NA	NA	0
P. acutifolius	Phaseolus acutifolius	PI 440813	10	annual	wild	2016-07-08	2016-07-13	0	1.5	2	52.5	1	1	1	21	21	23	1.1841	NA	NA	NA	1	70	NA	NA	0
P. acutifolius	Phaseolus acutifolius	PI 440813	11	annual	wild	2016-07-08	2016-07-13	0	1	4	48	2	2	2	21	21	23	0.95	NA	NA	NA	2	70	NA	NA	0
P. acutifolius	Phaseolus acutifolius	PI 440813	12	annual	wild	2016-07-08	2016-07-13	0	1.5	4	47	2	2	0	21	21	23	1.7	0.4394	2.1394	0.205385	2	75	75	1	0
P. acutifolius	Phaseolus acutifolius	PI 440813	13	annual	wild	2016-07-08	2016-07-13	0	1	3	37	2	2	2	21	21	23	0.9383	NA	NA	NA	2	70	NA	NA	0
P. acutifolius	Phaseolus acutifolius	PI 440813	14	annual	wild	2016-07-08	2016-07-13	1	2	4	53.6	1	1	1	21	21	23	0.4275	NA	NA	NA	0	70	NA	NA	0
P. acutifolius	Phaseolus acutifolius	PI 440813	15	annual	wild	2016-07-08	2016-07-13	0	2	4	49.5	2	2	2	21	21	23	1.79	NA	NA	NA	2	70	NA	NA	0
P. acutifolius	Phaseolus acutifolius	PI 440813	16	annual	wild	2016-07-08	2016-07-13	0	1.5	3	55	1	1	1	21	21	23	0.7797	NA	NA	NA	1	70	NA	NA	0
P. acutifolius	Phaseolus acutifolius	PI 440813	17	annual	wild	2016-07-08	2016-07-13	0	1.5	4	42.5	2	2	1	21	21	23	0.8413	NA	NA	NA	2	70	NA	NA	0
P. acutifolius	Phaseolus acutifolius	PI 440813	18	annual	wild	2016-07-08	2016-07-13	0	1.5	4	43.5	2	2	1	21	21	23	1.0802	NA	NA	NA	0	70	NA	NA	0
P. acutifolius	Phaseolus acutifolius	PI 440813	19	annual	wild	2016-07-08	2016-07-13	0	1	2	39.5	1	1	1	21	21	23	1.0741	0.2261	1.3002	0.173896	1	75	75	1	0
P. acutifolius	Phaseolus acutifolius	PI 440813	20	annual	wild	2016-07-08	2016-07-13	0	1	4	27	2	2	2	21	21	23	0.7017	NA	NA	NA	0	70	NA	NA	2
P. acutifolius	Phaseolus acutifolius	PI 458873	1	annual	cultivated	2016-07-08	2016-07-13	0	NA	NA	39	NA	NA	2	NA	NA	21	0.68	0.0639	0.7439	0.0858986	2	69	71	0	0
P. acutifolius	Phaseolus acutifolius	PI 458873	2	annual	cultivated	2016-07-08	2016-07-13	NA	NA	NA	25	NA	NA	2	NA	NA	21	NA	NA	NA	NA	NA	NA	NA	NA	NA
P. acutifolius	Phaseolus acutifolius	PI 458873	3	annual	cultivated	2016-07-08	2016-07-13	NA	NA	NA	8	NA	NA	2	NA	NA	21	NA	NA	NA	NA	NA	NA	NA	NA	NA
P. acutifolius	Phaseolus acutifolius	PI 458874	1	annual	cultivated	2016-07-08	2016-07-13	1	NA	NA	12	NA	NA	2	NA	NA	21	0.3933	NA	NA	NA	2	70	NA	NA	0
P. acutifolius	Phaseolus acutifolius	PI 458874	2	annual	cultivated	2016-07-08	2016-07-13	0	NA	NA	13	NA	NA	2	NA	NA	21	0.67	NA	NA	NA	2	69	NA	NA	0
P. acutifolius	Phaseolus acutifolius	PI 458874	3	annual	cultivated	2016-07-08	2016-07-13	0	NA	NA	14	NA	NA	2	NA	NA	21	0.81	0.2928	1.1028	0.265506	2	69	71	1	0
P. acutifolius	Phaseolus acutifolius	PI 458874	4	annual	cultivated	2016-07-08	2016-07-13	0	NA	NA	8.5	NA	NA	2	NA	NA	21	1.6145	0.568	2.1825	0.260252	2	71	71	0	0
P. acutifolius	Phaseolus acutifolius	PI 462025	1	annual	cultivated	2016-07-08	2016-07-13	NA	NA	NA	12	NA	NA	1	NA	NA	21	NA	NA	NA	NA	NA	NA	NA	NA	NA
P. acutifolius	Phaseolus acutifolius	PI 462025	2	annual	cultivated	2016-07-08	2016-07-13	0	NA	NA	37	NA	NA	2	NA	NA	21	1.7	0.7337	2.4337	0.301475	2	71	71	1	0
P. acutifolius	Phaseolus acutifolius	PI 462025	3	annual	cultivated	2016-07-08	2016-07-13	0	NA	NA	13	NA	NA	2	NA	NA	21	1.12	NA	NA	NA	2	69	NA	NA	0
P. acutifolius	Phaseolus acutifolius	PI 462025	4	annual	cultivated	2016-07-08	2016-07-13	NA	NA	NA	20.5	NA	NA	2	NA	NA	21	NA	NA	NA	NA	NA	NA	NA	NA	NA
P. acutifolius	Phaseolus acutifolius	PI 462025	5	annual	cultivated	2016-07-08	2016-07-13	NA	NA	NA	14	NA	NA	2	NA	NA	21	NA	NA	NA	NA	NA	NA	NA	NA	NA
P. acutifolius	Phaseolus acutifolius	PI 462025	6	annual	cultivated	2016-07-08	2016-07-13	0	NA	NA	14	NA	NA	2	NA	NA	21	1.55	NA	NA	NA	2	69	NA	NA	0
P. acutifolius	Phaseolus acutifolius	PI 462025	7	annual	cultivated	2016-07-08	2016-07-13	0	NA	NA	9.5	NA	NA	2	NA	NA	21	0.69	NA	NA	NA	2	69	NA	NA	0
P. acutifolius	Phaseolus acutifolius	PI 462025	8	annual	cultivated	2016-07-08	2016-07-13	0	NA	NA	24	NA	NA	2	NA	NA	21	1.14	NA	NA	NA	2	69	NA	NA	0
P. acutifolius	Phaseolus acutifolius	PI 462025	9	annual	cultivated	2016-07-08	2016-07-13	1	NA	NA	16	NA	NA	2	NA	NA	21	0.93	NA	NA	NA	2	NA	NA	NA	0
P. acutifolius	Phaseolus acutifolius	PI 462025	10	annual	cultivated	2016-07-08	2016-07-13	1	NA	NA	17	NA	NA	2	NA	NA	21	0.8999	NA	NA	NA	2	70	NA	NA	0
P. acutifolius	Phaseolus acutifolius	PI 462025	11	annual	cultivated	2016-07-08	2016-07-13	0	NA	NA	12.5	NA	NA	2	NA	NA	21	0.2107	0.0206	0.2313	0.0890618	0	70	71	0	0
P. acutifolius	Phaseolus acutifolius	PI 462025	12	annual	cultivated	2016-07-08	2016-07-13	0	NA	NA	16	NA	NA	2	NA	NA	21	1.32	NA	NA	NA	2	69	NA	NA	0
P. acutifolius	Phaseolus acutifolius	PI 462025	13	annual	cultivated	2016-07-08	2016-07-13	0	NA	NA	10	NA	NA	2	NA	NA	21	0.44	NA	NA	NA	2	70	NA	NA	0
P. acutifolius	Phaseolus acutifolius	PI 462025	14	annual	cultivated	2016-07-08	2016-07-13	0	NA	NA	18	NA	NA	2	NA	NA	21	0.94	NA	NA	NA	2	69	NA	NA	0
P. acutifolius	Phaseolus acutifolius	PI 462025	15	annual	cultivated	2016-07-08	2016-07-13	NA	NA	NA	8.5	NA	NA	2	NA	NA	21	NA	NA	NA	NA	NA	NA	NA	NA	NA
P. acutifolius	Phaseolus acutifolius	PI 638830	1	annual	wild	2016-07-08	2016-07-13	0	NA	NA	35	NA	NA	1	NA	NA	21	0.2925	NA	NA	NA	1	69	NA	NA	0
P. acutifolius	Phaseolus acutifolius	PI 638830	2	annual	wild	2016-07-08	2016-07-13	0	NA	NA	40	NA	NA	2	NA	NA	21	0.98	NA	NA	NA	2	69	NA	NA	0
P. acutifolius	Phaseolus acutifolius	PI 638830	3	annual	wild	2016-07-08	2016-07-13	NA	NA	NA	37.5	NA	NA	1	NA	NA	21	NA	NA	NA	NA	NA	NA	NA	NA	NA
P. acutifolius	Phaseolus acutifolius	PI 638830	4	annual	wild	2016-07-08	2016-07-13	0	NA	NA	49	NA	NA	2	NA	NA	21	1.06	NA	NA	NA	2	69	NA	NA	0
P. acutifolius	Phaseolus acutifolius	PI 638830	5	annual	wild	2016-07-08	2016-07-13	0	NA	NA	38	NA	NA	1	NA	NA	21	0.4515	NA	NA	NA	1	69	NA	NA	0
P. acutifolius	Phaseolus acutifolius	PI 638830	6	annual	wild	2016-07-08	2016-07-13	0	NA	NA	49	NA	NA	2	NA	NA	21	0.57	NA	NA	NA	2	69	NA	NA	0
P. acutifolius	Phaseolus acutifolius	PI 638830	7	annual	wild	2016-07-08	2016-07-13	1	NA	NA	38.5	NA	NA	1	NA	NA	21	0.8139	0.146	0.9599	0.152099	1	70	NA	0	0
P. acutifolius	Phaseolus acutifolius	PI 638830	8	annual	wild	2016-07-08	2016-07-13	NA	NA	NA	34	NA	NA	2	NA	NA	21	NA	NA	NA	NA	NA	NA	NA	NA	NA
P. acutifolius	Phaseolus acutifolius	PI 638830	9	annual	wild	2016-07-08	2016-07-13	0	NA	NA	34	NA	NA	1	NA	NA	21	1.12	0.1446	1.2646	0.114344	1	69	71	0	0
P. acutifolius	Phaseolus acutifolius	PI 638830	10	annual	wild	2016-07-08	2016-07-13	NA	NA	NA	37	NA	NA	1	NA	NA	21	NA	NA	NA	NA	NA	NA	NA	NA	NA
P. acutifolius	Phaseolus acutifolius	PI 638830	11	annual	wild	2016-07-08	2016-07-13	0	NA	NA	32	NA	NA	1	NA	NA	21	0.4033	NA	NA	NA	1	69	NA	NA	0
P. acutifolius	Phaseolus acutifolius	PI 638830	12	annual	wild	2016-07-08	2016-07-13	0	NA	NA	43	NA	NA	2	NA	NA	21	0.88	NA	NA	NA	2	69	NA	NA	0
P. acutifolius	Phaseolus acutifolius	PI 638830	13	annual	wild	2016-07-08	2016-07-13	0	NA	NA	40.5	NA	NA	2	NA	NA	21	0.5444	NA	NA	NA	2	69	NA	NA	0
P. acutifolius	Phaseolus acutifolius	PI 638830	14	annual	wild	2016-07-08	2016-07-13	0	NA	NA	38	NA	NA	1	NA	NA	21	0.87	0.1217	0.9917	0.122719	1	71	71	0	0
P. acutifolius	Phaseolus acutifolius	PI 638830	15	annual	wild	2016-07-08	2016-07-13	1	NA	NA	42.5	NA	NA	1	NA	NA	21	1.0248	NA	NA	NA	1	70	NA	NA	3
P. acutifolius	Phaseolus acutifolius	PI 638830	16	annual	wild	2016-07-08	2016-07-13	0	NA	NA	45	NA	NA	1	NA	NA	21	0.65	NA	NA	NA	1	69	NA	NA	0
P. acutifolius	Phaseolus acutifolius	PI 638830	17	annual	wild	2016-07-08	2016-07-13	0	NA	NA	49	NA	NA	2	NA	NA	21	0.352	0.0983	0.4503	0.218299	2	69	71	0	0
P. acutifolius	Phaseolus acutifolius	PI 638830	18	annual	wild	2016-07-08	2016-07-13	0	NA	NA	37	NA	NA	1	NA	NA	21	0.84	NA	NA	NA	1	69	NA	NA	0
P. acutifolius	Phaseolus acutifolius	PI 638830	19	annual	wild	2016-07-08	2016-07-13	0	NA	NA	37	NA	NA	1	NA	NA	21	0.188	NA	NA	NA	1	69	NA	NA	0
P. acutifolius	Phaseolus acutifolius	PI 638830	20	annual	wild	2016-07-08	2016-07-13	0	NA	NA	18	NA	NA	1	NA	NA	21	0.9	NA	NA	NA	1	69	NA	NA	0
P. acutifolius	Phaseolus acutifolius	PI 638830	21	annual	wild	2016-07-08	2016-07-13	0	NA	NA	36	NA	NA	2	NA	NA	21	0.2759	NA	NA	NA	2	69	NA	NA	0
P. acutifolius	Phaseolus acutifolius	PI 638830	22	annual	wild	2016-07-08	2016-07-13	NA	NA	NA	42	NA	NA	1	NA	NA	21	NA	NA	NA	NA	NA	NA	NA	NA	NA
P. acutifolius	Phaseolus acutifolius	PI 638830	23	annual	wild	2016-07-08	2016-07-13	NA	NA	NA	40.5	NA	NA	1	NA	NA	21	NA	NA	NA	NA	NA	NA	NA	NA	NA
P. acutifolius	Phaseolus acutifolius	PI 638830	24	annual	wild	2016-07-08	2016-07-13	NA	NA	NA	37	NA	NA	1	NA	NA	21	NA	NA	NA	NA	NA	NA	NA	NA	NA
P. acutifolius	Phaseolus acutifolius var. acutifolius	PI 313488	1	annual	cultivated	2016-07-07	2016-07-13	0	1	3	8.5	2	2	2	21	21	21	0.7599	NA	NA	NA	2	70	NA	NA	0
P. acutifolius	Phaseolus acutifolius var. acutifolius	PI 313488	2	annual	cultivated	2016-07-07	2016-07-13	0	1	5	23	1	1	2	21	21	23	1.51	NA	NA	NA	1	70	NA	NA	3
P. acutifolius	Phaseolus acutifolius var. acutifolius	PI 313488	3	annual	cultivated	2016-07-07	2016-07-13	0	1.5	5	23	2	2	2	21	21	23	0.9545	NA	NA	NA	2	70	NA	NA	3
P. acutifolius	Phaseolus acutifolius var. acutifolius	PI 313488	4	annual	cultivated	2016-07-07	2016-07-13	0	1	4	25	2	2	2	21	21	23	0.9676	NA	NA	NA	2	70	NA	NA	0
P. acutifolius	Phaseolus acutifolius var. acutifolius	PI 313488	5	annual	cultivated	2016-07-07	2016-07-13	0	1.5	5	39	2	2	2	21	21	23	0.8195	0.2023	1.0218	0.197984	2	70	71	0	3
P. acutifolius	Phaseolus acutifolius var. acutifolius	PI 313488	6	annual	cultivated	2016-07-07	2016-07-13	NA	3.5	5	39	2	2	2	21	21	23	NA	NA	NA	NA	NA	NA	NA	NA	NA
P. acutifolius	Phaseolus acutifolius var. acutifolius	PI 313488	7	annual	cultivated	2016-07-07	2016-07-13	NA	1	4	34	2	2	2	21	21	23	NA	NA	NA	NA	NA	NA	NA	NA	NA
P. acutifolius	Phaseolus acutifolius var. acutifolius	PI 313488	8	annual	cultivated	2016-07-07	2016-07-13	0	1	3	12.5	2	2	2	21	21	23	0.6621	0.2288	0.8909	0.256819	2	71	71	0	1
P. acutifolius	Phaseolus acutifolius var. acutifolius	PI 313488	9	annual	cultivated	2016-07-07	2016-07-13	NA	NA	NA	18	NA	NA	2	NA	NA	23	NA	NA	NA	NA	NA	NA	NA	NA	NA
P. acutifolius	Phaseolus acutifolius var. acutifolius	PI 313488	10	annual	cultivated	2016-07-07	2016-07-13	0	1.5	4	22.5	2	2	2	21	21	23	0.7226	NA	NA	NA	2	70	NA	NA	2
P. acutifolius	Phaseolus acutifolius var. acutifolius	PI 313488	UNK 1	annual	cultivated	2016-07-07	2016-07-13	NA	NA	NA	NA	NA	NA	NA	NA	NA	NA	0.395	NA	NA	NA	2	NA	NA	NA	0
P. acutifolius	Phaseolus acutifolius var. tenuifolius	PI 440809	2	annual	wild	2016-07-07	2016-07-13	0	1	5	58.5	1	1	1	20	20	21	1.23	NA	NA	NA	1	69	NA	NA	0
P. acutifolius	Phaseolus acutifolius var. tenuifolius	PI 440809	3	annual	wild	2016-07-07	2016-07-13	0	1	3	25	1	1	1	20	20	21	0.3152	NA	NA	NA	2	69	NA	NA	0
P. acutifolius	Phaseolus acutifolius var. tenuifolius	PI 440809	4	annual	wild	2016-07-07	2016-07-13	0	NA	3	49.5	NA	1	1	NA	20	21	0.91	NA	NA	NA	1	69	NA	NA	0
P. acutifolius	Phaseolus acutifolius var. tenuifolius	PI 440809	5	annual	wild	2016-07-07	2016-07-13	0	1	4	46	2	2	2	20	20	21	0.1674	0.0268	0.1942	0.138002	0	69	71	0	0
P. acutifolius	Phaseolus acutifolius var. tenuifolius	PI 440809	6	annual	wild	2016-07-07	2016-07-13	0	1	2	50	1	1	1	20	20	21	0.63	NA	NA	NA	1	69	NA	NA	0
P. acutifolius	Phaseolus acutifolius var. tenuifolius	PI 440809	7	annual	wild	2016-07-07	2016-07-13	0	1	4	41	1	1	1	20	20	21	0.4317	NA	NA	NA	1	69	NA	NA	0
P. acutifolius	Phaseolus acutifolius var. tenuifolius	PI 440809	8	annual	wild	2016-07-07	2016-07-13	0	1	4	44.5	2	2	2	20	20	21	0.72	NA	NA	NA	2	69	NA	NA	0
P. acutifolius	Phaseolus acutifolius var. tenuifolius	PI 440809	9	annual	wild	2016-07-07	2016-07-13	1	1	4	45.5	1	1	1	20	20	21	1.1038	NA	NA	NA	2	70	NA	NA	0
P. acutifolius	Phaseolus acutifolius var. tenuifolius	PI 440809	10	annual	wild	2016-07-07	2016-07-13	0	1	3	35	1	1	1	20	20	21	0.86	NA	NA	NA	1	69	NA	NA	0
P. acutifolius	Phaseolus acutifolius var. tenuifolius	PI 440809	11	annual	wild	2016-07-07	2016-07-13	1	1	4	51.5	1	1	1	20	20	21	0.7568	NA	NA	NA	1	70	NA	NA	2
P. acutifolius	Phaseolus acutifolius var. tenuifolius	PI 440809	12	annual	wild	2016-07-07	2016-07-13	0	1	4	20.5	2	2	2	20	20	21	1.94	1.0669	3.0069	0.354817	2	74	74	1	0
P. acutifolius	Phaseolus acutifolius var. tenuifolius	PI 440809	13	annual	wild	2016-07-07	2016-07-13	0	1	4	38	2	2	2	20	20	21	1.79	NA	NA	NA	2	70	NA	NA	0
P. acutifolius	Phaseolus acutifolius var. tenuifolius	PI 440809	14	annual	wild	2016-07-07	2016-07-13	0	1	3	65	1	1	1	20	20	21	0.4367	NA	NA	NA	1	70	NA	NA	0
P. acutifolius	Phaseolus acutifolius var. tenuifolius	PI 440809	15	annual	wild	2016-07-07	2016-07-13	0	1	4	39.5	1	1	1	20	20	21	0.2708	NA	NA	NA	1	69	NA	NA	0
P. acutifolius	Phaseolus acutifolius var. tenuifolius	PI 440809	16	annual	wild	2016-07-07	2016-07-13	0	1	3	55	1	1	1	20	20	21	0.5341	0.0964	0.6305	0.152895	1	69	71	0	0
P. acutifolius	Phaseolus acutifolius var. tenuifolius	PI 440809	18	annual	wild	2016-07-07	2016-07-13	0	1	3	39	1	1	1	20	20	21	0.0901	NA	NA	NA	0	69	NA	NA	0
P. acutifolius	Phaseolus acutifolius var. tenuifolius	PI 440809	19	annual	wild	2016-07-07	2016-07-13	0	1	4	35	2	2	2	20	20	21	0.3862	NA	NA	NA	0	69	NA	NA	0
P. acutifolius	Phaseolus acutifolius var. tenuifolius	PI 440809	20	annual	wild	2016-07-07	2016-07-13	0	1	4	49	1	1	1	20	20	21	0.1939	NA	NA	NA	0	69	NA	NA	0
P. acutifolius	Phaseolus acutifolius var. tenuifolius	PI 440809	21	annual	wild	2016-07-07	2016-07-13	0	1	4	43.5	1	1	1	20	20	21	0.1943	NA	NA	NA	1	70	NA	NA	0
P. acutifolius	Phaseolus acutifolius var. tenuifolius	PI 440809	22	annual	wild	2016-07-07	2016-07-13	0	1	4	32	2	2	2	20	20	21	1.43	0.342	1.772	0.193002	2	73	73	1	0
P. acutifolius	Phaseolus acutifolius var. tenuifolius	PI 440809	23	annual	wild	2016-07-07	2016-07-13	0	1	3	43.5	2	2	2	20	20	21	0.7245	NA	NA	NA	2	69	NA	NA	0
P. acutifolius	Phaseolus acutifolius var. tenuifolius	PI 440810	1	annual	wild	2016-07-07	2016-07-13	1	1	4	32	2	2	2	20	20	21	0.5382	0.1751	0.7133	0.245479	2	70	NA	0	0
P. acutifolius	Phaseolus acutifolius var. tenuifolius	PI 440810	2	annual	wild	2016-07-07	2016-07-13	NA	1	4	25	2	2	2	20	20	21	NA	NA	NA	NA	NA	NA	NA	NA	NA
P. acutifolius	Phaseolus acutifolius var. tenuifolius	PI 440810	3	annual	wild	2016-07-07	2016-07-13	0	1	3	24	1	1	1	20	20	21	0.6276	0.0918	0.7194	0.127606	1	69	71	0	0
P. acutifolius	Phaseolus acutifolius var. tenuifolius	PI 440810	4	annual	wild	2016-07-07	2016-07-13	NA	1	4	17	2	2	2	20	20	21	NA	NA	NA	NA	NA	NA	NA	NA	NA
P. acutifolius	Phaseolus acutifolius var. tenuifolius	PI 440810	5	annual	wild	2016-07-07	2016-07-13	0	1	5	35.5	2	2	2	20	20	21	1.46	NA	NA	NA	2	70	NA	NA	0
P. acutifolius	Phaseolus acutifolius var. tenuifolius	PI 440810	6	annual	wild	2016-07-07	2016-07-13	1	1	4	28	1	1	1	20	20	21	1.0565	NA	NA	NA	1	70	NA	NA	1
P. acutifolius	Phaseolus acutifolius var. tenuifolius	PI 440810	7	annual	wild	2016-07-07	2016-07-13	NA	1	NA	47.5	2	NA	2	20	NA	21	NA	NA	NA	NA	NA	NA	NA	NA	NA
P. acutifolius	Phaseolus acutifolius var. tenuifolius	PI 440810	8	annual	wild	2016-07-07	2016-07-13	0	1	NA	32.5	2	NA	2	20	NA	21	1.86	0.7514	2.6114	0.287738	2	75	75	0	0
P. acutifolius	Phaseolus acutifolius var. tenuifolius	PI 440810	9	annual	wild	2016-07-07	2016-07-13	NA	1	NA	42.5	2	NA	2	20	NA	21	NA	NA	NA	NA	NA	NA	NA	NA	NA
P. acutifolius	Phaseolus acutifolius var. tenuifolius	PI 440810	10	annual	wild	2016-07-07	2016-07-13	0	1	NA	31.5	2	NA	2	20	NA	21	1.4	NA	NA	NA	2	70	NA	NA	0
P. acutifolius	Phaseolus acutifolius var. tenuifolius	PI 440810	11	annual	wild	2016-07-07	2016-07-13	0	1	NA	28	2	NA	2	20	NA	21	0.6507	NA	NA	NA	2	70	NA	NA	0
P. acutifolius	Phaseolus acutifolius var. tenuifolius	PI 440810	12	annual	wild	2016-07-07	2016-07-13	0	1	NA	32	2	NA	2	20	NA	21	1.564	NA	NA	NA	2	NA	NA	NA	0
P. acutifolius	Phaseolus acutifolius var. tenuifolius	PI 440810	UNK 1	annual	wild	2016-07-07	NA	NA	NA	NA	NA	NA	NA	NA	NA	NA	NA	0.9094	NA	NA	NA	2	NA	NA	NA	0
P. acutifolius	Phaseolus acutifolius var. tenuifolius	PI 440810	UNK 2	annual	wild	2016-07-07	NA	NA	NA	NA	NA	NA	NA	NA	NA	NA	NA	0.6068	NA	NA	NA	2	NA	NA	NA	0
P. acutifolius	Phaseolus acutifolius var. tenuifolius	PI 440810	UNK 3	annual	wild	2016-07-07	NA	NA	NA	NA	NA	NA	NA	NA	NA	NA	NA	0.134	NA	NA	NA	2	NA	NA	NA	0
P. acutifolius	Phaseolus acutifolius var. tenuifolius	PI 440810	UNK 4	annual	wild	2016-07-07	NA	NA	NA	NA	NA	NA	NA	NA	NA	NA	NA	0.6774	NA	NA	NA	2	NA	NA	NA	0
P. acutifolius	Phaseolus acutifolius var. tenuifolius	PI 440810	UNK 5	annual	wild	2016-07-07	NA	NA	NA	NA	NA	NA	NA	NA	NA	NA	NA	NA	0.1616	NA	NA	2	NA	NA	1	NA
P. acutifolius	Phaseolus acutifolius var. tenuifolius	PI 440810	UNK 6	annual	wild	2016-07-07	NA	NA	NA	NA	NA	NA	NA	NA	NA	NA	NA	0.317	NA	NA	NA	2	NA	NA	NA	0
P. acutifolius	Phaseolus acutifolius var. tenuifolius	PI 440811	1	annual	wild	2016-07-07	2016-07-13	NA	1	4	24.5	1	1	1	20	20	21	NA	NA	NA	NA	NA	NA	NA	NA	NA
P. acutifolius	Phaseolus acutifolius var. tenuifolius	PI 440811	2	annual	wild	2016-07-07	2016-07-13	NA	1	3	19.5	2	2	2	20	20	21	NA	NA	NA	NA	NA	NA	NA	NA	NA
P. acutifolius	Phaseolus acutifolius var. tenuifolius	PI 440811	3	annual	wild	2016-07-07	2016-07-13	NA	1	3	11	2	2	2	20	20	21	NA	NA	NA	NA	NA	NA	NA	NA	NA
P. acutifolius	Phaseolus acutifolius var. tenuifolius	PI 440811	4	annual	wild	2016-07-07	2016-07-13	0	1	3	12.7	2	2	2	20	20	20	0.4949	NA	NA	NA	2	69	NA	NA	0
P. acutifolius	Phaseolus acutifolius var. tenuifolius	PI 440811	5	annual	wild	2016-07-07	2016-07-13	0	1	3	12.5	1	1	1	20	20	20	1.03	0.2875	1.3175	0.218216	1	75	75	0	0
P. acutifolius	Phaseolus acutifolius var. tenuifolius	PI 440811	6	annual	wild	2016-07-07	2016-07-13	0	1	2	2.4	2	2	2	20	20	20	0.3274	NA	NA	NA	2	69	NA	NA	0
P. acutifolius	Phaseolus acutifolius var. tenuifolius	PI 440811	7	annual	wild	2016-07-07	2016-07-13	0	2	4	21	1	1	1	20	20	21	0.3749	NA	NA	NA	1	69	NA	NA	0
P. acutifolius	Phaseolus acutifolius var. tenuifolius	PI 440811	8	annual	wild	2016-07-07	2016-07-13	0	2	4	21	2	2	2	20	20	21	1.2279	NA	NA	NA	2	70	NA	NA	0
P. acutifolius	Phaseolus acutifolius var. tenuifolius	PI 440811	9	annual	wild	2016-07-07	2016-07-13	0	1	4	14.2	2	2	2	20	20	20	0.6998	NA	NA	NA	2	70	NA	NA	0
P. acutifolius	Phaseolus acutifolius var. tenuifolius	PI 440811	10	annual	wild	2016-07-07	2016-07-13	0	1	4	11	2	2	2	20	20	20	0.6748	0.2223	0.8971	0.247798	2	70	71	1	0
P. acutifolius	Phaseolus acutifolius var. tenuifolius	PI 440811	11	annual	wild	2016-07-07	2016-07-13	0	1	3	10.5	2	2	2	20	20	20	0.3812	0.1323	0.5135	0.257644	2	70	71	1	0
P. acutifolius	Phaseolus acutifolius var. tenuifolius	PI 440811	12	annual	wild	2016-07-07	2016-07-13	1	1	5	27.5	2	2	2	20	20	21	0.4122	NA	NA	NA	2	70	NA	NA	2
P. acutifolius	Phaseolus acutifolius var. tenuifolius	PI 440811	13	annual	wild	2016-07-07	2016-07-13	1	1	4	32.5	2	2	2	20	20	21	0.4514	0.1835	0.6349	0.289022	1	70	NA	0	2
P. acutifolius	Phaseolus acutifolius var. tenuifolius	PI 440811	14	annual	wild	2016-07-07	2016-07-13	NA	1	4	25	2	2	2	20	20	21	NA	NA	NA	NA	NA	NA	NA	NA	NA
P. acutifolius	Phaseolus acutifolius var. tenuifolius	PI 440811	15	annual	wild	2016-07-07	2016-07-13	NA	1	3	22.5	1	1	1	20	20	21	NA	NA	NA	NA	NA	NA	NA	NA	NA
P. acutifolius	Phaseolus acutifolius var. tenuifolius	PI 440811	16	annual	wild	2016-07-07	2016-07-13	NA	1	1	1	2	2	2	20	20	21	NA	NA	NA	NA	NA	NA	NA	NA	NA
P. acutifolius	Phaseolus acutifolius var. tenuifolius	PI 440811	17	annual	wild	2016-07-07	2016-07-13	NA	1	3	4.7	1	1	1	20	20	20	NA	NA	NA	NA	NA	NA	NA	NA	NA
P. acutifolius	Phaseolus acutifolius var. tenuifolius	PI 440811	18	annual	wild	2016-07-07	2016-07-13	0	1	4	12	2	2	2	20	20	20	1.59	NA	NA	NA	2	70	NA	NA	0
P. acutifolius	Phaseolus acutifolius var. tenuifolius	PI 440811	19	annual	wild	2016-07-07	2016-07-13	0	1	4	14	2	2	2	20	20	20	0.3763	NA	NA	NA	2	70	NA	NA	0
P. acutifolius	Phaseolus acutifolius var. tenuifolius	PI 440811	UNK 1	annual	wild	2016-07-07	NA	0	NA	NA	NA	NA	NA	NA	NA	NA	NA	1.4326	NA	NA	NA	2	NA	NA	NA	0
P. acutifolius	Phaseolus acutifolius var. tenuifolius	PI 440811	UNK 2	annual	wild	2016-07-07	NA	0	NA	NA	NA	NA	NA	NA	NA	NA	NA	0.5032	NA	NA	NA	2	NA	NA	NA	0
P. acutifolius	Phaseolus acutifolius var. tenuifolius	PI 440811	UNK 3	annual	wild	2016-07-07	NA	NA	NA	NA	NA	NA	NA	NA	NA	NA	NA	NA	0.3521	NA	NA	2	NA	NA	0	NA
P. acutifolius	Phaseolus acutifolius var. tenuifolius	PI 440811	UNK 4	annual	wild	2016-07-07	NA	0	NA	NA	NA	NA	NA	NA	NA	NA	NA	3.36	1.3278	4.6878	0.283246	2	NA	NA	1	0
P. acutifolius	Phaseolus acutifolius var. tenuifolius	PI 440811	UNK 5	annual	wild	2016-07-07	NA	0	NA	NA	NA	NA	NA	NA	NA	NA	NA	0.2143	0.0422	0.2565	0.164522	2	NA	NA	0	0
P. angustissimus	Phaseolus angustissimus	PI 535272	1	perennial	wild	2016-06-30	2016-07-13	NA	1	2	8	2	2	2	20	20	21	NA	NA	NA	NA	NA	NA	NA	NA	NA
P. angustissimus	Phaseolus angustissimus	PI 535272	2	perennial	wild	2016-06-30	2016-07-13	NA	1	4	12	2	2	2	20	20	21	NA	NA	NA	NA	NA	NA	NA	NA	NA
P. angustissimus	Phaseolus angustissimus	PI 535272	3	perennial	wild	2016-06-30	2016-07-13	NA	1	2	8	2	2	2	20	20	21	NA	NA	NA	NA	NA	NA	NA	NA	NA
P. angustissimus	Phaseolus angustissimus	PI 535272	4	perennial	wild	2016-06-30	2016-07-13	NA	1	4	16	2	2	2	20	20	21	NA	NA	NA	NA	NA	NA	NA	NA	NA
P. angustissimus	Phaseolus angustissimus	PI 535272	5	perennial	wild	2016-06-30	2016-07-13	NA	1	3	5.5	2	2	2	21	21	23	NA	NA	NA	NA	NA	NA	NA	NA	NA
P. angustissimus	Phaseolus angustissimus	PI 535272	6	perennial	wild	2016-06-30	2016-07-13	0	1	4	20.5	2	2	2	21	21	23	0.1288	0.0243	0.1531	0.15872	2	75	75	0	0
P. angustissimus	Phaseolus angustissimus	PI 535272	7	perennial	wild	2016-06-30	2016-07-13	0	1	3	9.5	2	2	2	21	21	23	0.0428	0.0156	0.0584	0.267123	2	70	NA	0	0
P. angustissimus	Phaseolus angustissimus	PI 535272	8	perennial	wild	2016-06-30	2016-07-13	NA	NA	NA	2.5	NA	NA	2	NA	NA	23	NA	NA	NA	NA	NA	NA	NA	NA	NA
P. angustissimus	Phaseolus angustissimus	PI 535273	1	perennial	wild	2016-06-30	2016-07-13	NA	1	3	9.5	2	2	2	20	20	21	NA	NA	NA	NA	NA	NA	NA	NA	NA
P. angustissimus	Phaseolus angustissimus	PI 535273	2	perennial	wild	2016-06-30	2016-07-13	NA	1	3	7	2	2	2	20	20	21	NA	NA	NA	NA	NA	NA	NA	NA	NA
P. angustissimus	Phaseolus angustissimus	PI 535273	3	perennial	wild	2016-06-30	2016-07-13	NA	1	4	11	2	2	2	20	20	21	NA	NA	NA	NA	NA	NA	NA	NA	NA
P. angustissimus	Phaseolus angustissimus	PI 535273	4	perennial	wild	2016-06-30	2016-07-13	NA	1	4	15	2	2	2	20	20	21	NA	NA	NA	NA	NA	NA	NA	NA	NA
P. angustissimus	Phaseolus angustissimus	PI 535273	5	perennial	wild	2016-06-30	2016-07-13	1	1	4	13	2	2	2	20	20	21	0.0412	NA	NA	NA	2	70	NA	NA	0
P. angustissimus	Phaseolus angustissimus	PI 535273	6	perennial	wild	2016-06-30	2016-07-13	1	1	4	13	2	2	2	20	20	21	0.0311	NA	NA	NA	2	70	NA	NA	0
P. coccineus	Phaseolus coccineus	PI 203931	1	perennial	cultivated	2016-06-26	2016-07-14	NA	2	5	50	2	2	2	19	19	20	NA	NA	NA	NA	NA	NA	NA	NA	NA
P. coccineus	Phaseolus coccineus	PI 203931	2	perennial	cultivated	2016-06-26	2016-07-14	1	2	5	38	2	2	2	19	19	20	0.6134	NA	NA	NA	2	69	NA	NA	0
P. coccineus	Phaseolus coccineus	PI 205360	1	perennial	cultivated	2016-06-26	2016-07-13	0	2	4	11	2	2	2	20	20	21	0.5503	NA	NA	NA	2	70	NA	NA	0
P. coccineus	Phaseolus coccineus	PI 205360	2	perennial	cultivated	2016-06-26	2016-07-13	0	2	2	14	2	2	2	20	20	21	3.29	1.58	4.87	0.324435	2	75	75	0	0
P. coccineus	Phaseolus coccineus	PI 205360	3	perennial	cultivated	2016-06-26	2016-07-13	NA	2	4	17.5	2	2	2	20	20	21	NA	NA	NA	NA	NA	NA	NA	NA	NA
P. coccineus	Phaseolus coccineus	PI 205360	4	perennial	cultivated	2016-06-26	2016-07-13	0	2	4	13.5	2	2	2	20	20	21	1.87	NA	NA	NA	2	70	NA	NA	0
P. coccineus	Phaseolus coccineus	PI 205360	5	perennial	cultivated	2016-06-26	2016-07-13	0	2	3	13	2	2	2	20	20	21	2.16	NA	NA	NA	2	70	NA	NA	0
P. coccineus	Phaseolus coccineus	PI 205360	6	perennial	cultivated	2016-06-26	2016-07-13	NA	2	3	19.5	2	2	2	20	20	21	NA	NA	NA	NA	NA	NA	NA	NA	NA
P. coccineus	Phaseolus coccineus	PI 205360	7	perennial	cultivated	2016-06-26	2016-07-13	0	2	3	13.5	2	2	2	20	20	21	1.4076	NA	NA	NA	2	70	NA	NA	0
P. coccineus	Phaseolus coccineus	PI 205360	8	perennial	cultivated	2016-06-26	2016-07-13	0	2	3	11	2	2	2	20	20	21	2.36	0.8884	3.2484	0.273488	2	75	75	0	0
P. coccineus	Phaseolus coccineus	PI 205360	9	perennial	cultivated	2016-06-26	2016-07-13	NA	2	4	21.5	2	2	2	20	20	21	NA	NA	NA	NA	NA	NA	NA	NA	NA
P. coccineus	Phaseolus coccineus	PI 205360	10	perennial	cultivated	2016-06-26	2016-07-13	NA	1.5	5	25	2	2	2	20	20	21	NA	NA	NA	NA	NA	NA	NA	NA	NA
P. coccineus	Phaseolus coccineus	PI 224711	1	perennial	cultivated	2016-06-26	2016-07-13	0	2	4	18.5	2	2	2	20	20	20	3.72	NA	NA	NA	2	70	NA	NA	0
P. coccineus	Phaseolus coccineus	PI 224711	2	perennial	cultivated	2016-06-26	2016-07-13	0	2	5	20.5	2	2	2	20	20	20	3.91	NA	NA	NA	2	70	NA	NA	0
P. coccineus	Phaseolus coccineus	PI 224711	3	perennial	cultivated	2016-06-26	2016-07-13	0	2	4	17	2	2	2	20	20	20	4.27	0.9833	5.2533	0.187178	1	70	71	1	0
P. coccineus	Phaseolus coccineus	PI 224711	4	perennial	cultivated	2016-06-26	2016-07-13	1	2	5	35	2	2	2	20	20	20	1.24	NA	NA	NA	2	70	NA	NA	0
P. coccineus	Phaseolus coccineus	PI 224711	5	perennial	cultivated	2016-06-26	2016-07-13	1	2	4	9	2	2	2	20	20	20	1.09	NA	NA	NA	0	70	NA	NA	0
P. coccineus	Phaseolus coccineus	PI 224711	6	perennial	cultivated	2016-06-26	2016-07-13	0	2	3	12.5	2	2	2	20	20	20	1.1108	NA	NA	NA	2	70	NA	NA	0
P. coccineus	Phaseolus coccineus	PI 224711	7	perennial	cultivated	2016-06-26	2016-07-13	NA	2	4	19	2	2	2	20	20	20	NA	NA	NA	NA	NA	NA	NA	NA	NA
P. coccineus	Phaseolus coccineus	PI 224711	8	perennial	cultivated	2016-06-26	2016-07-13	NA	2	5	16	2	2	2	20	20	20	NA	NA	NA	NA	NA	NA	NA	NA	NA
P. coccineus	Phaseolus coccineus	PI 224711	9	perennial	cultivated	2016-06-26	2016-07-13	0	2	4	18.5	2	2	2	20	20	20	4.39	NA	NA	NA	2	75	NA	NA	0
P. coccineus	Phaseolus coccineus	PI 224711	10	perennial	cultivated	2016-06-26	2016-07-13	NA	2	4	20.5	2	2	2	20	20	20	NA	NA	NA	NA	NA	NA	NA	NA	NA
P. coccineus	Phaseolus coccineus	PI 307663	1	perennial	cultivated	2016-06-26	2016-07-14	0	2	5	22	2	2	2	19	19	20	2.94	NA	NA	NA	2	69	NA	NA	0
P. coccineus	Phaseolus coccineus	PI 307663	2	perennial	cultivated	2016-06-26	2016-07-14	0	2	5	21.5	2	2	2	19	19	20	3.28	NA	NA	NA	2	69	NA	NA	0
P. coccineus	Phaseolus coccineus	PI 307663	3	perennial	cultivated	2016-06-26	2016-07-14	0	2	6	37.5	2	2	2	20	20	22	3	NA	NA	NA	2	69	NA	NA	0
P. coccineus	Phaseolus coccineus	PI 307663	4	perennial	cultivated	2016-06-26	2016-07-14	0	1.5	4	18	2	2	2	20	20	22	2.63	NA	NA	NA	2	69	NA	NA	0
P. coccineus	Phaseolus coccineus	PI 307663	5	perennial	cultivated	2016-06-26	2016-07-14	0	2	4	20	2	2	2	20	20	22	2.34	NA	NA	NA	2	69	NA	NA	0
P. coccineus	Phaseolus coccineus	PI 307663	6	perennial	cultivated	2016-06-26	2016-07-14	0	2	4	14	2	2	2	20	20	20	1.0923	NA	NA	NA	2	69	NA	NA	0
P. coccineus	Phaseolus coccineus	PI 307663	7	perennial	cultivated	2016-06-26	2016-07-14	0	2	5	13	2	2	2	20	20	20	0.9696	NA	NA	NA	2	69	NA	NA	0
P. coccineus	Phaseolus coccineus	PI 307663	8	perennial	cultivated	2016-06-26	2016-07-14	0	2	5	9.2	2	2	2	20	20	20	3.91	NA	NA	NA	2	69	NA	NA	0
P. coccineus	Phaseolus coccineus	PI 307663	9	perennial	cultivated	2016-06-26	2016-07-14	0	3	6	15.5	2	2	2	20	20	22	5.48	2.13	7.61	0.279895	2	75	75	1	0
P. coccineus	Phaseolus coccineus	PI 307663	10	perennial	cultivated	2016-06-26	2016-07-14	NA	1.5	8	65	2	2	2	20	20	22	NA	NA	NA	NA	NA	NA	NA	NA	NA
P. coccineus	Phaseolus coccineus	PI 311218	1	perennial	cultivated	2016-06-26	2016-07-13	0	2	3	19	2	2	2	20	20	21	1.9	NA	NA	NA	2	70	NA	NA	0
P. coccineus	Phaseolus coccineus	PI 311218	2	perennial	cultivated	2016-06-26	2016-07-13	0	2	3	18	2	2	2	20	20	21	1.68	NA	NA	NA	2	70	NA	NA	0
P. coccineus	Phaseolus coccineus	PI 311218	3	perennial	cultivated	2016-06-26	2016-07-13	0	2	3	10	2	2	2	20	20	21	1.86	NA	NA	NA	1	70	NA	NA	0
P. coccineus	Phaseolus coccineus	PI 311218	4	perennial	cultivated	2016-06-26	2016-07-13	0	2	3	22	2	2	2	20	20	21	6.28	3.52	9.8	0.359184	2	71	71	1	0
P. coccineus	Phaseolus coccineus	PI 311218	5	perennial	cultivated	2016-06-26	2016-07-13	0	2	3	14.5	2	2	2	20	20	21	2.35	NA	NA	NA	1	70	NA	NA	0
P. coccineus	Phaseolus coccineus	PI 311218	6	perennial	cultivated	2016-06-26	2016-07-13	0	2	3	22	2	2	2	20	20	21	2.32	NA	NA	NA	1	70	NA	NA	0
P. coccineus	Phaseolus coccineus	PI 311218	7	perennial	cultivated	2016-06-26	2016-07-13	0	2	3	21.5	2	2	2	20	20	21	2.46	NA	NA	NA	2	70	NA	NA	0
P. coccineus	Phaseolus coccineus	PI 311218	8	perennial	cultivated	2016-06-26	2016-07-13	0	2	3	16.5	2	2	2	20	20	21	1.58	NA	NA	NA	2	70	NA	NA	0
P. coccineus	Phaseolus coccineus	PI 311218	9	perennial	cultivated	2016-06-26	2016-07-13	0	2	3	9	2	2	2	20	20	21	2.41	NA	NA	NA	2	70	NA	NA	0
P. coccineus	Phaseolus coccineus	PI 311218	10	perennial	cultivated	2016-06-26	2016-07-13	0	2	3	21.5	2	2	2	20	20	21	2.98	NA	NA	NA	2	70	NA	NA	0
P. coccineus	Phaseolus coccineus	PI 311880	1	perennial	cultivated	2016-07-04	2016-07-13	NA	3	3	19.8	2	2	2	21	21	23	NA	NA	NA	NA	NA	NA	NA	NA	NA
P. coccineus	Phaseolus coccineus	PI 311880	2	perennial	cultivated	2016-07-04	2016-07-13	NA	3	5	40	2	2	2	21	21	23	NA	NA	NA	NA	NA	NA	NA	NA	NA
P. coccineus	Phaseolus coccineus	PI 311880	3	perennial	cultivated	2016-07-04	2016-07-13	0	3	3	28	2	2	2	21	21	23	2.98	NA	NA	NA	2	70	NA	NA	0
P. coccineus	Phaseolus coccineus	PI 311880	4	perennial	cultivated	2016-07-04	2016-07-13	0	3	3	14	2	2	2	21	21	23	2.34	0.9589	3.2989	0.290673	2	75	75	1	0
P. coccineus	Phaseolus coccineus	PI 311880	5	perennial	cultivated	2016-07-04	2016-07-13	NA	4	3	17.5	2	2	2	21	21	23	NA	NA	NA	NA	NA	NA	NA	NA	NA
P. coccineus	Phaseolus coccineus	PI 311880	6	perennial	cultivated	2016-07-04	2016-07-13	0	4	3	21.5	2	2	2	21	21	23	0.6731	NA	NA	NA	0	70	NA	NA	0
P. coccineus	Phaseolus coccineus	PI 311880	7	perennial	cultivated	2016-07-04	2016-07-13	NA	4	3	18	2	2	2	21	21	23	NA	NA	NA	NA	NA	NA	NA	NA	NA
P. coccineus	Phaseolus coccineus	PI 311880	8	perennial	cultivated	2016-07-04	2016-07-13	0	3	3	14	2	2	2	21	21	23	3	NA	NA	NA	2	70	NA	NA	0
P. coccineus	Phaseolus coccineus	PI 311880	9	perennial	cultivated	2016-07-04	2016-07-13	0	3	4	17.5	2	2	2	21	21	23	2.96	NA	NA	NA	2	70	NA	NA	0
P. coccineus	Phaseolus coccineus	PI 311880	10	perennial	cultivated	2016-07-04	2016-07-13	0	1.5	3	33.5	2	2	2	21	21	23	2.29	NA	NA	NA	2	70	NA	NA	0
P. coccineus	Phaseolus coccineus	PI 311880	UNK 1	perennial	cultivated	2016-07-04	NA	NA	NA	NA	NA	NA	NA	NA	NA	NA	NA	3.15	NA	NA	NA	2	NA	NA	NA	0
P. coccineus	Phaseolus coccineus	PI 311880	UNK 2	perennial	cultivated	2016-07-04	NA	NA	NA	NA	NA	NA	NA	NA	NA	NA	NA	2.24	NA	NA	NA	2	NA	NA	NA	0
P. coccineus	Phaseolus coccineus	PI 311977	1	perennial	cultivated	2016-07-04	2016-07-13	NA	NA	NA	25	NA	NA	1	NA	NA	21	NA	NA	NA	NA	NA	NA	NA	NA	NA
P. coccineus	Phaseolus coccineus	PI 311977	2	perennial	cultivated	2016-07-04	2016-07-13	0	NA	NA	17.5	NA	NA	2	NA	NA	21	3.85	NA	NA	NA	2	69	NA	NA	0
P. coccineus	Phaseolus coccineus	PI 311977	3	perennial	cultivated	2016-07-04	2016-07-13	0	NA	NA	16.5	NA	NA	2	NA	NA	21	0.0429	NA	NA	NA	0	69	NA	NA	0
P. coccineus	Phaseolus coccineus	PI 311977	4	perennial	cultivated	2016-07-04	2016-07-13	0	NA	NA	31	NA	NA	2	NA	NA	21	4.32	NA	NA	NA	1	69	NA	NA	0
P. coccineus	Phaseolus coccineus	PI 311977	5	perennial	cultivated	2016-07-04	2016-07-13	0	NA	NA	20.5	NA	NA	2	NA	NA	21	3.49	NA	NA	NA	2	69	NA	NA	0
P. coccineus	Phaseolus coccineus	PI 311977	6	perennial	cultivated	2016-07-04	2016-07-13	0	NA	NA	19.5	NA	NA	2	NA	NA	21	5.62	NA	NA	NA	2	69	NA	NA	0
P. coccineus	Phaseolus coccineus	PI 311977	7	perennial	cultivated	2016-07-04	2016-07-13	NA	NA	NA	24	NA	NA	2	NA	NA	21	NA	NA	NA	NA	NA	NA	NA	NA	NA
P. coccineus	Phaseolus coccineus	PI 311977	8	perennial	cultivated	2016-07-04	2016-07-13	0	NA	NA	23	NA	NA	2	NA	NA	21	2.88	NA	NA	NA	0	69	NA	NA	0
P. coccineus	Phaseolus coccineus	PI 311977	9	perennial	cultivated	2016-07-04	2016-07-13	0	NA	NA	26.5	NA	NA	2	NA	NA	21	4.38	NA	NA	NA	2	69	NA	NA	0
P. coccineus	Phaseolus coccineus	PI 311977	10	perennial	cultivated	2016-07-04	2016-07-13	0	NA	NA	28.5	NA	NA	2	NA	NA	21	5.52	NA	NA	NA	2	69	NA	NA	0
P. coccineus	Phaseolus coccineus	PI 311977	11	perennial	cultivated	2016-07-04	2016-07-13	0	NA	NA	23.5	NA	NA	2	NA	NA	21	3.57	NA	NA	NA	2	69	NA	NA	0
P. coccineus	Phaseolus coccineus	PI 311977	12	perennial	cultivated	2016-07-04	2016-07-13	0	NA	NA	19	NA	NA	2	NA	NA	21	5.4	NA	NA	NA	2	69	NA	NA	0
P. coccineus	Phaseolus coccineus	PI 311977	13	perennial	cultivated	2016-07-04	2016-07-13	1	NA	NA	20	NA	NA	2	NA	NA	21	1.16	NA	NA	NA	2	70	NA	NA	0
P. coccineus	Phaseolus coccineus	PI 311977	14	perennial	cultivated	2016-07-04	2016-07-13	0	NA	NA	25	NA	NA	2	NA	NA	21	4.45	NA	NA	NA	2	69	NA	NA	0
P. coccineus	Phaseolus coccineus	PI 311977	15	perennial	cultivated	2016-07-04	2016-07-13	0	NA	NA	10.5	NA	NA	2	NA	NA	21	3.19	NA	NA	NA	2	69	NA	NA	0
P. coccineus	Phaseolus coccineus	PI 311977	16	perennial	cultivated	2016-07-04	2016-07-13	0	NA	NA	18.5	NA	NA	2	NA	NA	21	7.01	3.03	10.04	0.301793	2	74	74	1	2
P. coccineus	Phaseolus coccineus	PI 361480	1	perennial	cultivated	2016-07-04	2016-07-14	1	2	6	39.5	2	2	2	19	19	20	0.5974	NA	NA	NA	2	69	NA	NA	0
P. coccineus	Phaseolus coccineus	PI 361480	2	perennial	cultivated	2016-07-04	2016-07-14	NA	2	6	76.5	1	1	1	19	19	20	NA	NA	NA	NA	NA	NA	NA	NA	NA
P. coccineus	Phaseolus coccineus	PI 361480	3	perennial	cultivated	2016-07-04	2016-07-14	NA	1	5	26	1	1	1	19	19	20	NA	NA	NA	NA	NA	NA	NA	NA	NA
P. coccineus	Phaseolus coccineus	PI 406785	1	perennial	cultivated	2016-07-04	2016-07-13	0	3	4	17.5	2	2	2	21	21	23	1.93	NA	NA	NA	2	70	NA	NA	0
P. coccineus	Phaseolus coccineus	PI 406785	2	perennial	cultivated	2016-07-04	2016-07-13	0	2.5	4	20	2	2	2	21	21	23	1.59	NA	NA	NA	2	70	NA	NA	0
P. coccineus	Phaseolus coccineus	PI 406785	3	perennial	cultivated	2016-07-04	2016-07-13	0	2.5	4	52	2	2	1	21	21	23	1.61	NA	NA	NA	2	70	NA	NA	0
P. coccineus	Phaseolus coccineus	PI 406785	4	perennial	cultivated	2016-07-04	2016-07-13	0	3	4	45	2	2	2	21	21	23	3.31	2.19	5.5	0.398182	2	75	75	0	0
P. coccineus	Phaseolus coccineus	PI 406785	5	perennial	cultivated	2016-07-04	2016-07-13	0	2.5	4	1.7	2	2	2	21	21	23	2.23	NA	NA	NA	2	70	NA	NA	0
P. coccineus	Phaseolus coccineus	PI 406785	6	perennial	cultivated	2016-07-04	2016-07-13	NA	3	4	22	2	2	2	21	21	23	NA	NA	NA	NA	NA	NA	NA	NA	NA
P. coccineus	Phaseolus coccineus	PI 406785	7	perennial	cultivated	2016-07-04	2016-07-13	0	3	5	21.5	2	2	2	21	21	23	1.99	NA	NA	NA	2	70	NA	NA	0
P. coccineus	Phaseolus coccineus	PI 406785	8	perennial	cultivated	2016-07-04	2016-07-13	1	3	4	21	1	1	2	21	21	23	0.597	NA	NA	NA	1	70	NA	NA	0
P. coccineus	Phaseolus coccineus	PI 406785	9	perennial	cultivated	2016-07-04	2016-07-13	0	2.5	4	18	2	2	2	21	21	23	3.09	1.3359	4.4259	0.301837	2	70	71	1	0
P. coccineus	Phaseolus coccineus	PI 406785	10	perennial	cultivated	2016-07-04	2016-07-13	0	2	5	18	2	2	2	21	21	23	1.59	NA	NA	NA	2	70	NA	NA	0
P. coccineus	Phaseolus coccineus	PI 417605	1	perennial	wild	2016-06-30	2016-07-13	0	1	4	45	2	2	2	21	21	23	1.0017	NA	NA	NA	2	70	NA	NA	0
P. coccineus	Phaseolus coccineus	PI 417605	2	perennial	wild	2016-06-30	2016-07-13	NA	1.5	4	36	2	2	2	21	21	23	NA	NA	NA	NA	NA	NA	NA	NA	NA
P. coccineus	Phaseolus coccineus	PI 417605	3	perennial	wild	2016-06-30	2016-07-13	0	1	4	50.6	2	2	2	21	21	23	1.03	NA	NA	NA	2	70	NA	NA	0
P. coccineus	Phaseolus coccineus	PI 417605	4	perennial	wild	2016-06-30	2016-07-13	0	1	4	42	2	2	2	21	21	23	0.91	NA	NA	NA	2	70	NA	NA	0
P. coccineus	Phaseolus coccineus	PI 417605	5	perennial	wild	2016-06-30	2016-07-13	0	1.5	4	59	2	2	2	21	21	23	1.0077	NA	NA	NA	2	70	NA	NA	0
P. coccineus	Phaseolus coccineus	PI 417605	6	perennial	wild	2016-06-30	2016-07-13	0	1.5	4	36	2	2	2	21	21	23	0.5296	NA	NA	NA	2	70	NA	NA	0
P. coccineus	Phaseolus coccineus	PI 417605	7	perennial	wild	2016-06-30	2016-07-13	0	1	4	44	2	2	2	21	21	23	1.08	NA	NA	NA	2	70	NA	NA	0
P. coccineus	Phaseolus coccineus	PI 417605	8	perennial	wild	2016-06-30	2016-07-13	0	0.5	3	12	2	2	2	21	21	23	0.2827	0.0282	0.3109	0.0907044	2	70	71	0	0
P. coccineus	Phaseolus coccineus	PI 417605	9	perennial	wild	2016-06-30	2016-07-13	0	1	6	49	2	2	2	21	21	23	0.5154	NA	NA	NA	2	70	NA	NA	0
P. coccineus	Phaseolus coccineus	PI 417605	10	perennial	wild	2016-06-30	2016-07-13	0	2	4	57	2	2	2	21	21	23	1.46	0.4742	1.9342	0.245166	2	75	75	1	0
P. coccineus	Phaseolus coccineus	PI 417605	11	perennial	wild	2016-06-30	2016-07-13	0	1	3	18	2	2	2	21	21	23	0.2527	NA	NA	NA	0	70	NA	NA	0
P. coccineus	Phaseolus coccineus	PI 417605	12	perennial	wild	2016-06-30	2016-07-13	1	1	5	48.5	2	2	2	21	21	23	0.4633	NA	NA	NA	2	70	NA	NA	0
P. coccineus	Phaseolus coccineus	PI 430180	1	perennial	wild	2016-07-04	2016-07-13	NA	1	3	15.5	2	2	2	20	20	21	NA	NA	NA	NA	NA	NA	NA	NA	NA
P. coccineus	Phaseolus coccineus	PI 430180	2	perennial	wild	2016-07-04	2016-07-13	NA	1	4	34	1	1	1	20	20	21	NA	NA	NA	NA	NA	NA	NA	NA	NA
P. coccineus	Phaseolus coccineus	PI 430180	3	perennial	wild	2016-07-04	2016-07-13	NA	1	4	27.5	1	1	1	20	20	21	NA	NA	NA	NA	NA	NA	NA	NA	NA
P. coccineus	Phaseolus coccineus	PI 430180	4	perennial	wild	2016-07-04	2016-07-13	NA	1	4	50	1	1	1	20	20	21	NA	NA	NA	NA	NA	NA	NA	NA	NA
P. coccineus	Phaseolus coccineus	PI 430180	5	perennial	wild	2016-07-04	2016-07-13	0	1	4	24	2	2	2	20	20	21	0.1295	NA	NA	NA	0	69	NA	NA	0
P. coccineus	Phaseolus coccineus	PI 430180	6	perennial	wild	2016-07-04	2016-07-13	0	1	3	29.5	1	1	1	20	20	21	0.2681	0.0857	0.3538	0.242227	0	69	71	0	0
P. coccineus	Phaseolus coccineus	PI 430180	7	perennial	wild	2016-07-04	2016-07-13	0	1	4	32.5	1	1	1	20	20	21	0.1912	NA	NA	NA	0	69	NA	NA	0
P. coccineus	Phaseolus coccineus	PI 430180	8	perennial	wild	2016-07-04	2016-07-13	0	1	5	47	2	2	2	20	20	21	0.9688	0.1359	1.1047	0.12302	2	74	74	0	0
P. coccineus	Phaseolus coccineus	PI 430180	9	perennial	wild	2016-07-04	2016-07-13	0	1	4	48	1	1	1	20	20	21	0.62	NA	NA	NA	1	69	NA	NA	0
P. coccineus	Phaseolus coccineus	PI 430180	10	perennial	wild	2016-07-04	2016-07-13	NA	1	2	14	1	1	1	20	20	21	NA	NA	NA	NA	NA	NA	NA	NA	NA
P. coccineus	Phaseolus coccineus	PI 430180	11	perennial	wild	2016-07-04	2016-07-13	1	1	5	41	2	2	2	20	20	21	0.145	NA	NA	NA	2	70	NA	NA	0
P. coccineus	Phaseolus coccineus	PI 430180	12	perennial	wild	2016-07-04	2016-07-13	NA	1	4	43.5	1	1	1	20	20	21	NA	NA	NA	NA	NA	NA	NA	NA	NA
P. coccineus	Phaseolus coccineus	PI 430180	13	perennial	wild	2016-07-04	2016-07-13	0	1	4	39	2	2	2	20	20	21	0.3086	NA	NA	NA	2	69	NA	NA	0
P. coccineus	Phaseolus coccineus	PI 430180	14	perennial	wild	2016-07-04	2016-07-13	NA	1	4	43	1	1	1	20	20	21	NA	NA	NA	NA	NA	NA	NA	NA	NA
P. coccineus	Phaseolus coccineus	PI 430180	15	perennial	wild	2016-07-04	2016-07-13	0	1.5	5	61	1	1	1	20	20	21	0.4359	0.0588	0.4947	0.11886	1	69	71	0	0
P. coccineus	Phaseolus coccineus	PI 430182	1	perennial	wild	2016-07-04	2016-07-13	0	2	4	26	2	2	2	20	20	21	1.4	NA	NA	NA	0	69	NA	NA	0
P. coccineus	Phaseolus coccineus	PI 430182	2	perennial	wild	2016-07-04	2016-07-13	0	2	4	21	2	2	2	20	20	21	1.29	NA	NA	NA	2	69	NA	NA	0
P. coccineus	Phaseolus coccineus	PI 430182	3	perennial	wild	2016-07-04	2016-07-13	0	1	4	17	2	2	2	20	20	21	0.86	0.1849	1.0449	0.176955	2	69	71	1	0
P. coccineus	Phaseolus coccineus	PI 430182	4	perennial	wild	2016-07-04	2016-07-13	0	2	3	15	2	2	2	20	20	21	1.88	0.4008	2.2808	0.175728	2	73	73	1	0
P. coccineus	Phaseolus coccineus	PI 430182	5	perennial	wild	2016-07-04	2016-07-13	1	2	3	12	2	2	2	20	20	21	0.8555	NA	NA	NA	2	70	NA	NA	0
P. coccineus	Phaseolus coccineus	PI 430182	6	perennial	wild	2016-07-04	2016-07-13	0	2	6	41	2	2	2	20	20	21	1.78	NA	NA	NA	2	69	NA	NA	0
P. coccineus	Phaseolus coccineus	PI 430182	7	perennial	wild	2016-07-04	2016-07-13	0	2	6	65	1	1	1	20	20	21	1.35	NA	NA	NA	1	69	NA	NA	0
P. coccineus	Phaseolus coccineus	PI 430182	8	perennial	wild	2016-07-04	2016-07-13	0	1	4	8	2	2	2	20	20	21	1	0.1203	1.1203	0.107382	2	69	71	0	0
P. coccineus	Phaseolus coccineus	PI 430182	9	perennial	wild	2016-07-04	2016-07-13	NA	1	3	27	1	1	1	20	20	21	NA	NA	NA	NA	NA	NA	NA	NA	NA
P. coccineus	Phaseolus coccineus	PI 430190	1	perennial	wild	2016-07-08	2016-07-13	1	2	4	28	2	2	2	20	20	21	2.52	1.14	3.66	0.311475	2	75	75	1	0
P. coccineus	Phaseolus coccineus	PI 430190	2	perennial	wild	2016-07-08	2016-07-13	0	2	4	10.5	2	2	2	20	20	21	2.52	NA	NA	NA	2	70	NA	NA	0
P. coccineus	Phaseolus coccineus	PI 430190	3	perennial	wild	2016-07-08	2016-07-13	0	2	6	63.5	1	1	1	20	20	21	3.97	1.28	5.25	0.24381	1	75	75	0	0
P. coccineus	Phaseolus coccineus	PI 430190	4	perennial	wild	2016-07-08	2016-07-13	NA	2	4	10.5	1	1	1	20	20	21	NA	NA	NA	NA	NA	NA	NA	NA	NA
P. coccineus	Phaseolus coccineus	PI 430190	5	perennial	wild	2016-07-08	2016-07-13	0	2	4	39.5	2	2	2	20	20	21	2.05	NA	NA	NA	2	NA	NA	NA	0
P. coccineus	Phaseolus coccineus	PI 430190	6	perennial	wild	2016-07-08	2016-07-13	0	1	3	40	1	1	1	20	20	21	1.72	NA	NA	NA	1	70	NA	NA	0
P. coccineus	Phaseolus coccineus	PI 430190	7	perennial	wild	2016-07-08	2016-07-13	NA	NA	NA	20	NA	NA	2	NA	NA	21	NA	NA	NA	NA	NA	NA	NA	NA	NA
P. coccineus	Phaseolus coccineus	PI 430190	8	perennial	wild	2016-07-08	2016-07-13	NA	NA	NA	39.5	NA	NA	1	NA	NA	21	NA	NA	NA	NA	NA	NA	NA	NA	NA
P. coccineus	Phaseolus coccineus	PI 430190	9	perennial	wild	2016-07-08	2016-07-13	0	NA	NA	66.5	NA	NA	1	NA	NA	21	0.5216	0.0521	0.5737	0.090814	0	69	71	0	0
P. coccineus	Phaseolus coccineus	PI 430190	10	perennial	wild	2016-07-08	2016-07-13	0	NA	NA	59	NA	NA	1	NA	NA	21	0.7123	NA	NA	NA	1	69	NA	NA	0
P. coccineus	Phaseolus coccineus	PI 430190	UNK 1	perennial	wild	2016-07-08	2016-07-13	0	NA	NA	NA	NA	NA	NA	NA	NA	NA	1.45	NA	NA	NA	2	69	NA	NA	0
P. coccineus	Phaseolus coccineus	PI 430190	UNK 2	perennial	wild	2016-07-08	2016-07-13	0	NA	NA	NA	NA	NA	NA	NA	NA	NA	0.5529	NA	NA	NA	2	70	NA	NA	0
P. coccineus	Phaseolus coccineus	PI 449381	1	perennial	cultivated	2016-07-08	2016-07-14	0	NA	NA	61	NA	NA	2	NA	NA	20	2.82	NA	NA	NA	2	68	NA	NA	0
P. coccineus	Phaseolus coccineus	PI 449381	2	perennial	cultivated	2016-07-08	2016-07-14	NA	NA	NA	44	NA	NA	2	NA	NA	20	NA	NA	NA	NA	NA	NA	NA	NA	NA
P. coccineus	Phaseolus coccineus	PI 449381	3	perennial	cultivated	2016-07-08	2016-07-14	0	NA	NA	16	NA	NA	2	NA	NA	20	2.39	0.6218	3.0118	0.206455	2	68	72	0	0
P. coccineus	Phaseolus coccineus	PI 449381	4	perennial	cultivated	2016-07-08	2016-07-14	0	NA	NA	14.5	NA	NA	2	NA	NA	20	1.93	0.3268	2.2568	0.144807	0	70	70	1	3
P. coccineus	Phaseolus coccineus	PI 449381	5	perennial	cultivated	2016-07-08	2016-07-14	0	NA	NA	22	NA	NA	2	NA	NA	20	0.5281	NA	NA	NA	0	68	NA	NA	0
P. coccineus	Phaseolus coccineus	PI 449381	6	perennial	cultivated	2016-07-08	2016-07-14	0	NA	NA	21.5	NA	NA	2	NA	NA	20	1.35	0.1754	1.5254	0.114986	0	68	70	1	3
P. coccineus	Phaseolus coccineus	PI 449381	7	perennial	cultivated	2016-07-08	2016-07-14	NA	NA	NA	25.5	NA	NA	2	NA	NA	20	NA	NA	NA	NA	NA	NA	NA	NA	NA
P. coccineus	Phaseolus coccineus	PI 449381	8	perennial	cultivated	2016-07-08	2016-07-14	NA	NA	NA	20.5	NA	NA	2	NA	NA	20	NA	NA	NA	NA	NA	NA	NA	NA	NA
P. coccineus	Phaseolus coccineus	PI 449381	9	perennial	cultivated	2016-07-08	2016-07-14	0	NA	NA	24	NA	NA	2	NA	NA	20	1.86	NA	NA	NA	0	68	NA	NA	3
P. coccineus	Phaseolus coccineus	PI 449381	10	perennial	cultivated	2016-07-08	2016-07-14	0	NA	NA	2	NA	NA	2	NA	NA	20	0.67	0.2445	0.9145	0.267359	2	68	70	0	0
P. coccineus	Phaseolus coccineus	PI 633530	1	perennial	cultivated	2016-07-08	2016-07-14	NA	NA	NA	15	NA	NA	2	NA	NA	20	NA	NA	NA	NA	NA	NA	NA	NA	NA
P. coccineus	Phaseolus coccineus	PI 633530	2	perennial	cultivated	2016-07-08	2016-07-14	NA	NA	NA	35.5	NA	NA	2	NA	NA	20	NA	NA	NA	NA	NA	NA	NA	NA	NA
P. coccineus	Phaseolus coccineus	PI 633530	3	perennial	cultivated	2016-07-08	2016-07-14	0	NA	NA	11	NA	NA	2	NA	NA	20	0.3299	0.2003	0.5302	0.377782	1	68	70	0	0
P. coccineus	Phaseolus coccineus	PI 633530	4	perennial	cultivated	2016-07-08	2016-07-14	0	NA	NA	46	NA	NA	2	NA	NA	20	2.59	0.68	3.27	0.207951	2	70	70	1	0
P. coccineus	Phaseolus coccineus	PI 633530	5	perennial	cultivated	2016-07-08	2016-07-14	0	NA	NA	33	NA	NA	2	NA	NA	20	1.72	0.6203	2.3403	0.265051	1	73	73	0	0
P. coccineus	Phaseolus coccineus	PI 633530	6	perennial	cultivated	2016-07-08	2016-07-14	0	NA	NA	11	NA	NA	2	NA	NA	20	2.71	0.3422	3.0522	0.112116	2	68	70	1	0
P. coccineus	Phaseolus coccineus	PI 633530	7	perennial	cultivated	2016-07-08	2016-07-14	NA	NA	NA	34.5	NA	NA	2	NA	NA	20	NA	NA	NA	NA	NA	NA	NA	NA	NA
P. coccineus	Phaseolus coccineus	PI 633530	8	perennial	cultivated	2016-07-08	2016-07-14	1	NA	NA	24.5	NA	NA	2	NA	NA	20	1.05	NA	NA	NA	2	69	NA	NA	0
P. coccineus	Phaseolus coccineus	PI 633530	9	perennial	cultivated	2016-07-08	2016-07-14	0	NA	NA	24.5	NA	NA	2	NA	NA	20	1.13	NA	NA	NA	2	68	NA	NA	0
P. coccineus	Phaseolus coccineus	PI 633530	10	perennial	cultivated	2016-07-08	2016-07-14	NA	NA	NA	37.5	NA	NA	1	NA	NA	20	NA	NA	NA	NA	NA	NA	NA	NA	NA
P. coccineus	Phaseolus coccineus	PI 640977	1	perennial	wild	2016-07-08	2016-07-13	0	NA	NA	NA	NA	NA	NA	NA	NA	NA	0.1026	0.0733	0.1759	0.416714	2	75	75	0	0
P. coccineus	Phaseolus coccineus	PI 661692	1	perennial	cultivated	2016-07-04	2016-07-13	NA	4	7	73	2	2	2	20	20	21	NA	NA	NA	NA	NA	NA	NA	NA	NA
P. coccineus	Phaseolus coccineus	PI 661692	2	perennial	cultivated	2016-07-04	2016-07-13	0	3	6	119.5	2	2	2	20	20	21	2.18	0.4305	2.6105	0.164911	2	74	74	1	2
P. coccineus	Phaseolus coccineus	PI 661692	3	perennial	cultivated	2016-07-04	2016-07-13	0	3	6	86	0	0	0	20	20	21	1.99	NA	NA	NA	0	69	NA	NA	0
P. coccineus	Phaseolus coccineus	PI 661692	4	perennial	cultivated	2016-07-04	2016-07-13	NA	5	8	90.5	1	1	1	20	20	21	NA	NA	NA	NA	NA	NA	NA	NA	NA
P. coccineus	Phaseolus coccineus	PI 661692	5	perennial	cultivated	2016-07-04	2016-07-13	0	4	5	74.5	1	1	1	20	20	21	1.11	NA	NA	NA	0	69	NA	NA	0
P. coccineus	Phaseolus coccineus	PI 661692	6	perennial	cultivated	2016-07-04	2016-07-13	0	3	6	83	0	0	0	20	20	21	1.82	NA	NA	NA	0	69	NA	NA	0
P. coccineus	Phaseolus coccineus	PI 661692	7	perennial	cultivated	2016-07-04	2016-07-13	0	4	6	65.5	2	2	2	20	20	21	1.2243	0.5625	1.7868	0.314809	0	74	74	1	2
P. coccineus	Phaseolus coccineus	PI 661692	8	perennial	cultivated	2016-07-04	2016-07-13	0	5	7	110	2	2	2	20	20	21	1.24	NA	NA	NA	0	69	NA	NA	0
P. coccineus	Phaseolus coccineus	PI 661692	9	perennial	cultivated	2016-07-04	2016-07-13	0	4	5	77	1	1	1	20	20	21	1.85	NA	NA	NA	0	69	NA	NA	0
P. coccineus	Phaseolus coccineus	PI 661692	10	perennial	cultivated	2016-07-04	2016-07-13	NA	1	2	25	2	2	2	20	20	21	NA	NA	NA	NA	NA	NA	NA	NA	NA
P. coccineus	Phaseolus coccineus	PI 661692	11	perennial	cultivated	2016-07-04	2016-07-13	0	3	7	105	0	0	0	20	20	21	1.22	0.3836	1.6036	0.239212	0	69	71	0	0
P. coccineus	Phaseolus coccineus	W6 10126	1	perennial	cultivated	2016-07-04	2016-07-13	0	5	3	NA	1	1	NA	21	21	NA	4.21	NA	NA	NA	2	70	NA	NA	0
P. coccineus	Phaseolus coccineus	W6 10126	2	perennial	cultivated	2016-07-04	2016-07-13	0	4	7	NA	2	2	NA	21	21	NA	4.19	2.53	6.72	0.376488	2	75	75	0	2
P. coccineus	Phaseolus coccineus	W6 10126	3	perennial	cultivated	2016-07-04	2016-07-13	0	4	4	NA	2	2	NA	21	21	NA	1.86	NA	NA	NA	2	70	NA	NA	2
P. coccineus	Phaseolus coccineus	W6 10126	4	perennial	cultivated	2016-07-04	2016-07-13	0	4	6	NA	2	2	NA	21	21	NA	3.58	NA	NA	NA	2	70	NA	NA	0
P. coccineus	Phaseolus coccineus	W6 10126	5	perennial	cultivated	2016-07-04	2016-07-13	0	5	6	NA	2	2	NA	21	21	NA	3.44	NA	NA	NA	2	70	NA	NA	2
P. coccineus	Phaseolus coccineus	W6 10126	6	perennial	cultivated	2016-07-04	2016-07-13	0	3	6	NA	1	1	NA	21	21	NA	4.32	1.47	5.79	0.253886	2	75	75	0	0
P. coccineus	Phaseolus coccineus	W6 10126	7	perennial	cultivated	2016-07-04	2016-07-13	0	3	4	NA	2	2	NA	21	21	NA	2.15	NA	NA	NA	2	70	NA	NA	0
P. coccineus	Phaseolus coccineus	W6 10126	8	perennial	cultivated	2016-07-04	2016-07-13	0	3	5	NA	2	2	NA	21	21	NA	1.24	NA	NA	NA	2	70	NA	NA	0
P. coccineus	Phaseolus coccineus	W6 10126	9	perennial	cultivated	2016-07-04	2016-07-13	0	3	5	NA	2	2	NA	21	21	NA	4.08	NA	NA	NA	2	70	NA	NA	2
P. coccineus	Phaseolus coccineus	W6 10126	10	perennial	cultivated	2016-07-04	2016-07-13	0	4	6	NA	2	2	NA	21	21	NA	3.96	NA	NA	NA	0	70	NA	NA	0
P. coccineus	Phaseolus coccineus	W6 22199	1	perennial	cultivated	2016-07-04	2016-07-13	1	NA	NA	51	NA	NA	2	NA	NA	21	1.21	NA	NA	NA	2	70	NA	NA	2
P. coccineus	Phaseolus coccineus	W6 22199	2	perennial	cultivated	2016-07-04	2016-07-13	1	NA	NA	35.8	NA	NA	2	NA	NA	21	0.8517	NA	NA	NA	0	70	NA	NA	0
P. coccineus	Phaseolus coccineus	W6 22199	3	perennial	cultivated	2016-07-04	2016-07-13	0	NA	NA	84.5	NA	NA	2	NA	NA	21	7.96	4.76	12.72	0.374214	2	72	72	1	2
P. coccineus	Phaseolus coccineus var. coccineus	PI 535283	1	perennial	wild	2016-06-30	2020-07-13	NA	1	2	NA	2	2	NA	21	21	NA	NA	NA	NA	NA	NA	NA	NA	NA	NA
P. coccineus	Phaseolus coccineus var. coccineus	PI 535283	2	perennial	wild	2016-06-30	2020-07-13	NA	1	4	NA	2	2	NA	21	21	NA	NA	NA	NA	NA	NA	NA	NA	NA	NA
P. coccineus	Phaseolus coccineus var. coccineus	PI 535284	1	perennial	wild	2016-06-27	2020-07-13	NA	NA	4	NA	NA	2	NA	NA	21	NA	NA	NA	NA	NA	NA	NA	NA	NA	NA
P. dumosus	Phaseolus dumosus	PI 190074	1	perennial	cultivated	2016-06-26	2016-07-14	1	NA	NA	46	NA	NA	2	NA	NA	20	0.71	NA	NA	NA	2	69	NA	NA	0
P. dumosus	Phaseolus dumosus	PI 190074	2	perennial	cultivated	2016-06-26	2016-07-14	NA	NA	NA	25	NA	NA	1	NA	NA	20	NA	NA	NA	NA	NA	NA	NA	NA	NA
P. dumosus	Phaseolus dumosus	PI 190074	3	perennial	cultivated	2016-06-26	2016-07-14	0	NA	NA	44	NA	NA	2	NA	NA	20	0.72	NA	NA	NA	2	68	NA	NA	0
P. dumosus	Phaseolus dumosus	PI 190074	4	perennial	cultivated	2016-06-26	2016-07-14	1	NA	NA	47.5	NA	NA	2	NA	NA	20	0.61	NA	NA	NA	2	69	NA	NA	0
P. dumosus	Phaseolus dumosus	PI 190074	5	perennial	cultivated	2016-06-26	2016-07-14	0	NA	NA	14	NA	NA	2	NA	NA	20	1.1095	0.4901	1.5996	0.306389	1	73	73	1	0
P. dumosus	Phaseolus dumosus	PI 195359	2	perennial	cultivated	2016-06-26	2016-07-14	NA	NA	NA	7	NA	NA	2	NA	NA	20	NA	NA	NA	NA	NA	NA	NA	NA	NA
P. dumosus	Phaseolus dumosus	PI 201290	1	perennial	cultivated	2016-06-26	2016-07-14	0	1	3	32	2	2	2	19	19	20	0.74	NA	NA	NA	2	69	NA	NA	0
P. dumosus	Phaseolus dumosus	PI 201290	2	perennial	cultivated	2016-06-26	2016-07-14	0	1.5	1	3	2	2	2	19	19	20	0.4991	0.3304	0.8295	0.398312	2	74	74	0	0
P. filiformis	Phaseolus filiformis	PI 535292	1	annual	wild	2016-07-07	2016-07-13	0	1	4	12	2	2	2	20	20	21	0.3643	NA	NA	NA	2	70	NA	NA	0
P. filiformis	Phaseolus filiformis	PI 535292	2	annual	wild	2016-07-07	2016-07-13	0	1	5	23.5	2	2	2	20	20	21	2.75	NA	NA	NA	2	70	NA	NA	0
P. filiformis	Phaseolus filiformis	PI 535292	3	annual	wild	2016-07-07	2016-07-13	0	1	3	12	2	2	2	20	20	21	2.51	0.4318	2.9418	0.146781	2	75	75	1	0
P. filiformis	Phaseolus filiformis	PI 535292	4	annual	wild	2016-07-07	2016-07-13	0	1	3	18.5	2	2	2	20	20	21	1.76	0.3758	2.1358	0.175953	2	75	75	1	0
P. filiformis	Phaseolus filiformis	PI 535292	5	annual	wild	2016-07-07	2016-07-13	NA	1	4	21.5	2	2	2	20	20	21	NA	NA	NA	NA	NA	NA	NA	NA	NA
P. filiformis	Phaseolus filiformis	PI 535292	6	annual	wild	2016-07-07	2016-07-13	1	1	4	13.5	2	2	2	20	20	21	0.5619	NA	NA	NA	0	70	NA	NA	0
P. filiformis	Phaseolus filiformis	PI 535292	7	annual	wild	2016-07-07	2016-07-13	0	1	4	16	2	2	2	20	20	21	0.8893	NA	NA	NA	2	70	NA	NA	0
P. filiformis	Phaseolus filiformis	PI 535292	8	annual	wild	2016-07-07	2016-07-13	0	1	3	8	2	2	2	20	20	21	1.2478	NA	NA	NA	2	70	NA	NA	0
P. filiformis	Phaseolus filiformis	PI 535292	9	annual	wild	2016-07-07	2016-07-13	NA	1	3	7	2	2	2	20	20	21	NA	NA	NA	NA	NA	NA	NA	NA	NA
P. filiformis	Phaseolus filiformis	PI 535292	10	annual	wild	2016-07-07	2016-07-13	0	1	3	8	2	2	2	20	20	21	1.9	NA	NA	NA	2	NA	NA	NA	0
P. filiformis	Phaseolus filiformis	PI 535292	11	annual	wild	2016-07-07	2016-07-13	0	1	3	6	2	2	2	20	20	21	0.9472	NA	NA	NA	2	70	NA	NA	0
P. filiformis	Phaseolus filiformis	PI 535292	12	annual	wild	2016-07-07	2016-07-13	0	1	3	5.5	2	2	2	20	20	21	0.2415	NA	NA	NA	2	70	NA	NA	0
P. filiformis	Phaseolus filiformis	PI 535293	1	annual	wild	2016-07-07	2016-07-13	NA	1	3	18	1	1	1	20	20	21	NA	NA	NA	NA	NA	NA	NA	NA	NA
P. filiformis	Phaseolus filiformis	PI 535293	2	annual	wild	2016-07-07	2016-07-13	NA	1	4	18.5	2	2	2	20	20	21	NA	NA	NA	NA	NA	NA	NA	NA	NA
P. filiformis	Phaseolus filiformis	PI 535293	3	annual	wild	2016-07-07	2016-07-13	NA	1	4	24	2	2	2	20	20	21	NA	NA	NA	NA	NA	NA	NA	NA	NA
P. filiformis	Phaseolus filiformis	PI 535293	4	annual	wild	2016-07-07	2016-07-13	NA	1	3	21	2	2	2	20	20	21	NA	NA	NA	NA	NA	NA	NA	NA	NA
P. filiformis	Phaseolus filiformis	PI 535293	5	annual	wild	2016-07-07	2016-07-13	NA	1	5	24	2	2	2	20	20	21	NA	NA	NA	NA	NA	NA	NA	NA	NA
P. filiformis	Phaseolus filiformis	PI 535293	6	annual	wild	2016-07-07	2016-07-13	NA	1	4	15	2	2	2	20	20	21	NA	NA	NA	NA	NA	NA	NA	NA	NA
P. filiformis	Phaseolus filiformis	PI 535293	7	annual	wild	2016-07-07	2016-07-13	NA	1	4	16	2	2	2	20	20	21	NA	NA	NA	NA	NA	NA	NA	NA	NA
P. filiformis	Phaseolus filiformis	PI 535293	8	annual	wild	2016-07-07	2016-07-13	NA	1	5	25	2	2	2	20	20	21	NA	NA	NA	NA	NA	NA	NA	NA	NA
P. filiformis	Phaseolus filiformis	PI 535293	9	annual	wild	2016-07-07	2016-07-13	NA	1	5	19	2	2	2	20	20	21	NA	NA	NA	NA	NA	NA	NA	NA	NA
P. filiformis	Phaseolus filiformis	PI 535293	10	annual	wild	2016-07-07	2016-07-13	NA	1	4	17.5	2	2	2	20	20	21	NA	NA	NA	NA	NA	NA	NA	NA	NA
P. filiformis	Phaseolus filiformis	PI 535293	11	annual	wild	2016-07-07	2016-07-13	NA	1	5	30	2	2	2	20	20	21	NA	NA	NA	NA	NA	NA	NA	NA	NA
P. filiformis	Phaseolus filiformis	PI 535293	12	annual	wild	2016-07-07	2016-07-13	1	1	5	24	2	2	2	20	20	21	0.0676	NA	NA	NA	1	70	NA	NA	0
P. filiformis	Phaseolus filiformis	PI 535293	13	annual	wild	2016-07-07	2016-07-13	NA	1	2	4.5	2	2	2	20	20	21	NA	NA	NA	NA	NA	NA	NA	NA	NA
P. filiformis	Phaseolus filiformis	PI 535293	14	annual	wild	2016-07-07	2016-07-13	NA	1	4	13.5	2	2	2	20	20	21	NA	NA	NA	NA	NA	NA	NA	NA	NA
P. filiformis	Phaseolus filiformis	PI 535293	15	annual	wild	2016-07-07	2016-07-13	NA	1	4	16	2	2	2	20	20	21	NA	NA	NA	NA	NA	NA	NA	NA	NA
P. filiformis	Phaseolus filiformis	PI 535293	16	annual	wild	2016-07-07	2016-07-13	NA	1	6	34	2	2	2	20	20	21	NA	NA	NA	NA	NA	NA	NA	NA	NA
P. filiformis	Phaseolus filiformis	PI 535293	17	annual	wild	2016-07-07	2016-07-13	NA	1	5	20	2	2	2	20	20	21	NA	NA	NA	NA	NA	NA	NA	NA	NA
P. filiformis	Phaseolus filiformis	PI 535293	18	annual	wild	2016-07-07	2016-07-13	NA	1	4	12.5	1	1	1	20	20	21	NA	NA	NA	NA	NA	NA	NA	NA	NA
P. filiformis	Phaseolus filiformis	PI 535293	19	annual	wild	2016-07-07	2016-07-13	NA	1	5	22	2	2	2	20	20	21	NA	NA	NA	NA	NA	NA	NA	NA	NA
P. filiformis	Phaseolus filiformis	PI 535293	UNK 1	annual	wild	2016-07-07	2016-07-13	NA	NA	NA	NA	NA	NA	NA	NA	NA	NA	0.2989	NA	NA	NA	2	75	NA	NA	0
P. filiformis	Phaseolus filiformis	PI 535293	UNK 2	annual	wild	2016-07-07	2016-07-13	NA	NA	NA	NA	NA	NA	NA	NA	NA	NA	NA	0.0369	NA	NA	2	NA	75	1	NA
P. filiformis	Phaseolus filiformis	PI 535297	2	annual	wild	2016-07-07	2016-07-13	0	1	4	4	2	2	2	20	20	21	0.1404	NA	NA	NA	2	69	NA	NA	0
P. filiformis	Phaseolus filiformis	PI 535297	3	annual	wild	2016-07-07	2016-07-13	0	1	4	31.5	2	2	2	20	20	21	2.06	NA	NA	NA	2	75	NA	NA	0
P. filiformis	Phaseolus filiformis	PI 535297	4	annual	wild	2016-07-07	2016-07-13	0	1	4	12.5	2	2	2	20	20	21	0.1822	NA	NA	NA	2	69	NA	NA	0
P. filiformis	Phaseolus filiformis	PI 535297	5	annual	wild	2016-07-07	2016-07-13	0	1	2	4	2	2	2	20	20	21	0.9785	NA	NA	NA	2	NA	NA	NA	0
P. filiformis	Phaseolus filiformis	PI 535297	6	annual	wild	2016-07-07	2016-07-13	0	1	4	17.5	2	2	2	20	20	21	0.0943	0.0224	0.1167	0.191945	2	70	71	1	0
P. filiformis	Phaseolus filiformis	PI 535297	7	annual	wild	2016-07-07	2016-07-13	NA	1	4	18	2	2	2	20	20	21	NA	NA	NA	NA	NA	NA	NA	NA	NA
P. filiformis	Phaseolus filiformis	PI 535297	8	annual	wild	2016-07-07	2016-07-13	NA	1	4	7	2	2	2	20	20	21	NA	NA	NA	NA	NA	NA	NA	NA	NA
P. filiformis	Phaseolus filiformis	PI 535297	9	annual	wild	2016-07-07	2016-07-13	NA	1	4	23	2	2	2	20	20	21	NA	NA	NA	NA	NA	NA	NA	NA	NA
P. filiformis	Phaseolus filiformis	PI 535297	10	annual	wild	2016-07-07	2016-07-13	NA	1	5	25.5	2	2	2	20	20	21	NA	NA	NA	NA	NA	NA	NA	NA	NA
P. filiformis	Phaseolus filiformis	PI 535297	UNK 1	annual	wild	2016-07-07	NA	NA	NA	NA	NA	NA	NA	NA	NA	NA	NA	1.046	0.1763	1.2223	0.144236	2	NA	NA	1	0
P. filiformis	Phaseolus filiformis	PI 535299	1	annual	wild	2016-07-07	2016-07-13	NA	1	2	30	2	2	2	20	20	21	NA	NA	NA	NA	NA	NA	NA	NA	NA
P. filiformis	Phaseolus filiformis	PI 535299	2	annual	wild	2016-07-07	2016-07-13	0	1	4	17	2	2	2	20	20	21	0.1094	NA	NA	NA	2	69	NA	NA	0
P. filiformis	Phaseolus filiformis	PI 535299	3	annual	wild	2016-07-07	2016-07-13	NA	1	3	5.5	2	2	2	20	20	21	NA	NA	NA	NA	NA	NA	NA	NA	NA
P. filiformis	Phaseolus filiformis	PI 535299	4	annual	wild	2016-07-07	2016-07-13	NA	NA	3	17.5	NA	2	2	NA	21	21	NA	NA	NA	NA	NA	NA	NA	NA	NA
P. filiformis	Phaseolus filiformis	PI 535299	5	annual	wild	2016-07-07	2016-07-13	1	NA	3	10	NA	2	2	NA	20	21	0.1545	NA	NA	NA	2	70	NA	NA	0
P. filiformis	Phaseolus filiformis	PI 535299	6	annual	wild	2016-07-07	2016-07-13	0	1	4	15.5	2	2	2	20	20	21	0.1307	NA	NA	NA	2	69	NA	NA	0
P. filiformis	Phaseolus filiformis	PI 535299	7	annual	wild	2016-07-07	2016-07-13	0	1	3	2	2	2	2	20	20	21	0.0386	NA	NA	NA	0	69	NA	NA	0
P. filiformis	Phaseolus filiformis	PI 535299	8	annual	wild	2016-07-07	2016-07-13	0	1	3	2	2	2	2	20	20	21	0.1097	NA	NA	NA	2	69	NA	NA	0
P. filiformis	Phaseolus filiformis	PI 535299	9	annual	wild	2016-07-07	2016-07-13	1	1	3	10	2	2	2	20	20	21	0.5597	NA	NA	NA	0	70	NA	NA	0
P. filiformis	Phaseolus filiformis	PI 535299	10	annual	wild	2016-07-07	2016-07-13	0	1	3	1.5	2	2	2	20	20	21	0.0391	NA	NA	NA	2	69	NA	NA	0
P. filiformis	Phaseolus filiformis	PI 535299	11	annual	wild	2016-07-07	2016-07-13	NA	1	3	3.5	2	2	2	20	20	21	NA	NA	NA	NA	NA	NA	NA	NA	NA
P. filiformis	Phaseolus filiformis	PI 535299	12	annual	wild	2016-07-07	2016-07-13	NA	1	3	7	2	2	2	20	20	21	NA	NA	NA	NA	NA	NA	NA	NA	NA
P. filiformis	Phaseolus filiformis	PI 535299	13	annual	wild	2016-07-07	2016-07-13	0	1	3	2.5	1	1	1	20	20	21	0.0257	NA	NA	NA	0	69	NA	NA	0
P. filiformis	Phaseolus filiformis	PI 535299	UNK 1	annual	wild	2016-07-07	NA	NA	NA	NA	NA	NA	NA	NA	NA	NA	NA	NA	0.2886	NA	NA	2	NA	NA	1	NA
P. filiformis	Phaseolus filiformis	PI 535299	UNK 2	annual	wild	2016-07-07	NA	NA	NA	NA	NA	NA	NA	NA	NA	NA	NA	NA	0.0769	NA	NA	2	NA	NA	1	NA
P. filiformis	Phaseolus filiformis	PI 535299	UNK 3	annual	wild	2016-07-07	NA	0	NA	NA	NA	NA	NA	NA	NA	NA	NA	0.3735	NA	NA	NA	2	NA	NA	NA	0
P. filiformis	Phaseolus filiformis	PI 535301	1	annual	wild	2016-07-07	2016-07-13	0	1	3	7	2	2	2	20	20	21	0.2305	NA	NA	NA	2	69	NA	NA	0
P. filiformis	Phaseolus filiformis	PI 535301	2	annual	wild	2016-07-07	2016-07-13	1	1	4	13.5	2	2	2	20	20	21	0.3866	NA	NA	NA	2	70	NA	NA	0
P. filiformis	Phaseolus filiformis	PI 535301	3	annual	wild	2016-07-07	2016-07-13	NA	1	3	6	2	2	2	20	20	21	NA	NA	NA	NA	NA	NA	NA	NA	NA
P. filiformis	Phaseolus filiformis	PI 535301	4	annual	wild	2016-07-07	2016-07-13	0	1	3	5	2	2	2	20	20	21	0.2032	NA	NA	NA	2	69	NA	NA	0
P. filiformis	Phaseolus filiformis	PI 535301	5	annual	wild	2016-07-07	2016-07-13	0	1	3	6	2	2	2	20	20	21	0.1046	NA	NA	NA	2	69	NA	NA	0
P. filiformis	Phaseolus filiformis	PI 535301	6	annual	wild	2016-07-07	2016-07-13	0	1	3	4.5	2	2	2	20	20	21	0.4563	NA	NA	NA	2	69	NA	NA	0
P. filiformis	Phaseolus filiformis	PI 535301	7	annual	wild	2016-07-07	2016-07-13	0	1	3	4.5	2	2	2	20	20	21	0.0592	NA	NA	NA	2	69	NA	NA	0
P. filiformis	Phaseolus filiformis	PI 535301	8	annual	wild	2016-07-07	2016-07-13	1	1	3	7	2	2	2	20	20	21	0.173	NA	NA	NA	2	70	NA	NA	0
P. filiformis	Phaseolus filiformis	PI 535301	9	annual	wild	2016-07-07	2016-07-13	1	1	3	6	2	2	2	20	20	21	0.4289	NA	NA	NA	2	70	NA	NA	0
P. filiformis	Phaseolus filiformis	PI 535301	10	annual	wild	2016-07-07	2016-07-13	0	1	3	4	2	2	2	20	20	21	0.779	0.0567	0.8357	0.0678473	0	75	75	0	0
P. filiformis	Phaseolus filiformis	PI 535301	11	annual	wild	2016-07-07	2016-07-13	0	1	3	5.5	2	2	2	20	20	21	0.2214	0.0263	0.2477	0.106177	2	69	71	0	0
P. filiformis	Phaseolus filiformis	PI 535307	1	annual	wild	2016-07-07	2016-07-13	0	1	5	24	2	2	2	20	20	21	0.7526	0.0652	0.8178	0.0797261	2	75	75	1	0
P. filiformis	Phaseolus filiformis	PI 535307	2	annual	wild	2016-07-07	2016-07-13	NA	1	4	15.5	2	2	2	20	20	21	NA	NA	NA	NA	NA	NA	NA	NA	NA
P. filiformis	Phaseolus filiformis	PI 535307	3	annual	wild	2016-07-07	2016-07-13	NA	1	4	15	2	2	2	20	20	21	NA	NA	NA	NA	NA	NA	NA	NA	NA
P. filiformis	Phaseolus filiformis	PI 535307	4	annual	wild	2016-07-07	2016-07-13	NA	1	3	16	2	2	2	20	20	21	NA	NA	NA	NA	NA	NA	NA	NA	NA
P. filiformis	Phaseolus filiformis	PI 535307	5	annual	wild	2016-07-07	2016-07-13	0	1	5	33	2	2	2	20	20	21	0.4043	0.0606	0.4649	0.130351	2	69	71	1	0
P. filiformis	Phaseolus filiformis	PI 535307	6	annual	wild	2016-07-07	2016-07-13	NA	1	4	10	2	2	2	20	20	21	NA	NA	NA	NA	NA	NA	NA	NA	NA
P. filiformis	Phaseolus filiformis	PI 535307	7	annual	wild	2016-07-07	2016-07-13	NA	1	5	20	1	1	1	20	20	21	NA	NA	NA	NA	NA	NA	NA	NA	NA
P. filiformis	Phaseolus filiformis	PI 535307	8	annual	wild	2016-07-07	2016-07-13	NA	1	2	4.5	2	2	2	20	20	21	NA	NA	NA	NA	NA	NA	NA	NA	NA
P. filiformis	Phaseolus filiformis	PI 535307	9	annual	wild	2016-07-07	2016-07-13	NA	1	5	28	2	2	2	20	20	21	NA	NA	NA	NA	NA	NA	NA	NA	NA
P. filiformis	Phaseolus filiformis	PI 535307	10	annual	wild	2016-07-07	2016-07-13	NA	1	3	12.5	1	1	1	20	20	21	NA	NA	NA	NA	NA	NA	NA	NA	NA
P. filiformis	Phaseolus filiformis	PI 535307	11	annual	wild	2016-07-07	2016-07-13	NA	1	4	NA	2	2	NA	20	20	NA	NA	NA	NA	NA	NA	NA	NA	NA	NA
P. filiformis	Phaseolus filiformis	PI 535307	12	annual	wild	2016-07-07	2016-07-13	0	1	5	27.5	2	2	2	20	20	21	0.0708	NA	NA	NA	2	69	NA	NA	0
P. filiformis	Phaseolus filiformis	PI 535307	13	annual	wild	2016-07-07	2016-07-13	NA	1	4	23	2	2	2	20	20	21	NA	NA	NA	NA	NA	NA	NA	NA	NA
P. filiformis	Phaseolus filiformis	PI 535307	14	annual	wild	2016-07-07	2016-07-13	NA	1	5	22	2	2	2	20	20	21	NA	NA	NA	NA	NA	NA	NA	NA	NA
P. filiformis	Phaseolus filiformis	PI 535307	15	annual	wild	2016-07-07	2016-07-13	NA	1	4	10	2	2	2	20	20	21	NA	NA	NA	NA	NA	NA	NA	NA	NA
P. filiformis	Phaseolus filiformis	PI 535307	16	annual	wild	2016-07-07	2016-07-13	NA	1	4	26.5	2	2	2	20	20	21	NA	NA	NA	NA	NA	NA	NA	NA	NA
P. filiformis	Phaseolus filiformis	PI 535307	17	annual	wild	2016-07-07	2016-07-13	NA	1	5	20.5	2	2	2	20	20	21	NA	NA	NA	NA	NA	NA	NA	NA	NA
P. filiformis	Phaseolus filiformis	PI 535307	18	annual	wild	2016-07-07	2016-07-13	NA	1	4	20.5	2	2	2	20	20	21	NA	NA	NA	NA	NA	NA	NA	NA	NA
P. filiformis	Phaseolus filiformis	PI 632353	1	annual	wild	2016-07-07	2016-07-13	NA	1	3	26	2	2	2	21	21	21	NA	NA	NA	NA	NA	NA	NA	NA	NA
P. filiformis	Phaseolus filiformis	PI 632353	2	annual	wild	2016-07-07	2016-07-13	NA	1	2	10.5	2	2	2	21	21	21	NA	NA	NA	NA	NA	NA	NA	NA	NA
P. filiformis	Phaseolus filiformis	PI 632353	3	annual	wild	2016-07-07	2016-07-13	0	1	4	9	1	1	1	21	21	21	0.0132	NA	NA	NA	0	69	NA	NA	0
P. filiformis	Phaseolus filiformis	PI 632353	4	annual	wild	2016-07-07	2016-07-13	0	0.5	2	19	2	2	2	21	21	21	0.1471	NA	NA	NA	2	69	NA	NA	0
P. filiformis	Phaseolus filiformis	PI 632353	5	annual	wild	2016-07-07	2016-07-13	0	1.5	3	20.5	2	2	2	21	21	21	1.5916	0.1933	1.7849	0.108297	2	74	74	1	0
P. filiformis	Phaseolus filiformis	PI 632353	6	annual	wild	2016-07-07	2016-07-13	NA	1	4	7.6	2	2	2	21	21	23	NA	NA	NA	NA	NA	NA	NA	NA	NA
P. filiformis	Phaseolus filiformis	PI 632353	7	annual	wild	2016-07-07	2016-07-13	0	1	3	8	2	2	2	21	21	23	0.4897	0.0552	0.5449	0.101303	2	70	71	1	0
P. filiformis	Phaseolus filiformis	PI 632353	8	annual	wild	2016-07-07	2016-07-13	NA	1.5	4	16.5	2	2	1	21	21	23	NA	NA	NA	NA	NA	NA	NA	NA	NA
P. filiformis	Phaseolus filiformis	PI 632353	9	annual	wild	2016-07-07	2016-07-13	1	1.5	3	9	2	2	2	21	21	23	0.4326	NA	NA	NA	2	70	NA	NA	0
P. filiformis	Phaseolus filiformis	PI 632353	10	annual	wild	2016-07-07	2016-07-13	NA	1	3	3	2	2	2	21	21	23	NA	NA	NA	NA	NA	NA	NA	NA	NA
P. filiformis	Phaseolus filiformis	PI 632353	11	annual	wild	2016-07-07	2016-07-13	NA	1	3	11.5	2	2	2	21	21	23	NA	NA	NA	NA	NA	NA	NA	NA	NA
P. filiformis	Phaseolus filiformis	PI 632353	12	annual	wild	2016-07-07	2016-07-13	NA	1	3	6.6	2	2	2	21	21	23	NA	NA	NA	NA	NA	NA	NA	NA	NA
P. filiformis	Phaseolus filiformis	PI 632353	13	annual	wild	2016-07-07	2016-07-13	NA	0.5	2	3.5	2	2	2	21	21	23	NA	NA	NA	NA	NA	NA	NA	NA	NA
P. filiformis	Phaseolus filiformis	PI 632353	14	annual	wild	2016-07-07	2016-07-13	0	1	3	9.6	2	2	2	21	21	23	0.3509	NA	NA	NA	2	70	NA	NA	0
P. filiformis	Phaseolus filiformis	PI 632353	16	annual	wild	2016-07-07	2016-07-13	0	NA	NA	NA	NA	NA	NA	NA	NA	NA	0.917	0.1026	1.0196	0.100628	2	75	75	0	0
P. filiformis	Phaseolus filiformis	PI 632353	UNK 1	annual	wild	2016-07-07	NA	NA	NA	NA	NA	NA	NA	NA	NA	NA	NA	0.6283	NA	NA	NA	2	NA	NA	NA	0
P. filiformis	Phaseolus filiformis	PI 632353	UNK 2	annual	wild	2016-07-07	NA	NA	NA	NA	NA	NA	NA	NA	NA	NA	NA	0.6612	NA	NA	NA	2	NA	NA	NA	0
P. filiformis	Phaseolus filiformis	PI 632353	UNK 3	annual	wild	2016-07-07	NA	NA	NA	NA	NA	NA	NA	NA	NA	NA	NA	0.1827	NA	NA	NA	2	NA	NA	NA	0
P. filiformis	Phaseolus filiformis	PI 632353	UNK 4	annual	wild	2016-07-07	NA	NA	NA	NA	NA	NA	NA	NA	NA	NA	NA	NA	0.0532	NA	NA	2	NA	NA	1	NA
P. filiformis	Phaseolus filiformis	PI 632353	UNK 5	annual	wild	2016-07-07	NA	NA	NA	NA	NA	NA	NA	NA	NA	NA	NA	0.98	NA	NA	NA	2	NA	NA	NA	0
P. filiformis	Phaseolus filiformis	PI 632353	UNK 6	annual	wild	2016-07-07	NA	NA	NA	NA	NA	NA	NA	NA	NA	NA	NA	0.4774	NA	NA	NA	2	NA	NA	NA	0
P. filiformis	Phaseolus filiformis	PI 632353	UNK 7	annual	wild	2016-07-07	NA	NA	NA	NA	NA	NA	NA	NA	NA	NA	NA	NA	0.074	NA	NA	2	NA	NA	1	NA
P. maculatus	Phaseolus maculatus ssp. ritensis	PI 494138	1	perennial	wild	2016-06-27	2016-07-13	0	NA	NA	4	NA	NA	2	NA	NA	23	0.2068	0.0259	0.2327	0.111302	1	73	73	1	0
P. maculatus	Phaseolus maculatus ssp. ritensis	PI 494138	2	perennial	wild	2016-06-27	2016-07-13	0	NA	NA	NA	NA	NA	NA	NA	NA	NA	0.0616	NA	NA	NA	2	70	NA	NA	0
P. maculatus	Phaseolus maculatus ssp. ritensis	PI 494138	3	perennial	wild	2016-06-27	2016-07-13	0	0.5	2	5	2	2	2	21	21	23	0.1011	0.0126	0.1137	0.110818	2	73	73	0	0
P. maculatus	Phaseolus maculatus ssp. ritensis	PI 494138	5	perennial	wild	2016-06-27	2016-07-13	0	0.5	1	NA	2	2	NA	21	21	NA	0.0791	0.0159	0.095	0.167368	2	75	75	0	0
P. maculatus	Phaseolus maculatus ssp. ritensis	PI 535372	1	perennial	wild	2016-06-27	2016-07-13	1	0.5	3	15	2	2	2	21	21	23	0.2222	NA	NA	NA	1	70	NA	NA	0
P. maculatus	Phaseolus maculatus ssp. ritensis	PI 535372	2	perennial	wild	2016-06-27	2016-07-13	1	0.5	3	13	2	2	2	21	21	23	0.296	NA	NA	NA	2	70	NA	NA	0
P. maculatus	Phaseolus maculatus ssp. ritensis	PI 535372	3	perennial	wild	2016-06-27	2016-07-13	0	0.5	3	7.5	2	2	2	21	21	23	0.1465	0.0195	0.166	0.11747	2	70	71	0	0
P. maculatus	Phaseolus maculatus ssp. ritensis	PI 535372	4	perennial	wild	2016-06-27	2016-07-13	NA	0.5	NA	4	2	NA	2	21	NA	23	NA	NA	NA	NA	NA	NA	NA	NA	NA
P. maculatus	Phaseolus maculatus ssp. ritensis	PI 535372	5	perennial	wild	2016-06-27	2016-07-13	NA	0.5	4	11.5	2	2	2	21	21	23	NA	NA	NA	NA	NA	NA	NA	NA	NA
P. maculatus	Phaseolus maculatus ssp. ritensis	PI 535372	6	perennial	wild	2016-06-27	2016-07-13	NA	0.5	4	11.4	1	1	1	21	21	23	NA	NA	NA	NA	NA	NA	NA	NA	NA
P. maculatus	Phaseolus maculatus ssp. ritensis	PI 535372	7	perennial	wild	2016-06-27	2016-07-13	1	1	4	11	2	2	2	21	21	23	0.2603	NA	NA	NA	2	70	NA	NA	0
P. maculatus	Phaseolus maculatus ssp. ritensis	PI 535372	8	perennial	wild	2016-06-27	2016-07-13	NA	0.5	3	11.4	2	2	2	21	21	23	NA	NA	NA	NA	NA	NA	NA	NA	NA
P. maculatus	Phaseolus maculatus ssp. ritensis	PI 535372	9	perennial	wild	2016-06-27	2016-07-13	0	1	4	12	2	2	2	21	21	23	0.2318	0.0394	0.2712	0.14528	0	70	71	0	0
P. maculatus	Phaseolus maculatus ssp. ritensis	PI 535372	10	perennial	wild	2016-06-27	2016-07-13	1	0.5	4	7.5	2	2	2	21	21	23	0.2155	NA	NA	NA	2	70	NA	NA	0
P. maculatus	Phaseolus maculatus ssp. ritensis	PI 535372	11	perennial	wild	2016-06-27	2016-07-13	NA	0.5	2	8	2	2	2	21	21	23	NA	NA	NA	NA	NA	NA	NA	NA	NA
P. maculatus	Phaseolus maculatus ssp. ritensis	PI 535372	12	perennial	wild	2016-06-27	2016-07-13	0	1	2	11	1	1	1	21	21	23	0.2222	NA	NA	NA	1	70	NA	NA	0
P. maculatus	Phaseolus maculatus ssp. ritensis	PI 535372	13	perennial	wild	2016-06-27	2016-07-13	0	1	3	16	2	2	2	21	21	23	0.0961	NA	NA	NA	0	70	NA	NA	0
P. maculatus	Phaseolus maculatus ssp. ritensis	PI 535372	14	perennial	wild	2016-06-27	2016-07-13	0	1	3	11	2	2	2	21	21	23	0.0847	NA	NA	NA	0	70	NA	NA	0
P. maculatus	Phaseolus maculatus ssp. ritensis	PI 535372	15	perennial	wild	2016-06-27	2016-07-13	NA	0.5	4	16.5	2	2	2	21	21	23	NA	NA	NA	NA	NA	NA	NA	NA	NA
P. maculatus	Phaseolus maculatus ssp. ritensis	PI 535372	16	perennial	wild	2016-06-27	2016-07-13	0	1	4	12	2	2	2	21	21	23	0.3979	0.0558	0.4537	0.122989	2	74	74	0	0
P. maculatus	Phaseolus maculatus ssp. ritensis	PI 535372	17	perennial	wild	2016-06-27	2016-07-13	0	0.5	3	12	2	2	2	21	21	23	0.131	NA	NA	NA	2	70	NA	NA	0
P. maculatus	Phaseolus maculatus ssp. ritensis	PI 535372	18	perennial	wild	2016-06-27	2016-07-13	NA	1	3	13	2	2	2	21	21	23	NA	NA	NA	NA	NA	NA	NA	NA	NA
P. maculatus	Phaseolus maculatus ssp. ritensis	PI 661844	1	perennial	wild	2016-06-27	2016-07-13	NA	1	4	NA	2	2	NA	21	21	NA	NA	NA	NA	NA	NA	NA	NA	NA	NA
P. maculatus	Phaseolus maculatus ssp. ritensis	PI 661844	2	perennial	wild	2016-06-27	2016-07-13	0	1	4	NA	2	2	NA	21	21	NA	0.3351	0.1523	0.4874	0.312474	2	75	75	0	0
P. maculatus	Phaseolus maculatus ssp. ritensis	PI 661844	3	perennial	wild	2016-06-27	2016-07-13	NA	1	3	NA	2	2	NA	21	21	NA	NA	NA	NA	NA	NA	NA	NA	NA	NA
P. maculatus	Phaseolus maculatus ssp. ritensis	PI 661844	4	perennial	wild	2016-06-27	2016-07-13	1	1	3	NA	2	2	NA	21	21	NA	0.6043	NA	NA	NA	2	70	NA	NA	0
P. maculatus	Phaseolus maculatus ssp. ritensis	PI 661844	5	perennial	wild	2016-06-27	2016-07-13	1	1	3	NA	2	2	NA	21	21	NA	0.2435	NA	NA	NA	0	70	NA	NA	0
P. vulgaris	Phaseolus vulgaris	PI 182006	1	annual	cultivated	2016-06-27	2016-07-14	0	3	4	27.5	1	1	1	19	19	20	1.16	NA	NA	NA	0	68	NA	NA	0
P. vulgaris	Phaseolus vulgaris	PI 182006	2	annual	cultivated	2016-06-27	2016-07-14	NA	3	3	19.5	2	2	2	19	19	20	NA	NA	NA	NA	NA	NA	NA	NA	NA
P. vulgaris	Phaseolus vulgaris	PI 182006	3	annual	cultivated	2016-06-27	2016-07-14	0	2	2	22	2	2	2	19	19	20	0.4516	0.2883	0.7399	0.389647	2	68	70	0	0
P. vulgaris	Phaseolus vulgaris	PI 182006	4	annual	cultivated	2016-06-27	2016-07-14	0	3	3	NA	1	1	NA	19	19	NA	0.4951	0.2243	0.7194	0.311788	1	68	NA	0	0
P. vulgaris	Phaseolus vulgaris	PI 182006	5	annual	cultivated	2016-06-27	2016-07-14	NA	NA	NA	22.7	NA	NA	2	NA	NA	20	NA	NA	NA	NA	NA	NA	NA	NA	NA
P. vulgaris	Phaseolus vulgaris	PI 182006	6	annual	cultivated	2016-06-27	2016-07-14	NA	NA	NA	4	NA	NA	2	NA	NA	20	NA	NA	NA	NA	NA	NA	NA	NA	NA
P. vulgaris	Phaseolus vulgaris	PI 182006	7	annual	cultivated	2016-06-27	2016-07-14	0	NA	NA	20.5	NA	NA	2	NA	NA	20	0.4382	NA	NA	NA	2	68	NA	NA	0
P. vulgaris	Phaseolus vulgaris	PI 193008	1	annual	cultivated	2016-06-27	2016-07-13	NA	3	2	3	2	2	2	21	21	23	NA	NA	NA	NA	NA	NA	NA	NA	NA
P. vulgaris	Phaseolus vulgaris	PI 193008	2	annual	cultivated	2016-06-27	2016-07-13	NA	3	2	8.5	2	2	2	21	21	23	NA	NA	NA	NA	NA	NA	NA	NA	NA
P. vulgaris	Phaseolus vulgaris	PI 193008	3	annual	cultivated	2016-06-27	2016-07-13	NA	3	2	5	2	2	2	21	21	23	NA	NA	NA	NA	NA	NA	NA	NA	NA
P. vulgaris	Phaseolus vulgaris	PI 193008	4	annual	cultivated	2016-06-27	2016-07-13	NA	3	3	13	2	2	2	21	21	23	NA	NA	NA	NA	NA	NA	NA	NA	NA
P. vulgaris	Phaseolus vulgaris	PI 196299	1	annual	cultivated	2016-06-27	2016-07-13	NA	3	2	NA	2	2	NA	21	21	NA	NA	NA	NA	NA	NA	NA	NA	NA	NA
P. vulgaris	Phaseolus vulgaris	PI 196299	2	annual	cultivated	2016-06-27	2016-07-13	0	3	3	NA	2	2	NA	21	21	NA	1.3	NA	NA	NA	2	70	NA	NA	3
P. vulgaris	Phaseolus vulgaris	PI 196299	3	annual	cultivated	2016-06-27	2016-07-13	0	2	4	NA	2	2	NA	21	21	NA	1.14	NA	NA	NA	2	70	NA	NA	0
P. vulgaris	Phaseolus vulgaris	PI 196299	4	annual	cultivated	2016-06-27	2016-07-13	0	3	2	NA	2	2	NA	21	21	NA	1.51	1.31	2.82	0.464539	1	74	74	1	2
P. vulgaris	Phaseolus vulgaris	PI 196299	5	annual	cultivated	2016-06-27	2016-07-13	NA	3	1	NA	2	2	NA	21	21	NA	NA	NA	NA	NA	NA	NA	NA	NA	NA
P. vulgaris	Phaseolus vulgaris	PI 196299	6	annual	cultivated	2016-06-27	2016-07-13	0	3	3	NA	2	2	NA	21	21	NA	2.56	NA	NA	NA	2	70	NA	NA	2
P. vulgaris	Phaseolus vulgaris	PI 196299	7	annual	cultivated	2016-06-27	2016-07-13	0	3	3	NA	2	2	NA	21	21	NA	1.83	NA	NA	NA	2	70	NA	NA	0
P. vulgaris	Phaseolus vulgaris	PI 196299	8	annual	cultivated	2016-06-27	2016-07-13	0	3	3	NA	2	2	NA	21	21	NA	1.6871	0.8219	2.509	0.327581	2	75	75	0	3
P. vulgaris	Phaseolus vulgaris	PI 196299	9	annual	cultivated	2016-06-27	2016-07-13	0	2	3	NA	2	2	NA	21	21	NA	1.12	NA	NA	NA	0	70	NA	NA	0
P. vulgaris	Phaseolus vulgaris	PI 196299	10	annual	cultivated	2016-06-27	2016-07-13	0	3	3	NA	2	2	NA	21	21	NA	2.18	NA	NA	NA	0	70	NA	NA	0
P. vulgaris	Phaseolus vulgaris	PI 196299	11	annual	cultivated	2016-06-27	2016-07-13	0	2	2	NA	2	2	NA	21	21	NA	2.71	NA	NA	NA	2	70	NA	NA	0
P. vulgaris	Phaseolus vulgaris	PI 196299	12	annual	cultivated	2016-06-27	2016-07-13	0	2	3	NA	2	2	NA	21	21	NA	2.58	NA	NA	NA	2	70	NA	NA	0
P. vulgaris	Phaseolus vulgaris	PI 196299	13	annual	cultivated	2016-06-27	2016-07-13	0	3	3	NA	1	1	NA	21	21	NA	2.63	NA	NA	NA	1	70	NA	NA	0
P. vulgaris	Phaseolus vulgaris	PI 196299	14	annual	cultivated	2016-06-27	2016-07-13	0	1	1	NA	1	1	NA	21	21	NA	1.93	NA	NA	NA	1	70	NA	NA	3
P. vulgaris	Phaseolus vulgaris	PI 306167	1	annual	cultivated	2016-06-27	2016-07-13	0	4	2	NA	2	2	NA	21	21	NA	1.33	NA	NA	NA	0	70	NA	NA	3
P. vulgaris	Phaseolus vulgaris	PI 306167	2	annual	cultivated	2016-06-27	2016-07-13	0	3	2	NA	2	2	NA	21	21	NA	1.96	NA	NA	NA	0	70	NA	NA	3
P. vulgaris	Phaseolus vulgaris	PI 306167	3	annual	cultivated	2016-06-27	2016-07-13	0	3	2	NA	2	2	NA	21	21	NA	1.93	0.6475	2.5775	0.251212	2	74	74	1	3
P. vulgaris	Phaseolus vulgaris	PI 306167	4	annual	cultivated	2016-06-27	2016-07-13	0	3	2	NA	2	2	NA	21	21	NA	1.1	NA	NA	NA	0	70	NA	NA	3
P. vulgaris	Phaseolus vulgaris	PI 306167	5	annual	cultivated	2016-06-27	2016-07-13	0	3	2	NA	2	2	NA	21	21	NA	1.13	NA	NA	NA	0	70	NA	NA	3
P. vulgaris	Phaseolus vulgaris	PI 306167	6	annual	cultivated	2016-06-27	2016-07-13	0	4	1	NA	2	2	NA	21	21	NA	0.88	NA	NA	NA	0	70	NA	NA	3
P. vulgaris	Phaseolus vulgaris	PI 306167	7	annual	cultivated	2016-06-27	2016-07-13	0	3	1	NA	2	2	NA	21	21	NA	0.691	NA	NA	NA	0	70	NA	NA	0
P. vulgaris	Phaseolus vulgaris	PI 306167	8	annual	cultivated	2016-06-27	2016-07-13	1	4	3	NA	2	2	NA	21	21	NA	0.6835	NA	NA	NA	0	70	NA	NA	3
P. vulgaris	Phaseolus vulgaris	PI 306167	9	annual	cultivated	2016-06-27	2016-07-13	0	2	1	NA	2	2	NA	21	21	NA	1.07	NA	NA	NA	0	70	NA	NA	3
P. vulgaris	Phaseolus vulgaris	PI 306167	10	annual	cultivated	2016-06-27	2016-07-13	NA	2	1	NA	2	2	NA	21	21	NA	NA	NA	NA	NA	NA	NA	NA	NA	NA
P. vulgaris	Phaseolus vulgaris	PI 310513	1	annual	cultivated	2016-06-27	2016-07-13	0	2	2	NA	2	2	NA	21	21	NA	0.5521	0.139	0.6911	0.201129	0	70	71	1	3
P. vulgaris	Phaseolus vulgaris	PI 310513	2	annual	cultivated	2016-06-27	2016-07-13	NA	2	2	NA	2	2	NA	21	21	NA	NA	NA	NA	NA	NA	NA	NA	NA	NA
P. vulgaris	Phaseolus vulgaris	PI 310513	3	annual	cultivated	2016-06-27	2016-07-13	0	2.5	2	NA	2	2	NA	21	21	NA	1.53	NA	NA	NA	2	70	NA	NA	3
P. vulgaris	Phaseolus vulgaris	PI 638829	1	annual	wild	2016-06-27	2016-07-14	0	1	3	30.5	1	1	1	19	19	20	0.8202	0.2475	1.0677	0.231807	1	70	70	1	0
P. vulgaris	Phaseolus vulgaris	PI 638829	2	annual	wild	2016-06-27	2016-07-14	0	1	4	46	1	1	1	19	19	20	0.4351	0.095	0.5301	0.179211	0	68	70	1	0
P. vulgaris	Phaseolus vulgaris	PI 638829	3	annual	wild	2016-06-27	2016-07-14	NA	1	3	49	1	1	1	19	19	20	NA	NA	NA	NA	NA	NA	NA	NA	NA
P. vulgaris	Phaseolus vulgaris	PI 638829	4	annual	wild	2016-06-27	2016-07-14	NA	1	3	32	2	2	2	19	19	20	NA	NA	NA	NA	NA	NA	NA	NA	NA
P. vulgaris	Phaseolus vulgaris	PI 638829	5	annual	wild	2016-06-27	2016-07-14	NA	1	4	41	1	1	1	19	19	20	NA	NA	NA	NA	NA	NA	NA	NA	NA
P. vulgaris	Phaseolus vulgaris	PI 638829	6	annual	wild	2016-06-27	2016-07-14	0	1	3	42	1	1	1	19	19	20	0.3877	NA	NA	NA	1	68	NA	NA	0
P. vulgaris	Phaseolus vulgaris	PI 638829	7	annual	wild	2016-06-27	2016-07-14	0	1	2	22.5	1	1	1	19	19	20	0.1216	0.0258	0.1474	0.175034	0	68	70	0	0
P. vulgaris	Phaseolus vulgaris	PI 638829	8	annual	wild	2016-06-27	2016-07-14	0	1	4	66	1	1	1	19	19	20	0.1047	0.0308	0.1355	0.227306	0	68	72	0	0
P. vulgaris	Phaseolus vulgaris	PI 638829	9	annual	wild	2016-06-27	2016-07-14	NA	1	4	49	1	1	1	19	19	20	NA	NA	NA	NA	NA	NA	NA	NA	NA
P. vulgaris	Phaseolus vulgaris	PI 638829	10	annual	wild	2016-06-27	2016-07-14	NA	1	3	NA	1	1	NA	19	19	NA	NA	NA	NA	NA	NA	NA	NA	NA	NA
P. vulgaris	Phaseolus vulgaris	PI 638864	1	annual	wild	2016-06-27	2016-07-14	NA	1	5	38	2	2	2	19	19	20	NA	NA	NA	NA	NA	NA	NA	NA	NA
P. vulgaris	Phaseolus vulgaris	PI 638864	2	annual	wild	2016-06-27	2016-07-14	1	1	4	31	2	2	2	19	19	20	0.6798	NA	NA	NA	2	69	NA	NA	0
P. vulgaris	Phaseolus vulgaris	PI 638864	3	annual	wild	2016-06-27	2016-07-14	0	1	5	56	1	1	1	19	19	20	0.1984	NA	NA	NA	0	68	NA	NA	0
P. vulgaris	Phaseolus vulgaris	PI 638864	4	annual	wild	2016-06-27	2016-07-14	0	1	5	54.5	1	1	1	19	19	20	0.1695	NA	NA	NA	0	68	NA	NA	0
P. vulgaris	Phaseolus vulgaris	PI 638864	5	annual	wild	2016-06-27	2016-07-14	NA	1	4	40.5	1	1	1	19	19	20	NA	NA	NA	NA	NA	NA	NA	NA	NA
P. vulgaris	Phaseolus vulgaris	PI 638864	6	annual	wild	2016-06-27	2016-07-14	NA	1	4	64	1	1	1	19	19	20	NA	NA	NA	NA	NA	NA	NA	NA	NA
P. vulgaris	Phaseolus vulgaris	PI 638864	7	annual	wild	2016-06-27	2016-07-14	0	1	4	48.5	1	1	1	19	19	20	1.38	0.4646	1.8446	0.25187	1	74	74	0	0
P. vulgaris	Phaseolus vulgaris	PI 638864	8	annual	wild	2016-06-27	2016-07-14	0	1	4	53	1	1	1	19	19	20	0.3567	NA	NA	NA	0	68	NA	NA	0
P. vulgaris	Phaseolus vulgaris	PI 638864	9	annual	wild	2016-06-27	2016-07-14	NA	2	5	69	1	1	1	19	19	20	NA	NA	NA	NA	NA	NA	NA	NA	NA
P. vulgaris	Phaseolus vulgaris	PI 638864	10	annual	wild	2016-06-27	2016-07-14	0	1	7	74.5	1	1	1	19	19	20	0.1143	NA	NA	NA	0	68	NA	NA	0
P. vulgaris	Phaseolus vulgaris	PI 638864	11	annual	wild	2016-06-27	2016-07-14	NA	1	5	70	1	1	1	19	19	20	NA	NA	NA	NA	NA	NA	NA	NA	NA
P. vulgaris	Phaseolus vulgaris	PI 638864	12	annual	wild	2016-06-27	2016-07-14	NA	1	3	47	1	1	1	19	19	20	NA	NA	NA	NA	NA	NA	NA	NA	NA
P. vulgaris	Phaseolus vulgaris	PI 638864	13	annual	wild	2016-06-27	2016-07-14	NA	1	4	36.5	2	2	2	19	19	20	NA	NA	NA	NA	NA	NA	NA	NA	NA
P. vulgaris	Phaseolus vulgaris	PI 638864	14	annual	wild	2016-06-27	2016-07-14	NA	2	4	79	1	1	1	19	19	20	NA	NA	NA	NA	NA	NA	NA	NA	NA
P. vulgaris	Phaseolus vulgaris	PI 638864	15	annual	wild	2016-06-27	2016-07-14	0	1	5	87	1	1	1	19	19	20	0.78	NA	NA	NA	1	68	NA	NA	0
P. vulgaris	Phaseolus vulgaris	PI 661817	1	annual	wild	2016-06-27	2016-07-14	NA	1	4	46	1	1	1	19	19	20	NA	NA	NA	NA	NA	NA	NA	NA	NA
P. vulgaris	Phaseolus vulgaris	PI 661817	2	annual	wild	2016-06-27	2016-07-14	NA	1	5	59.5	1	1	1	19	19	20	NA	NA	NA	NA	NA	NA	NA	NA	NA
P. vulgaris	Phaseolus vulgaris	PI 661817	3	annual	wild	2016-06-27	2016-07-14	NA	1	4	56.5	1	1	1	19	19	20	NA	NA	NA	NA	NA	NA	NA	NA	NA
P. vulgaris	Phaseolus vulgaris	PI 661817	4	annual	wild	2016-06-27	2016-07-14	NA	1	6	72.5	1	1	1	19	19	20	NA	NA	NA	NA	NA	NA	NA	NA	NA
P. vulgaris	Phaseolus vulgaris	PI 661817	5	annual	wild	2016-06-27	2016-07-14	0	1	5	66.5	1	1	1	20	20	20	0.1645	NA	NA	NA	0	68	NA	NA	0
P. vulgaris	Phaseolus vulgaris	PI 661817	6	annual	wild	2016-06-27	2016-07-14	NA	1	4	50.5	1	1	1	20	20	20	NA	NA	NA	NA	NA	NA	NA	NA	NA
P. vulgaris	Phaseolus vulgaris	PI 661817	7	annual	wild	2016-06-27	2016-07-14	0	1	4	51.5	1	1	1	20	20	20	0.338	0.1265	0.4645	0.272336	1	73	73	1	0
P. vulgaris	Phaseolus vulgaris	PI 661817	8	annual	wild	2016-06-27	2016-07-14	NA	1	3	48.5	1	1	1	20	20	20	NA	NA	NA	NA	NA	NA	NA	NA	NA
P. vulgaris	Phaseolus vulgaris	PI 661817	9	annual	wild	2016-06-27	2016-07-14	NA	1	4	42.5	1	1	1	19	19	20	NA	NA	NA	NA	NA	NA	NA	NA	NA
P. vulgaris	Phaseolus vulgaris	PI 661817	10	annual	wild	2016-06-27	2016-07-14	NA	1	4	57	1	1	1	19	19	20	NA	NA	NA	NA	NA	NA	NA	NA	NA
P. vulgaris	Phaseolus vulgaris	PI 661817	11	annual	wild	2016-06-27	2016-07-14	0	1	4	53.5	1	1	1	19	19	20	0.1592	NA	NA	NA	0	68	NA	NA	0
P. vulgaris	Phaseolus vulgaris	PI 661817	12	annual	wild	2016-06-27	2016-07-14	NA	1	3	46.5	1	1	1	19	19	20	NA	NA	NA	NA	NA	NA	NA	NA	NA
P. vulgaris	Phaseolus vulgaris	PI 661817	13	annual	wild	2016-06-27	2016-07-14	0	1	5	67	1	1	1	20	20	20	0.2239	NA	NA	NA	0	68	NA	NA	0
P. vulgaris	Phaseolus vulgaris	PI 661817	14	annual	wild	2016-06-27	2016-07-14	NA	1	4	39	1	1	1	20	20	20	NA	NA	NA	NA	NA	NA	NA	NA	NA
P. vulgaris	Phaseolus vulgaris	PI 661817	15	annual	wild	2016-06-27	2016-07-14	0	1	4	45	1	1	1	20	20	20	0.2061	NA	NA	NA	1	68	NA	NA	0
P. vulgaris	Phaseolus vulgaris	W6 12107	1	annual	wild	2016-06-27	2016-07-14	NA	3	4	75.5	1	1	1	20	20	20	NA	NA	NA	NA	NA	NA	NA	NA	NA
P. vulgaris	Phaseolus vulgaris	W6 12107	2	annual	wild	2016-06-27	2016-07-14	NA	1	2	8	2	2	2	20	20	20	NA	NA	NA	NA	NA	NA	NA	NA	NA
P. vulgaris	Phaseolus vulgaris	W6 12107	3	annual	wild	2016-06-27	2016-07-14	NA	2	4	22.5	2	2	2	20	20	20	NA	NA	NA	NA	NA	NA	NA	NA	NA
P. vulgaris	Phaseolus vulgaris	W6 12107	4	annual	wild	2016-06-27	2016-07-14	0	2	3	31	2	2	2	20	20	20	0.72	0.1857	0.9057	0.205035	1	68	70	0	0
P. vulgaris	Phaseolus vulgaris	W6 12107	5	annual	wild	2016-06-27	2016-07-14	0	2	3	67.5	1	1	1	20	20	20	2.38	0.77	3.15	0.244444	1	74	74	0	0
P. vulgaris	Phaseolus vulgaris	W6 12107	6	annual	wild	2016-06-27	2016-07-14	0	2	4	44.5	2	2	2	20	20	20	0.4961	NA	NA	NA	2	68	NA	NA	0
P. vulgaris	Phaseolus vulgaris	W6 12107	7	annual	wild	2016-06-27	2016-07-14	NA	2	3	24.5	2	2	2	20	20	20	NA	NA	NA	NA	NA	NA	NA	NA	NA
P. vulgaris	Phaseolus vulgaris	W6 12107	8	annual	wild	2016-06-27	2016-07-14	0	3	3	49.5	1	1	1	20	20	20	0.73	NA	NA	NA	0	68	NA	NA	0
P. vulgaris	Phaseolus vulgaris	W6 12107	9	annual	wild	2016-06-27	2016-07-14	0	2	3	35.5	2	2	2	20	20	20	1.38	NA	NA	NA	2	68	NA	NA	0
P. vulgaris	Phaseolus vulgaris	W6 12107	10	annual	wild	2016-06-27	2016-07-14	0	2	3	51	1	1	1	20	20	20	0.63	NA	NA	NA	0	68	NA	NA	0
P. vulgaris	Phaseolus vulgaris	W6 12107	11	annual	wild	2016-06-27	2016-07-14	0	2	3	54	1	1	1	20	20	20	1.23	NA	NA	NA	1	68	NA	NA	0
P. vulgaris	Phaseolus vulgaris	W6 12107	12	annual	wild	2016-06-27	2016-07-14	NA	2	3	15	1	1	1	20	20	20	NA	NA	NA	NA	NA	NA	NA	NA	NA
P. vulgaris	Phaseolus vulgaris	W6 12107	13	annual	wild	2016-06-27	2016-07-14	0	2	3	14	2	2	2	20	20	20	1.44	NA	NA	NA	1	68	NA	NA	0
P. vulgaris	Phaseolus vulgaris	W6 12107	14	annual	wild	2016-06-27	2016-07-14	NA	3	2	11.5	2	2	2	20	20	20	NA	NA	NA	NA	NA	NA	NA	NA	NA
P. vulgaris	Phaseolus vulgaris	W6 12107	15	annual	wild	2016-06-27	2016-07-14	NA	2	3	37	2	2	2	20	20	20	NA	NA	NA	NA	NA	NA	NA	NA	NA
P. vulgaris	Phaseolus vulgaris var. aborigineus	PI 266910	1	annual	wild	2016-06-27	2016-07-13	0	2	4	54	2	2	1	21	21	23	0.93	NA	NA	NA	2	70	NA	NA	0
P. vulgaris	Phaseolus vulgaris var. aborigineus	PI 266910	2	annual	wild	2016-06-27	2016-07-13	NA	2	3	42	1	1	1	21	21	23	NA	NA	NA	NA	NA	NA	NA	NA	NA
P. vulgaris	Phaseolus vulgaris var. aborigineus	PI 266910	3	annual	wild	2016-06-27	2016-07-13	0	2	4	48	2	2	1	21	21	23	1.23	NA	NA	NA	2	70	NA	NA	0
P. vulgaris	Phaseolus vulgaris var. aborigineus	PI 266910	4	annual	wild	2016-06-27	2016-07-13	0	1.5	3	58	1	1	1	21	21	23	0.81	NA	NA	NA	1	70	NA	NA	0
P. vulgaris	Phaseolus vulgaris var. aborigineus	PI 266910	5	annual	wild	2016-06-27	2016-07-13	NA	1.5	3	56.2	1	1	1	21	21	23	NA	NA	NA	NA	NA	NA	NA	NA	NA
P. vulgaris	Phaseolus vulgaris var. aborigineus	PI 266910	6	annual	wild	2016-06-27	2016-07-13	NA	1.5	3	62	1	1	1	21	21	23	NA	NA	NA	NA	NA	NA	NA	NA	NA
P. vulgaris	Phaseolus vulgaris var. aborigineus	PI 266910	7	annual	wild	2016-06-27	2016-07-13	NA	1.5	4	76.6	1	1	1	21	21	23	NA	NA	NA	NA	NA	NA	NA	NA	NA
P. vulgaris	Phaseolus vulgaris var. aborigineus	PI 266910	8	annual	wild	2016-06-27	2016-07-13	0	1.5	3	50.5	1	1	1	21	21	23	2.12	0.75	2.87	0.261324	1	75	75	0	0
P. vulgaris	Phaseolus vulgaris var. aborigineus	PI 266910	9	annual	wild	2016-06-27	2016-07-13	NA	1.5	3	64	1	1	1	21	21	23	NA	NA	NA	NA	NA	NA	NA	NA	NA
P. vulgaris	Phaseolus vulgaris var. aborigineus	PI 266910	10	annual	wild	2016-06-27	2016-07-13	0	1	2	54.5	1	1	1	21	21	23	0.6914	NA	NA	NA	1	70	NA	NA	0
P. vulgaris	Phaseolus vulgaris var. aborigineus	PI 266910	11	annual	wild	2016-06-27	2016-07-13	0	1.5	3	54	1	1	1	21	21	23	0.4736	NA	NA	NA	0	70	NA	NA	0
P. vulgaris	Phaseolus vulgaris var. aborigineus	PI 266910	12	annual	wild	2016-06-27	2016-07-13	0	1.5	2	72.5	1	1	1	21	21	23	0.9177	NA	NA	NA	1	70	NA	NA	0
P. vulgaris	Phaseolus vulgaris var. aborigineus	PI 266910	13	annual	wild	2016-06-27	2016-07-13	NA	1.5	4	56	1	1	1	21	21	23	NA	NA	NA	NA	NA	NA	NA	NA	NA
P. vulgaris	Phaseolus vulgaris var. aborigineus	PI 266910	14	annual	wild	2016-06-27	2016-07-13	0	1	3	62	1	1	1	21	21	23	0.8099	NA	NA	NA	1	70	NA	NA	0
P. vulgaris	Phaseolus vulgaris var. aborigineus	PI 266910	15	annual	wild	2016-06-27	2016-07-13	NA	2	3	48	1	1	1	21	21	23	NA	NA	NA	NA	NA	NA	NA	NA	NA
P. vulgaris	Phaseolus vulgaris var. aborigineus	PI 266910	16	annual	wild	2016-06-27	2016-07-13	1	1	3	52	1	1	1	21	21	23	0.3357	0.1737	0.5094	0.340989	1	70	NA	0	0
P. vulgaris	Phaseolus vulgaris var. aborigineus	PI 266910	17	annual	wild	2016-06-27	2016-07-13	NA	1.5	3	63	1	1	1	21	21	23	NA	NA	NA	NA	NA	NA	NA	NA	NA
P. vulgaris	Phaseolus vulgaris var. aborigineus	PI 266910	18	annual	wild	2016-06-27	2016-07-13	NA	1.5	5	59	1	1	1	21	21	23	NA	NA	NA	NA	NA	NA	NA	NA	NA
P. vulgaris	Phaseolus vulgaris var. aborigineus	PI 266910	19	annual	wild	2016-06-27	2016-07-13	NA	1.5	4	70.6	1	1	1	21	21	23	NA	NA	NA	NA	NA	NA	NA	NA	NA
P. vulgaris	Phaseolus vulgaris var. aborigineus	PI 266910	20	annual	wild	2016-06-27	2016-07-13	0	2	3	75.5	1	1	1	21	21	23	1.2	NA	NA	NA	1	70	NA	NA	0
P. vulgaris	Phaseolus vulgaris var. aborigineus	PI 266910	21	annual	wild	2016-06-27	2016-07-13	NA	1	4	55.5	1	1	1	21	21	23	NA	NA	NA	NA	NA	NA	NA	NA	NA
P. vulgaris	Phaseolus vulgaris var. aborigineus	PI 266910	22	annual	wild	2016-06-27	2016-07-13	NA	2	2	64	1	1	1	21	21	23	NA	NA	NA	NA	NA	NA	NA	NA	NA
P. vulgaris	Phaseolus vulgaris var. aborigineus	PI 266910	UNK 1	annual	wild	2016-06-27	2016-07-13	0	NA	NA	NA	NA	NA	NA	NA	NA	NA	0.6854	NA	NA	NA	2	70	NA	NA	0
P. vulgaris	Phaseolus vulgaris var. aborigineus	PI 266910	UNK 2	annual	wild	2016-06-27	2016-07-13	0	NA	NA	NA	NA	NA	NA	NA	NA	NA	0.2774	NA	NA	NA	0	70	NA	NA	0
P. vulgaris	Phaseolus vulgaris var. aborigineus	PI 319441	1	annual	wild	2016-06-27	2016-07-13	0	2	4	NA	2	2	NA	21	21	NA	1.46	NA	NA	NA	2	70	NA	NA	0
P. vulgaris	Phaseolus vulgaris var. aborigineus	PI 319441	2	annual	wild	2016-06-27	2016-07-13	NA	2	4	NA	2	2	NA	21	21	NA	NA	NA	NA	NA	NA	NA	NA	NA	NA
P. vulgaris	Phaseolus vulgaris var. aborigineus	PI 319441	3	annual	wild	2016-06-27	2016-07-13	0	2	3	NA	2	2	NA	21	21	NA	1.0512	NA	NA	NA	2	70	NA	NA	0
P. vulgaris	Phaseolus vulgaris var. aborigineus	PI 319441	4	annual	wild	2016-06-27	2016-07-13	0	2	3	NA	2	2	NA	21	21	NA	1.43	NA	NA	NA	2	70	NA	NA	0
P. vulgaris	Phaseolus vulgaris var. aborigineus	PI 319441	5	annual	wild	2016-06-27	2016-07-13	0	3	3	NA	1	1	NA	21	21	NA	1.35	1.0058	2.3558	0.426946	1	75	75	1	0
P. vulgaris	Phaseolus vulgaris var. aborigineus	PI 319441	6	annual	wild	2016-06-27	2016-07-13	0	2	3	NA	1	1	NA	21	21	NA	0.7937	NA	NA	NA	0	70	NA	NA	0
P. vulgaris	Phaseolus vulgaris var. aborigineus	PI 319441	7	annual	wild	2016-06-27	2016-07-13	0	2	3	NA	1	1	NA	21	21	NA	0.9811	NA	NA	NA	1	70	NA	NA	2
P. vulgaris	Phaseolus vulgaris var. aborigineus	PI 319441	8	annual	wild	2016-06-27	2016-07-13	1	2	4	NA	2	2	NA	21	21	NA	0.5604	0.306	0.8664	0.353186	2	70	NA	0	0
P. vulgaris	Phaseolus vulgaris var. aborigineus	PI 319441	9	annual	wild	2016-06-27	2016-07-13	0	2	3	NA	1	1	NA	21	21	NA	0.7402	NA	NA	NA	1	70	NA	NA	2
P. vulgaris	Phaseolus vulgaris var. aborigineus	PI 319441	10	annual	wild	2016-06-27	2016-07-13	0	2	4	NA	1	1	NA	21	21	NA	0.8534	NA	NA	NA	1	70	NA	NA	0
P. vulgaris	Phaseolus vulgaris var. aborigineus	PI 535414	1	annual	wild	2016-06-27	2016-07-13	0	1	4	NA	2	2	NA	21	21	NA	1.2485	NA	NA	NA	2	70	NA	NA	0
P. vulgaris	Phaseolus vulgaris var. aborigineus	PI 535414	2	annual	wild	2016-06-27	2016-07-13	0	1	3	NA	2	2	NA	21	21	NA	2.04	0.7424	2.7824	0.26682	2	74	74	1	0
P. vulgaris	Phaseolus vulgaris var. aborigineus	PI 535414	3	annual	wild	2016-06-27	2016-07-13	0	1	3	NA	2	2	NA	21	21	NA	1.72	NA	NA	NA	2	70	NA	NA	0
P. vulgaris	Phaseolus vulgaris var. aborigineus	PI 535414	4	annual	wild	2016-06-27	2016-07-13	1	1	3	NA	2	2	NA	21	21	NA	0.4779	NA	NA	NA	2	70	NA	NA	0
P. vulgaris	Phaseolus vulgaris var. aborigineus	PI 535414	5	annual	wild	2016-06-27	2016-07-13	NA	1	3	NA	2	2	NA	21	21	NA	NA	NA	NA	NA	NA	NA	NA	NA	NA
P. vulgaris	Phaseolus vulgaris var. aborigineus	PI 535414	6	annual	wild	2016-06-27	2016-07-13	0	1	3	NA	2	2	NA	21	21	NA	1.34	NA	NA	NA	2	70	NA	NA	0
P. vulgaris	Phaseolus vulgaris var. aborigineus	PI 535414	7	annual	wild	2016-06-27	2016-07-13	0	1	3	NA	2	2	NA	21	21	NA	1.084	NA	NA	NA	2	70	NA	NA	0
P. vulgaris	Phaseolus vulgaris var. aborigineus	PI 535414	8	annual	wild	2016-06-27	2016-07-13	0	2	4	NA	2	2	NA	21	21	NA	1.2295	NA	NA	NA	1	70	NA	NA	0
P. vulgaris	Phaseolus vulgaris var. aborigineus	PI 535414	9	annual	wild	2016-06-27	2016-07-13	0	1	3	NA	2	2	NA	21	21	NA	1.2004	NA	NA	NA	2	70	NA	NA	0
P. vulgaris	Phaseolus vulgaris var. aborigineus	PI 535414	10	annual	wild	2016-06-27	2016-07-13	0	1	3	NA	2	2	NA	21	21	NA	0.8984	NA	NA	NA	2	70	NA	NA	0
P. vulgaris	Phaseolus vulgaris var. aborigineus	PI 535423	1	annual	wild	2016-06-27	2016-07-13	0	2	3	11.5	1	1	2	21	21	23	1.56	NA	NA	NA	1	70	NA	NA	0
P. vulgaris	Phaseolus vulgaris var. aborigineus	PI 535423	2	annual	wild	2016-06-27	2016-07-13	0	1.5	4	60	1	1	1	21	21	23	0.3695	NA	NA	NA	1	70	NA	NA	0
P. vulgaris	Phaseolus vulgaris var. aborigineus	PI 535423	3	annual	wild	2016-06-27	2016-07-13	0	1	4	51	2	2	2	21	21	23	0.8209	0.5573	1.3782	0.404368	2	75	75	0	0
P. vulgaris	Phaseolus vulgaris var. aborigineus	PI 535423	4	annual	wild	2016-06-27	2016-07-13	0	1	4	45	2	2	2	21	21	23	0.89	0.1313	1.0213	0.128562	2	70	71	0	0
P. vulgaris	Phaseolus vulgaris var. aborigineus	PI 535423	5	annual	wild	2016-06-27	2016-07-13	0	1	5	44	2	2	2	21	21	23	0.335	NA	NA	NA	2	70	NA	NA	0
P. vulgaris	Phaseolus vulgaris var. aborigineus	PI 535423	6	annual	wild	2016-06-27	2016-07-13	NA	1	4	57	1	1	2	21	21	23	NA	NA	NA	NA	NA	NA	NA	NA	NA
P. vulgaris	Phaseolus vulgaris var. aborigineus	PI 535423	7	annual	wild	2016-06-27	2016-07-13	1	2	5	59	2	2	1	21	21	23	0.7253	NA	NA	NA	0	70	NA	NA	0
P. vulgaris	Phaseolus vulgaris var. aborigineus	PI 535423	8	annual	wild	2016-06-27	2016-07-13	0	1	2	47	1	1	2	21	21	23	0.6056	NA	NA	NA	1	70	NA	NA	0
P. vulgaris	Phaseolus vulgaris var. aborigineus	PI 535423	9	annual	wild	2016-06-27	2016-07-13	NA	1	3	17	2	2	2	21	21	23	NA	NA	NA	NA	NA	NA	NA	NA	NA
P. vulgaris	Phaseolus vulgaris var. aborigineus	PI 535423	10	annual	wild	2016-06-27	2016-07-13	0	2	4	55	1	1	2	21	21	23	0.4756	NA	NA	NA	1	70	NA	NA	0
P. vulgaris	Phaseolus vulgaris var. aborigineus	PI 535423	11	annual	wild	2016-06-27	2016-07-13	0	1	4	66	1	1	2	21	21	23	0.5615	NA	NA	NA	1	70	NA	NA	0
P. vulgaris	Phaseolus vulgaris var. aborigineus	PI 535423	12	annual	wild	2016-06-27	2016-07-13	0	2	4	59	1	1	2	21	21	23	0.9	NA	NA	NA	0	70	NA	NA	0
P. vulgaris	Phaseolus vulgaris var. aborigineus	PI 535423	13	annual	wild	2016-06-27	2016-07-13	0	1	3	63	1	1	2	21	21	23	0.6345	NA	NA	NA	1	70	NA	NA	0
P. vulgaris	Phaseolus vulgaris var. aborigineus	PI 535423	14	annual	wild	2016-06-27	2016-07-13	0	1	4	74	1	1	2	21	21	23	0.6947	NA	NA	NA	0	70	NA	NA	0
P. vulgaris	Phaseolus vulgaris var. aborigineus	PI 535423	15	annual	wild	2016-06-27	2016-07-13	0	2	3	32	1	1	2	21	21	23	0.94	NA	NA	NA	1	70	NA	NA	0
P. vulgaris	Phaseolus vulgaris var. aborigineus	PI 535423	16	annual	wild	2016-06-27	2016-07-13	0	2	4	78	1	1	2	21	21	23	0.8654	NA	NA	NA	1	70	NA	NA	0
P. vulgaris	Phaseolus vulgaris var. aborigineus	PI 535423	17	annual	wild	2016-06-27	2016-07-13	0	2	3	22.5	1	1	2	21	21	23	1	NA	NA	NA	1	70	NA	NA	0
P. vulgaris	Phaseolus vulgaris var. aborigineus	PI 535443	1	annual	wild	2016-06-27	2016-07-13	1	2	4	NA	2	2	NA	21	21	NA	0.622	NA	NA	NA	2	70	NA	NA	0
P. vulgaris	Phaseolus vulgaris var. aborigineus	PI 535443	2	annual	wild	2016-06-27	2016-07-13	0	1	2	NA	2	2	NA	21	21	NA	1.76	NA	NA	NA	2	70	NA	NA	0
P. vulgaris	Phaseolus vulgaris var. aborigineus	PI 535443	3	annual	wild	2016-06-27	2016-07-13	1	1	3	NA	2	2	NA	21	21	NA	0.5833	NA	NA	NA	2	70	NA	NA	0
P. vulgaris	Phaseolus vulgaris var. aborigineus	PI 535443	4	annual	wild	2016-06-27	2016-07-13	0	1	4	NA	2	2	NA	21	21	NA	1.08	NA	NA	NA	2	70	NA	NA	0
P. vulgaris	Phaseolus vulgaris var. aborigineus	PI 535443	5	annual	wild	2016-06-27	2016-07-13	0	1	3	NA	2	2	NA	21	21	NA	1.17	NA	NA	NA	2	70	NA	NA	0
P. vulgaris	Phaseolus vulgaris var. aborigineus	PI 535443	6	annual	wild	2016-06-27	2016-07-13	0	2	3	NA	2	2	NA	21	21	NA	1.75	NA	NA	NA	2	70	NA	NA	0
P. vulgaris	Phaseolus vulgaris var. aborigineus	PI 535443	7	annual	wild	2016-06-27	2016-07-13	0	2	3	NA	1	1	NA	21	21	NA	2.09	NA	NA	NA	1	70	NA	NA	0
P. vulgaris	Phaseolus vulgaris var. aborigineus	PI 535443	8	annual	wild	2016-06-27	2016-07-13	0	2	3	NA	2	2	NA	21	21	NA	3.11	1.0214	4.1314	0.247229	2	74	74	1	0
P. vulgaris	Phaseolus vulgaris var. aborigineus	PI 535443	9	annual	wild	2016-06-27	2016-07-13	0	NA	NA	NA	NA	NA	NA	NA	NA	NA	2.35	NA	NA	NA	0	70	NA	NA	0
P. vulgaris	Phaseolus vulgaris var. aborigineus	PI 535443	10	annual	wild	2016-06-27	2016-07-13	0	2	4	NA	2	2	NA	21	21	NA	1.58	NA	NA	NA	0	70	NA	NA	0
P. vulgaris	Phaseolus vulgaris var. aborigineus	PI 535443	11	annual	wild	2016-06-27	2016-07-13	0	2	2	NA	2	2	NA	21	21	NA	1.1837	NA	NA	NA	0	70	NA	NA	0
P. vulgaris	Phaseolus vulgaris var. aborigineus	PI 535443	12	annual	wild	2016-06-27	2016-07-13	0	1	3	NA	2	2	NA	21	21	NA	1.48	NA	NA	NA	2	70	NA	NA	0
P. vulgaris	Phaseolus vulgaris var. aborigineus	PI 640970	1	annual	wild	2016-06-27	2016-07-13	0	1.5	4	47	1	1	1	20	20	21	0.591	NA	NA	NA	1	70	NA	NA	0
P. vulgaris	Phaseolus vulgaris var. aborigineus	PI 640970	2	annual	wild	2016-06-27	2016-07-13	0	1.5	4	48	1	1	1	20	20	21	0.7322	NA	NA	NA	2	70	NA	NA	0
P. vulgaris	Phaseolus vulgaris var. aborigineus	PI 640970	3	annual	wild	2016-06-27	2016-07-13	NA	1.5	4	50	1	1	1	20	20	21	NA	NA	NA	NA	NA	NA	NA	NA	NA
P. vulgaris	Phaseolus vulgaris var. aborigineus	PI 640970	4	annual	wild	2016-06-27	2016-07-13	0	1	3	36	1	1	1	20	20	21	0.1277	NA	NA	NA	0	70	NA	NA	0
P. vulgaris	Phaseolus vulgaris var. aborigineus	PI 640970	5	annual	wild	2016-06-27	2016-07-13	0	1.5	4	70	1	1	1	20	20	21	1.0173	0.3678	1.3851	0.26554	1	70	71	1	0
P. vulgaris	Phaseolus vulgaris var. aborigineus	PI 640970	6	annual	wild	2016-06-27	2016-07-13	0	1	3	49	1	1	1	20	20	21	0.4669	NA	NA	NA	1	NA	NA	NA	0
P. vulgaris	Phaseolus vulgaris var. aborigineus	PI 640970	7	annual	wild	2016-06-27	2016-07-13	0	1.5	3	40	1	1	1	20	20	21	0.7302	NA	NA	NA	1	NA	NA	NA	0
P. vulgaris	Phaseolus vulgaris var. aborigineus	PI 640970	8	annual	wild	2016-06-27	2016-07-13	0	1.5	4	54.5	1	1	1	20	20	21	0.8685	NA	NA	NA	0	70	NA	NA	0
P. vulgaris	Phaseolus vulgaris var. aborigineus	PI 640970	9	annual	wild	2016-06-27	2016-07-13	NA	1.5	4	65	1	1	1	20	20	21	NA	NA	NA	NA	NA	NA	NA	NA	NA
P. vulgaris	Phaseolus vulgaris var. aborigineus	PI 640970	10	annual	wild	2016-06-27	2016-07-13	NA	1.5	6	75.5	1	1	1	20	20	21	NA	NA	NA	NA	NA	NA	NA	NA	NA
P. vulgaris	Phaseolus vulgaris var. aborigineus	PI 640970	11	annual	wild	2016-06-27	2016-07-13	0	1.5	6	20	1	1	1	20	20	21	1.0165	NA	NA	NA	1	70	NA	NA	0
P. vulgaris	Phaseolus vulgaris var. aborigineus	PI 640970	12	annual	wild	2016-06-27	2016-07-13	0	1.5	4	89	1	1	1	20	20	21	1.2238	NA	NA	NA	2	70	NA	NA	0
P. vulgaris	Phaseolus vulgaris var. aborigineus	PI 640970	13	annual	wild	2016-06-27	2016-07-13	0	1.5	4	56.5	1	1	1	20	20	21	0.5128	NA	NA	NA	1	70	NA	NA	0
P. vulgaris	Phaseolus vulgaris var. aborigineus	PI 640970	14	annual	wild	2016-06-27	2016-07-13	0	1.5	5	75.5	1	1	1	20	20	21	0.6276	NA	NA	NA	0	70	NA	NA	0
P. vulgaris	Phaseolus vulgaris var. aborigineus	PI 640970	15	annual	wild	2016-06-27	2016-07-13	0	1.5	5	83	1	1	1	20	20	21	1.1814	0.511	1.6924	0.301938	1	75	75	1	0
P. vulgaris	Phaseolus vulgaris var. aborigineus	PI 661847	1	annual	wild	2016-06-27	2016-07-13	0	2	2	18	2	2	1	21	21	23	0.7335	0.3072	1.0407	0.295186	2	75	75	1	0
P. vulgaris	Phaseolus vulgaris var. aborigineus	PI 661847	3	annual	wild	2016-06-27	2016-07-13	0	0.5	3	20	2	2	1	21	21	23	0.057	NA	NA	NA	2	70	NA	NA	0
P. vulgaris	Phaseolus vulgaris var. aborigineus	W6 24149	1	annual	wild	2016-06-27	2016-07-13	NA	1.5	3	9.5	2	2	2	21	21	23	NA	NA	NA	NA	NA	NA	NA	NA	NA
P. vulgaris	Phaseolus vulgaris var. aborigineus	W6 24149	2	annual	wild	2016-06-27	2016-07-13	0	2	2	32	2	2	1	21	21	23	0.8656	NA	NA	NA	0	70	NA	NA	0
P. vulgaris	Phaseolus vulgaris var. aborigineus	W6 24149	3	annual	wild	2016-06-27	2016-07-13	0	1	4	48	2	2	1	21	21	23	0.7215	0.2437	0.9652	0.252487	2	75	75	0	0
P. vulgaris	Phaseolus vulgaris var. aborigineus	W6 24149	4	annual	wild	2016-06-27	2016-07-13	0	1.5	3	29	2	2	2	21	21	23	0.83	0.182	1.012	0.179842	2	70	71	1	0
P. vulgaris	Phaseolus vulgaris var. aborigineus	W6 24149	5	annual	wild	2016-06-27	2016-07-13	1	1.5	4	44.5	2	2	2	21	21	23	0.3051	NA	NA	NA	2	NA	NA	NA	0
P. vulgaris	Phaseolus vulgaris var. aborigineus	W6 24149	6	annual	wild	2016-06-27	2016-07-13	0	1.5	3	37	1	1	1	21	21	23	1.22	NA	NA	NA	1	70	NA	NA	0
P. vulgaris	Phaseolus vulgaris var. aborigineus	W6 24149	7	annual	wild	2016-06-27	2016-07-13	0	2	4	29.5	2	2	2	21	21	23	0.86	NA	NA	NA	2	70	NA	NA	0
P. vulgaris	Phaseolus vulgaris var. aborigineus	W6 24149	8	annual	wild	2016-06-27	2016-07-13	0	1.5	3	27.5	1	1	1	21	21	23	1.67	0.4708	2.1408	0.219918	1	75	75	1	0
P. vulgaris	Phaseolus vulgaris var. aborigineus	W6 24149	9	annual	wild	2016-06-27	2016-07-13	NA	1.5	5	27	2	2	2	21	21	23	NA	NA	NA	NA	NA	NA	NA	NA	NA
P. vulgaris	Phaseolus vulgaris var. aborigineus	W6 24149	10	annual	wild	2016-06-27	2016-07-13	1	2	4	43.5	2	2	1	21	21	23	0.3515	NA	NA	NA	1	70	NA	NA	0

## Sheet: terms
Term	Definition
Accession	Plant inventory number assigned to a specific collection of seeds at the ARS-GRIN germplasm center, approximates one population of plants that was sampled and later increased for seeds at germplasm facilities.
Altitude (masl)	Altitude of original collection site for that accession (meters above sea level).
Cultivation status (original)	Original cultivation status exactly as assigned by the USDA.
Cultivation status (simplified)	Categorization of accessions into either wild or cultivated groupings based on the original USDA cultivation status (wild = wild, cultivated = cultivated, cultivar, landrace).
DAP	Days after planting date that a measurement was taken: included here for all vegetative measurements. If this value was different for root and shoot biomass of a plant, the date the shoot was harvested was used for total biomass, since growth effectively stopped by then. Accession: mean of all DAP records for that accession.
Geographic origin	Region name of where the accession was originally collected or donated from, down to the city or state level when available. If "donated", it most likely came from another location but was housed for a period of time at the donor location.
Geography	Broad geographic realm (desert or tropical) from which the species originated and which was used in our supplementary linear models for wild accessions.
Germination proportion	Total proportion of seeds which germinated.
Germination substrate	What kind of material was moistened and put with seeds to induce germination. Variation from this was nonsignificant in our linear models.
Germination type	Whether germination was epigeal or hypogeal (only if able to be personally observed for the accession).
Health (biomass measurement)	Health status of plant at biomass harvest (0 = low, 1 = moderate, 2 = high health); always the same for shoot and root. If no damage was recorded, the default rating was a 2; if there was nothing recorded but the health status during early vegetative growth measurements of that individual was < 2, then the vegetative growth health status was deferred to (if known). Accession-level: means categori…
Health (height, nodes, stem diameter)	Health status of plant during vegetative measurement (stem diameter, height, and node number; 0 = low, 1 = moderate, 2 = high health); categorized by measurement type since they occassionally had differences in health ratings.
Individual #	Identifying number assigned to a specific plant within an accession; all data in that number's row applies specifically to that individual plant.
Latitude, Longitude	Geographic coordinates of the original site from which the accession was collected (information included here only for wild accessions with sufficient data; the location was estimated in Google Earth for non-GPS locality descriptions that were at least precise to the town-level).
Lifespan	Annual or perennial.
NA	NULL: The accession or individual was not assessed or did not survive to be measured for this trait / descriptor.
Node number	Number of vegetative nodes along the main stem at 19-23 days after planting date (25-40 days after sowing date).
Nodulated	Binary: did the roots of this specific individual plant nodulate; Accession-level: did any individual of this accession nodulate (0=no, 1 =yes).
Outdoor / Outdoor proportion	Binary: was this individual plant placed outdoors in August? (0=no, 1=yes). This was only included if the individual was harvested for biomass, since all plants were placed outdoors only after early vegetative measurements. Accession-level: means categorized according to the tissue sampled, since they will have slightly differing proportions due to differing sample sizes; root, shoot, and total b…
Plant name	Either original collection number / identifier, local name for crop, or cultivar name, to aid in identification.
Plant number measured	Number of plants measured for early growth (stem diameter, nodes, and stem height) and/or biomass (shoot, root); NA means no plants were included for growth or biomass analysis for that accession. UNK biomass individuals are not included in this count, unless all other shoot or root biomass for that accession was accounted for.
Planting date	Date that the seedling(s) were transferred from the petri dish to soil in a greenhouse.
Reproductive status	Most advanced reproductive state observed: 0 = did not reach reproduction; 1 = produced flower buds; 2 = flowered; 3 = fruited (generally unripe); NA = was not checked or is unknown; Accession-level: means categorized according to the tissue sampled, since they will have slightly differing proportions due to differing sample sizes; root, shoot, and total (both root and shoot sampled). Reproductiv…
Root dry mass	Dried root weight collected at 68-75 days after planting date (74-93 days after sowing date).
Root mass fraction	Root dry mass divided by total dry mass.
Scarification method	Method of scarification to break the seeds' physical normals; scalpel = nicked with scalpel. NA means the accession was not germination.
Seed age	Age of seed at the time of the study (2016); NOTE: 46 is used as a placeholder for accessions of unknown age but known to be at least as old as 1970 (these are noted in the sheet).
Seed image dimensions (ImageJ)	Pixel dimensions of image captured and used for analysis in ImageJ (was not found to have a significant effect on traits measured here).
Seed number (germination)	Total seed number used in germination trials; this number excludes seeds which were known to be compromised due to procedural damage or damage in storage.
Seed number (seed size)	Total seed number analyzed for seed size traits (weight, length, area).
Seed quality	Condition of seeds following any potential damage from pre-germination treatments (0 = low, 1 = moderate, 2 = high quality).
Shoot dry mass	Dried shoot weight collected at 68-75 days after planting date (74-93 days after sowing date).
Single seed area & length	Mean total pixel area (converted to mm^2) and longest axis (length, mm) of each seed as calculated by ImageJ.
Single seed weight	Bulk seed weight for all seeds in an accession divided by the total seed number.
Soaking time	Number of hours which the seeds were soaking in RO water prior to placement on germination substrate.
Sowing date	Date seed was scarified and soaked in water to begin the process of germination.
Species	Only species-level epithet.
Stem diameter	Stem thickness just below the first node at 19-23 days after planting date (25-40 days after sowing date).
Stem height	Stem height from the ground to the shoot apex at 19-23 days after planting date (25-40 days after sowing date).
Taxon	Most detailed epithet available for the accession, including subspecific level if present.
Total dry mass	Shoot dry mass + root dry mass.
UNK	Individual plant number became unknown, but the accession was certain; treated as a separate data row here (used for biomass only). Because the individual was unknown, some details may be NA (e.g., DAP or whether it was outdoors). These were included in the sample size only when all other individuals were accounted for for shoot or root biomass.
