# Supplementary material for: Comparative Analysis of Early Life Stage Traits in Annual and Perennial Phaseolus Crops and Their Wild Relatives
Source: Front Plant Sci. 2020 Mar 10;11:34. doi: 10.3389/fpls.2020.00034 (PMC7076113; doi:10.3389/fpls.2020.00034)
Supplement: Supplementary file 7 [file Table_6.xlsx]

## Sheet: individual_seed_data
Species	Taxon	Accession	Seed #	Lifespan	Cultivation status (simplified)	Seed image dimensions	Area (mm^2)	Length (mm)	Width (mm)	Perimeter (mm)	Circularity	%Area	FeretX	FeretY	FeretAngle	Aspect ratio	Roundness	Solidity
P. acutifolius	Phaseolus acutifolius	PI 196932	1	annual	cultivated	1349×748	29.877	7.42	5.528	20.504	0.893	100	28.593	59.03	34.875	1.349	0.741	0.962
P. acutifolius	Phaseolus acutifolius	PI 196932	2	annual	cultivated	1349×748	23.003	6.454	4.797	17.967	0.896	100	36.525	63.826	59.036	1.339	0.747	0.953
P. acutifolius	Phaseolus acutifolius	PI 196932	3	annual	cultivated	1349×748	23.922	6.605	4.814	18.354	0.892	100	45.748	64.379	54.09	1.376	0.727	0.96
P. acutifolius	Phaseolus acutifolius	PI 196932	4	annual	cultivated	1349×748	26.134	7.118	4.888	19.379	0.874	100	53.865	61.428	148.782	1.469	0.681	0.948
P. acutifolius	Phaseolus acutifolius	PI 196932	5	annual	cultivated	1349×748	25.998	6.914	4.796	19.245	0.882	100	24.35	64.564	99.211	1.414	0.707	0.957
P. acutifolius	Phaseolus acutifolius	PI 196932	6	annual	cultivated	1349×748	28.856	7.118	5.562	20.072	0.9	100	11.621	76.37	31.218	1.292	0.774	0.959
P. acutifolius	Phaseolus acutifolius	PI 196932	7	annual	cultivated	1349×748	19.158	5.425	4.797	16.14	0.924	100	42.981	75.816	54.689	1.101	0.908	0.954
P. acutifolius	Phaseolus acutifolius	PI 196932	8	annual	cultivated	1349×748	26.338	7.097	4.933	19.442	0.876	100	29.699	77.108	27.897	1.442	0.694	0.954
P. acutifolius	Phaseolus acutifolius	PI 196932	9	annual	cultivated	1349×748	30.455	7.475	5.442	20.9	0.876	100	56.263	77.845	15.751	1.362	0.734	0.953
P. acutifolius	Phaseolus acutifolius	PI 196932	10	annual	cultivated	1349×748	31.374	7.47	5.693	20.963	0.897	100	23.981	77.108	110.225	1.322	0.757	0.957
P. acutifolius	Phaseolus acutifolius	PI 196932	11	annual	cultivated	1349×748	25.147	6.845	4.796	18.768	0.897	100	15.68	87.253	75.964	1.411	0.709	0.962
P. acutifolius	Phaseolus acutifolius	PI 196932	12	annual	cultivated	1349×748	26.95	6.848	5.348	19.595	0.882	100	45.564	81.166	117.255	1.283	0.779	0.95
P. acutifolius	Phaseolus acutifolius	PI 196932	13	annual	cultivated	1349×748	31.272	7.597	5.551	21.116	0.881	100	55.525	83.933	119.055	1.359	0.736	0.954
P. acutifolius	Phaseolus acutifolius	PI 196932	14	annual	cultivated	1349×748	29.775	7.653	4.981	20.504	0.89	100	26.379	87.622	164.624	1.48	0.676	0.966
P. acutifolius	Phaseolus acutifolius	PI 196932	15	annual	cultivated	1349×748	28.039	7.087	5.446	19.875	0.892	100	37.078	93.341	51.34	1.301	0.769	0.959
P. acutifolius	Phaseolus acutifolius	PI 196932	16	annual	cultivated	1349×748	20.859	6.184	4.427	16.986	0.908	100	8.854	88.913	107.354	1.37	0.73	0.959
P. acutifolius	Phaseolus acutifolius	PI 196932	17	annual	cultivated	1349×748	35.424	8.291	6	22.591	0.872	100	21.214	91.127	122.276	1.388	0.721	0.959
P. acutifolius	Phaseolus acutifolius	PI 196932	18	annual	cultivated	1349×748	23.446	6.765	4.427	18.246	0.885	100	49.437	96.477	11.004	1.477	0.677	0.961
P. acutifolius	Phaseolus acutifolius	PI 196932	19	annual	cultivated	1349×748	27.427	7.204	4.796	19.83	0.876	100	42.428	96.477	103.325	1.465	0.682	0.962
P. acutifolius	Phaseolus acutifolius	PI 196932	20	annual	cultivated	1349×748	29.911	7.563	5.35	20.702	0.877	100	29.146	102.933	12.68	1.408	0.71	0.958
P. acutifolius	Phaseolus acutifolius	PI 196932	21	annual	cultivated	1349×748	34.539	8.219	5.534	22.222	0.879	100	57.738	104.962	170.961	1.471	0.68	0.964
P. acutifolius	Phaseolus acutifolius	PI 196932	22	annual	cultivated	1349×748	28.788	7.379	5.314	20.18	0.888	100	10.884	109.574	36.87	1.403	0.713	0.959
P. acutifolius	Phaseolus acutifolius	PI 196932	23	annual	cultivated	1349×748	26.066	7.185	4.825	19.442	0.867	100	40.952	111.419	29.197	1.513	0.661	0.953
P. acutifolius	Phaseolus acutifolius	PI 196932	24	annual	cultivated	1349×748	29.026	7.399	5.141	20.549	0.864	100	24.165	109.02	94.289	1.438	0.695	0.956
P. acutifolius	Phaseolus acutifolius	PI 196932	25	annual	cultivated	1349×748	20.996	6.296	4.525	17.4	0.871	100	33.573	109.943	121.827	1.4	0.714	0.945
P. acutifolius	Phaseolus acutifolius	PI 197041	1	annual	cultivated	1349×748	26.032	7	4.981	19.245	0.883	100	31.913	57.001	108.435	1.403	0.713	0.957
P. acutifolius	Phaseolus acutifolius	PI 197041	2	annual	cultivated	1349×748	31.748	7.653	5.611	21.116	0.895	100	15.311	61.797	15.376	1.359	0.736	0.962
P. acutifolius	Phaseolus acutifolius	PI 197041	3	annual	cultivated	1349×748	26.304	6.865	5.15	19.226	0.894	100	40.767	64.748	59.3	1.342	0.745	0.956
P. acutifolius	Phaseolus acutifolius	PI 197041	4	annual	cultivated	1349×748	22.289	6.443	4.427	17.832	0.881	100	59.768	62.35	103.241	1.43	0.699	0.955
P. acutifolius	Phaseolus acutifolius	PI 197041	5	annual	cultivated	1349×748	29.503	7.279	5.485	20.378	0.893	100	69.544	64.748	98.746	1.327	0.753	0.957
P. acutifolius	Phaseolus acutifolius	PI 197041	6	annual	cultivated	1349×748	31.919	7.743	5.35	21.395	0.876	100	49.253	76.185	77.619	1.44	0.694	0.959
P. acutifolius	Phaseolus acutifolius	PI 197041	7	annual	cultivated	1349×748	41.413	9.084	6	24.462	0.87	100	34.127	78.214	60.832	1.532	0.653	0.962
P. acutifolius	Phaseolus acutifolius	PI 197041	8	annual	cultivated	1349×748	33.212	8.009	5.548	21.962	0.865	100	10.33	74.156	14.676	1.469	0.681	0.955
P. acutifolius	Phaseolus acutifolius	PI 197041	9	annual	cultivated	1349×748	41.617	8.828	6.262	24.418	0.877	100	61.612	76.37	10.84	1.4	0.714	0.961
P. acutifolius	Phaseolus acutifolius	PI 197041	10	annual	cultivated	1349×748	42.535	8.941	6.418	24.634	0.881	100	22.136	86.515	68.199	1.399	0.715	0.963
P. acutifolius	Phaseolus acutifolius	PI 197041	11	annual	cultivated	1349×748	33.926	7.844	5.844	21.962	0.884	100	46.67	80.981	131.186	1.358	0.736	0.958
P. acutifolius	Phaseolus acutifolius	PI 197041	12	annual	cultivated	1349×748	38.792	8.319	6.087	23.482	0.884	100	34.311	90.389	86.186	1.341	0.745	0.964
P. acutifolius	Phaseolus acutifolius	PI 197041	13	annual	cultivated	1349×748	27.597	7.163	5.146	19.856	0.88	100	65.302	91.681	78.111	1.392	0.719	0.954
P. acutifolius	Phaseolus acutifolius	PI 197041	14	annual	cultivated	1349×748	35.049	8.599	5.426	23.005	0.832	100	6.456	90.758	22.714	1.622	0.616	0.955
P. acutifolius	Phaseolus acutifolius	PI 197041	15	annual	cultivated	1349×748	31.919	8.135	5.314	21.593	0.86	100	33.573	97.399	32.969	1.563	0.64	0.96
P. acutifolius	Phaseolus acutifolius	PI 197041	16	annual	cultivated	1349×748	30.762	7.637	5.332	21.008	0.876	100	45.564	95.37	127.147	1.445	0.692	0.957
P. acutifolius	Phaseolus acutifolius	PI 197041	17	annual	cultivated	1349×748	24.671	6.715	5.015	18.66	0.89	100	56.632	100.719	37.185	1.37	0.73	0.953
P. acutifolius	Phaseolus acutifolius	PI 197041	18	annual	cultivated	1349×748	41.787	8.925	6.436	24.57	0.87	100	18.816	98.137	161.94	1.41	0.709	0.959
P. acutifolius	Phaseolus acutifolius	PI 197041	19	annual	cultivated	1349×748	32.361	7.597	5.719	21.395	0.888	100	6.087	106.622	150.945	1.324	0.755	0.96
P. acutifolius	Phaseolus acutifolius	PI 197041	20	annual	cultivated	1349×748	29.741	7.163	5.478	20.225	0.914	100	60.505	111.419	34.509	1.293	0.774	0.963
P. acutifolius	Phaseolus acutifolius	PI 197041	21	annual	cultivated	1349×748	43.08	9.016	6.533	24.652	0.891	100	42.059	112.341	30.763	1.372	0.729	0.97
P. acutifolius	Phaseolus acutifolius	PI 197041	22	annual	cultivated	1349×748	36.751	8.449	5.739	23.203	0.858	100	26.01	109.389	126.119	1.494	0.669	0.958
P. acutifolius	Phaseolus acutifolius	PI 197041	23	annual	cultivated	1349×748	30.353	7.563	5.458	20.855	0.877	100	54.234	115.661	102.68	1.395	0.717	0.954
P. acutifolius	Phaseolus acutifolius	PI 197041	24	annual	cultivated	1349×748	24.534	7.316	4.531	19.181	0.838	100	14.204	121.38	33.69	1.662	0.602	0.953
P. acutifolius	Phaseolus acutifolius	PI 197041	25	annual	cultivated	1349×748	28.652	7.425	5.309	20.225	0.88	100	34.495	128.574	63.435	1.411	0.709	0.955
P. acutifolius	Phaseolus acutifolius	PI 200749	1	annual	cultivated	1349×748	29.094	7.583	5.367	20.486	0.871	100	25.825	57.185	161.565	1.425	0.702	0.953
P. acutifolius	Phaseolus acutifolius	PI 200749	2	annual	cultivated	1349×748	29.741	7.464	5.417	20.549	0.885	100	59.03	61.981	140.013	1.358	0.736	0.956
P. acutifolius	Phaseolus acutifolius	PI 200749	3	annual	cultivated	1349×748	25.521	7.309	4.427	19.353	0.856	100	35.418	67.515	169.824	1.619	0.618	0.963
P. acutifolius	Phaseolus acutifolius	PI 200749	4	annual	cultivated	1349×748	28.175	7.27	5.345	20.072	0.879	100	7.379	72.496	54.293	1.382	0.724	0.954
P. acutifolius	Phaseolus acutifolius	PI 200749	5	annual	cultivated	1349×748	28.244	7.163	5.165	19.919	0.894	100	20.107	74.341	78.111	1.366	0.732	0.96
P. acutifolius	Phaseolus acutifolius	PI 200749	6	annual	cultivated	1349×748	31.102	7.346	5.612	20.963	0.889	100	50.36	70.282	141.116	1.318	0.759	0.957
P. acutifolius	Phaseolus acutifolius	PI 200749	7	annual	cultivated	1349×748	29.196	7.644	5.162	20.612	0.864	100	31.544	82.088	70.253	1.475	0.678	0.96
P. acutifolius	Phaseolus acutifolius	PI 200749	8	annual	cultivated	1349×748	28.754	7.416	4.981	20.288	0.878	100	46.301	77.661	95.711	1.457	0.686	0.961
P. acutifolius	Phaseolus acutifolius	PI 200749	9	annual	cultivated	1349×748	27.597	7	5.429	19.703	0.893	100	59.214	82.088	18.435	1.303	0.767	0.955
P. acutifolius	Phaseolus acutifolius	PI 200749	10	annual	cultivated	1349×748	35.832	8.429	5.903	22.547	0.886	100	15.311	90.02	66.801	1.434	0.697	0.966
P. acutifolius	Phaseolus acutifolius	PI 200749	11	annual	cultivated	1349×748	21.948	6.707	4.435	17.859	0.865	100	25.457	90.574	58.496	1.554	0.644	0.95
P. acutifolius	Phaseolus acutifolius	PI 200749	12	annual	cultivated	1349×748	31.102	7.47	5.601	21.026	0.884	100	35.787	87.807	122.905	1.326	0.754	0.957
P. acutifolius	Phaseolus acutifolius	PI 200749	13	annual	cultivated	1349×748	24.909	6.973	4.696	19.01	0.866	100	2.029	89.282	127.476	1.481	0.675	0.951
P. acutifolius	Phaseolus acutifolius	PI 200749	14	annual	cultivated	1349×748	25.147	6.865	4.826	18.857	0.889	100	68.806	95.37	30.7	1.424	0.702	0.955
P. acutifolius	Phaseolus acutifolius	PI 200749	15	annual	cultivated	1349×748	23.888	6.522	4.901	18.354	0.891	100	56.263	92.049	151.26	1.342	0.745	0.955
P. acutifolius	Phaseolus acutifolius	PI 200749	16	annual	cultivated	1349×748	30.557	7.298	5.693	20.594	0.905	100	18.816	99.244	69.274	1.285	0.778	0.961
P. acutifolius	Phaseolus acutifolius	PI 200749	17	annual	cultivated	1349×748	23.343	6.845	4.58	18.399	0.867	100	33.389	104.962	75.964	1.518	0.659	0.953
P. acutifolius	Phaseolus acutifolius	PI 200749	18	annual	cultivated	1349×748	24.228	6.456	5.087	18.444	0.895	100	45.195	105.7	36.87	1.271	0.787	0.953
P. acutifolius	Phaseolus acutifolius	PI 200749	19	annual	cultivated	1349×748	30.047	7.346	5.609	20.549	0.894	100	7.563	102.38	128.884	1.308	0.765	0.96
P. acutifolius	Phaseolus acutifolius	PI 200749	20	annual	cultivated	1349×748	25.181	7.061	4.784	19.29	0.85	100	60.321	107.36	123.275	1.504	0.665	0.948
P. acutifolius	Phaseolus acutifolius	PI 200749	21	annual	cultivated	1349×748	27.223	6.946	5.31	19.487	0.901	100	21.952	109.205	169.287	1.309	0.764	0.958
P. acutifolius	Phaseolus acutifolius	PI 200749	22	annual	cultivated	1349×748	26.916	7.267	5.011	19.722	0.87	100	46.67	117.875	66.038	1.456	0.687	0.953
P. acutifolius	Phaseolus acutifolius	PI 200749	23	annual	cultivated	1349×748	24.773	6.863	4.892	18.965	0.865	100	6.272	115.292	126.254	1.438	0.696	0.949
P. acutifolius	Phaseolus acutifolius	PI 200749	24	annual	cultivated	1349×748	29.196	7.42	5.363	20.288	0.891	100	18.447	117.875	145.125	1.413	0.708	0.96
P. acutifolius	Phaseolus acutifolius	PI 200749	25	annual	cultivated	1349×748	23.173	6.361	4.981	18.03	0.896	100	34.311	126.545	16.858	1.266	0.79	0.95
P. acutifolius	Phaseolus acutifolius	PI 200902	1	annual	cultivated	1349×748	32.463	7.88	5.485	21.529	0.88	100	35.971	57.738	69.444	1.447	0.691	0.96
P. acutifolius	Phaseolus acutifolius	PI 200902	2	annual	cultivated	1349×748	27.461	7.118	5.218	19.595	0.899	100	47.224	51.467	121.218	1.342	0.745	0.959
P. acutifolius	Phaseolus acutifolius	PI 200902	3	annual	cultivated	1349×748	30.251	7.529	5.414	20.657	0.891	100	60.137	54.971	120.964	1.401	0.714	0.964
P. acutifolius	Phaseolus acutifolius	PI 200902	4	annual	cultivated	1349×748	34.369	7.88	5.719	21.917	0.899	100	20.66	57.554	159.444	1.379	0.725	0.966
P. acutifolius	Phaseolus acutifolius	PI 200902	5	annual	cultivated	1349×748	27.495	7.024	5.165	19.767	0.884	100	47.962	64.933	23.199	1.327	0.754	0.958
P. acutifolius	Phaseolus acutifolius	PI 200902	6	annual	cultivated	1349×748	30.932	7.673	5.398	21.224	0.863	100	35.418	64.564	99.689	1.426	0.701	0.954
P. acutifolius	Phaseolus acutifolius	PI 200902	7	annual	cultivated	1349×748	30.966	7.372	5.718	20.765	0.902	100	64.379	70.651	31.701	1.275	0.784	0.962
P. acutifolius	Phaseolus acutifolius	PI 200902	8	annual	cultivated	1349×748	32.769	7.964	5.35	21.764	0.869	100	7.748	68.622	166.608	1.477	0.677	0.96
P. acutifolius	Phaseolus acutifolius	PI 200902	9	annual	cultivated	1349×748	31.817	7.644	5.429	21.332	0.879	100	58.107	77.108	8.326	1.4	0.714	0.956
P. acutifolius	Phaseolus acutifolius	PI 200902	10	annual	cultivated	1349×748	30.047	7.365	5.528	20.702	0.881	100	74.525	77.476	22.068	1.325	0.754	0.955
P. acutifolius	Phaseolus acutifolius	PI 200902	11	annual	cultivated	1349×748	31.102	7.42	5.478	20.747	0.908	100	19	74.525	124.875	1.341	0.745	0.963
P. acutifolius	Phaseolus acutifolius	PI 200902	12	annual	cultivated	1349×748	34.335	8.085	5.733	22.267	0.87	100	42.243	80.059	34.778	1.438	0.695	0.956
P. acutifolius	Phaseolus acutifolius	PI 200902	13	annual	cultivated	1349×748	33.45	7.743	5.607	21.917	0.875	100	26.748	76.739	167.619	1.388	0.72	0.959
P. acutifolius	Phaseolus acutifolius	PI 200902	14	annual	cultivated	1349×748	30.762	7.818	5.165	20.981	0.878	100	70.651	90.574	70.71	1.465	0.682	0.966
P. acutifolius	Phaseolus acutifolius	PI 200902	15	annual	cultivated	1349×748	35.458	8.144	5.727	22.591	0.873	100	50.36	87.069	13.092	1.423	0.703	0.957
P. acutifolius	Phaseolus acutifolius	PI 200902	16	annual	cultivated	1349×748	30.455	7.277	5.612	20.594	0.902	100	18.262	86.331	149.534	1.302	0.768	0.96
P. acutifolius	Phaseolus acutifolius	PI 200902	17	annual	cultivated	1349×748	36.036	8.431	5.754	23.266	0.837	100	39.292	95.37	79.919	1.497	0.668	0.951
P. acutifolius	Phaseolus acutifolius	PI 200902	18	annual	cultivated	1349×748	33.382	7.365	6.079	21.593	0.9	100	7.194	88.913	112.068	1.219	0.821	0.957
P. acutifolius	Phaseolus acutifolius	PI 200902	19	annual	cultivated	1349×748	21.472	6.865	4.126	17.814	0.85	100	26.194	93.525	149.3	1.693	0.591	0.957
P. acutifolius	Phaseolus acutifolius	PI 200902	20	annual	cultivated	1349×748	36.512	8.285	5.676	22.916	0.874	100	52.204	98.69	11.56	1.478	0.677	0.961
P. acutifolius	Phaseolus acutifolius	PI 200902	21	annual	cultivated	1349×748	42.059	9.223	6	24.678	0.868	100	39.292	105.331	53.13	1.523	0.657	0.966
P. acutifolius	Phaseolus acutifolius	PI 200902	22	annual	cultivated	1349×748	31.919	7.653	5.534	21.179	0.894	100	63.088	102.564	105.376	1.382	0.724	0.965
P. acutifolius	Phaseolus acutifolius	PI 200902	23	annual	cultivated	1349×748	27.869	7.828	4.957	20.594	0.826	100	15.864	109.205	55.561	1.658	0.603	0.944
P. acutifolius	Phaseolus acutifolius	PI 200902	24	annual	cultivated	1349×748	35.662	8.188	5.941	22.42	0.892	100	30.253	106.622	104.349	1.406	0.711	0.963
P. acutifolius	Phaseolus acutifolius	PI 200902	25	annual	cultivated	1349×748	35.458	8.504	5.478	23.05	0.839	100	49.437	108.836	130.601	1.578	0.634	0.946
P. acutifolius	Phaseolus acutifolius	PI 201268	1	annual	cultivated	1349×748	33.586	7.924	5.693	21.943	0.877	100	34.68	51.282	167.905	1.379	0.725	0.957
P. acutifolius	Phaseolus acutifolius	PI 201268	2	annual	cultivated	1349×748	26.916	7.253	4.796	19.767	0.866	100	62.904	57.001	172.694	1.491	0.671	0.96
P. acutifolius	Phaseolus acutifolius	PI 201268	3	annual	cultivated	1349×748	35.39	8.401	5.671	22.636	0.868	100	23.427	58.476	160.769	1.495	0.669	0.958
P. acutifolius	Phaseolus acutifolius	PI 201268	4	annual	cultivated	1349×748	29.366	7.583	5.165	20.549	0.874	100	40.214	63.272	161.565	1.47	0.68	0.962
P. acutifolius	Phaseolus acutifolius	PI 201268	5	annual	cultivated	1349×748	51.111	9.587	7.041	27.09	0.875	100	9.223	63.272	101.094	1.339	0.747	0.961
P. acutifolius	Phaseolus acutifolius	PI 201268	6	annual	cultivated	1349×748	34.777	8.559	5.461	22.636	0.853	100	29.699	73.972	37.117	1.599	0.625	0.96
P. acutifolius	Phaseolus acutifolius	PI 201268	7	annual	cultivated	1349×748	32.327	7.837	5.61	21.593	0.871	100	59.583	75.447	63.435	1.41	0.709	0.955
P. acutifolius	Phaseolus acutifolius	PI 201268	8	annual	cultivated	1349×748	24.058	7.061	4.621	18.596	0.874	100	47.777	72.68	19.855	1.526	0.655	0.954
P. acutifolius	Phaseolus acutifolius	PI 201268	9	annual	cultivated	1349×748	26.372	6.983	4.796	19.461	0.875	100	15.864	76.554	12.2	1.433	0.698	0.961
P. acutifolius	Phaseolus acutifolius	PI 201268	10	annual	cultivated	1349×748	44.271	9.007	6.645	25.003	0.89	100	71.758	81.535	34.992	1.354	0.739	0.966
P. acutifolius	Phaseolus acutifolius	PI 201268	11	annual	cultivated	1349×748	39.405	8.769	5.719	23.653	0.885	100	32.097	82.457	14.621	1.475	0.678	0.969
P. acutifolius	Phaseolus acutifolius	PI 201268	12	annual	cultivated	1349×748	20.825	6.403	4.304	17.184	0.886	100	54.971	83.564	41.496	1.492	0.67	0.955
P. acutifolius	Phaseolus acutifolius	PI 201268	13	annual	cultivated	1349×748	36.921	8.188	5.893	22.916	0.884	100	9.777	87.253	75.651	1.398	0.715	0.962
P. acutifolius	Phaseolus acutifolius	PI 201268	14	annual	cultivated	1349×748	37.499	8.764	5.775	23.635	0.844	100	21.214	88.913	30.343	1.544	0.648	0.957
P. acutifolius	Phaseolus acutifolius	PI 201268	15	annual	cultivated	1349×748	40.426	9.011	6.059	24.283	0.861	100	43.903	84.671	157.109	1.471	0.68	0.963
P. acutifolius	Phaseolus acutifolius	PI 201268	16	annual	cultivated	1349×748	22.255	7.298	4.161	18.984	0.776	100	17.34	91.127	110.726	1.854	0.539	0.938
P. acutifolius	Phaseolus acutifolius	PI 201268	17	annual	cultivated	1349×748	31.51	7.88	5.528	21.332	0.87	100	38.738	92.234	147.426	1.446	0.692	0.962
P. acutifolius	Phaseolus acutifolius	PI 201268	18	annual	cultivated	1349×748	31.17	7.776	5.477	21.16	0.875	100	69.36	93.341	157.694	1.447	0.691	0.954
P. acutifolius	Phaseolus acutifolius	PI 201268	19	annual	cultivated	1349×748	33.688	8.291	5.485	22.286	0.852	100	57.001	101.088	57.724	1.497	0.668	0.959
P. acutifolius	Phaseolus acutifolius	PI 201268	20	annual	cultivated	1349×748	33.008	8.268	5.218	22.051	0.853	100	1.476	100.904	38.66	1.594	0.627	0.958
P. acutifolius	Phaseolus acutifolius	PI 201268	21	annual	cultivated	1349×748	36.002	8.504	5.609	23.05	0.852	100	31.36	100.535	139.399	1.526	0.655	0.958
P. acutifolius	Phaseolus acutifolius	PI 201268	22	annual	cultivated	1349×748	23.48	6.715	4.738	18.399	0.872	100	49.253	108.836	69.075	1.433	0.698	0.952
P. acutifolius	Phaseolus acutifolius	PI 201268	23	annual	cultivated	1349×748	39.779	8.672	6.245	23.851	0.879	100	12.359	105.885	128.089	1.394	0.718	0.961
P. acutifolius	Phaseolus acutifolius	PI 201268	24	annual	cultivated	1349×748	31.034	7.785	5.218	21.16	0.871	100	21.952	107.36	143.673	1.503	0.665	0.957
P. acutifolius	Phaseolus acutifolius	PI 201268	25	annual	cultivated	1349×748	34.981	8.235	5.66	22.528	0.866	100	55.525	109.389	164.407	1.472	0.679	0.957
P. acutifolius	Phaseolus acutifolius	PI 201268	26	annual	cultivated	1349×748	20.111	6.443	4.058	17.311	0.843	100	38	118.613	76.759	1.574	0.635	0.948
P. acutifolius	Phaseolus acutifolius	PI 239056	1	annual	cultivated	1349×748	44.645	9.084	6.386	25.372	0.872	100	37.078	57.185	12.907	1.411	0.709	0.965
P. acutifolius	Phaseolus acutifolius	PI 239056	2	annual	cultivated	1349×748	40.324	8.545	6.272	23.851	0.891	100	18.447	65.486	76.264	1.343	0.744	0.963
P. acutifolius	Phaseolus acutifolius	PI 239056	3	annual	cultivated	1349×748	36.819	8.144	6.087	23.068	0.869	100	36.34	68.253	13.092	1.352	0.74	0.955
P. acutifolius	Phaseolus acutifolius	PI 239056	4	annual	cultivated	1349×748	43.556	8.858	6.445	25.066	0.871	100	25.272	67.146	148.627	1.379	0.725	0.96
P. acutifolius	Phaseolus acutifolius	PI 239056	5	annual	cultivated	1349×748	33.348	7.776	5.776	21.701	0.89	100	57.001	75.816	22.306	1.351	0.74	0.961
P. acutifolius	Phaseolus acutifolius	PI 239056	6	annual	cultivated	1349×748	41.991	8.769	6.437	24.354	0.89	100	7.748	76.554	14.621	1.36	0.735	0.964
P. acutifolius	Phaseolus acutifolius	PI 239056	7	annual	cultivated	1349×748	38.588	8.285	6.175	23.374	0.888	100	42.428	77.292	168.44	1.334	0.75	0.96
P. acutifolius	Phaseolus acutifolius	PI 239056	8	annual	cultivated	1349×748	44.203	8.828	6.456	25.066	0.884	100	20.845	83.933	169.16	1.336	0.748	0.965
P. acutifolius	Phaseolus acutifolius	PI 239056	9	annual	cultivated	1349×748	36.308	7.677	6.346	22.286	0.919	100	36.156	90.758	35.218	1.202	0.832	0.967
P. acutifolius	Phaseolus acutifolius	PI 239056	10	annual	cultivated	1349×748	35.764	7.983	6.169	22.547	0.884	100	47.408	91.312	49.686	1.288	0.776	0.959
P. acutifolius	Phaseolus acutifolius	PI 239056	11	annual	cultivated	1349×748	37.84	8.037	6.203	23.113	0.89	100	62.719	90.943	9.246	1.304	0.767	0.961
P. acutifolius	Phaseolus acutifolius	PI 239056	12	annual	cultivated	1349×748	43.182	8.874	6.435	24.678	0.891	100	11.437	98.137	69.305	1.406	0.711	0.966
P. acutifolius	Phaseolus acutifolius	PI 239056	13	annual	cultivated	1349×748	39.201	8.463	6.188	23.68	0.879	100	56.447	92.603	106.46	1.362	0.734	0.96
P. acutifolius	Phaseolus acutifolius	PI 239056	14	annual	cultivated	1349×748	24.33	6.543	5.116	18.399	0.903	100	44.457	97.768	158.499	1.288	0.776	0.959
P. acutifolius	Phaseolus acutifolius	PI 239056	15	annual	cultivated	1349×748	37.84	8.463	6.023	23.311	0.875	100	66.962	104.593	69.59	1.394	0.718	0.959
P. acutifolius	Phaseolus acutifolius	PI 239056	16	annual	cultivated	1349×748	32.497	7.346	5.974	21.287	0.901	100	33.02	102.195	38.884	1.216	0.822	0.959
P. acutifolius	Phaseolus acutifolius	PI 239056	17	annual	cultivated	1349×748	39.439	8.319	6.272	23.527	0.895	100	21.029	100.166	3.814	1.266	0.79	0.963
P. acutifolius	Phaseolus acutifolius	PI 239056	18	annual	cultivated	1349×748	49.341	9.444	6.794	26.478	0.884	100	11.437	107.914	12.407	1.361	0.735	0.967
P. acutifolius	Phaseolus acutifolius	PI 239056	19	annual	cultivated	1349×748	39.371	8.219	6.368	23.635	0.886	100	31.728	114.186	80.961	1.277	0.783	0.961
P. acutifolius	Phaseolus acutifolius	PI 239056	20	annual	cultivated	1349×748	28.754	7.061	5.35	20.135	0.891	100	56.263	110.127	19.855	1.322	0.757	0.958
P. acutifolius	Phaseolus acutifolius	PI 239056	21	annual	cultivated	1349×748	46.619	9.164	6.522	25.722	0.885	100	43.903	108.467	139.899	1.391	0.719	0.966
P. acutifolius	Phaseolus acutifolius	PI 239056	22	annual	cultivated	1349×748	36.478	8.154	6.024	22.655	0.893	100	12.728	123.224	52.352	1.347	0.742	0.966
P. acutifolius	Phaseolus acutifolius	PI 239056	23	annual	cultivated	1349×748	36.955	8.053	6.138	22.789	0.894	100	61.428	118.982	110.095	1.304	0.767	0.958
P. acutifolius	Phaseolus acutifolius	PI 239056	24	annual	cultivated	1349×748	44.169	8.818	6.652	25.047	0.885	100	28.224	119.72	127.349	1.332	0.751	0.96
P. acutifolius	Phaseolus acutifolius	PI 239056	25	annual	cultivated	1349×748	41.344	8.864	5.903	24.283	0.881	100	46.67	119.535	102.011	1.455	0.687	0.969
P. acutifolius	Phaseolus acutifolius	PI 263599	1	annual	wild	1349×748	25.657	6.887	4.796	19.2	0.875	100	35.418	45.01	110.376	1.375	0.727	0.957
P. acutifolius	Phaseolus acutifolius	PI 263599	2	annual	wild	1349×748	16.198	5.428	4.051	15.142	0.888	100	63.457	47.593	9.782	1.317	0.759	0.942
P. acutifolius	Phaseolus acutifolius	PI 263599	3	annual	wild	1349×748	21.438	6.403	4.454	17.661	0.864	100	53.865	52.573	41.496	1.444	0.692	0.947
P. acutifolius	Phaseolus acutifolius	PI 263599	4	annual	wild	1349×748	17.082	5.485	4.171	15.466	0.897	100	44.272	48.146	109.654	1.299	0.77	0.945
P. acutifolius	Phaseolus acutifolius	PI 263599	5	annual	wild	1349×748	24.296	6.732	4.77	18.813	0.863	100	71.758	50.913	99.462	1.424	0.702	0.948
P. acutifolius	Phaseolus acutifolius	PI 263599	6	annual	wild	1349×748	26.27	6.961	4.936	19.398	0.877	100	20.476	52.573	147.995	1.419	0.705	0.953
P. acutifolius	Phaseolus acutifolius	PI 263599	7	annual	wild	1349×748	24.637	6.887	4.826	18.641	0.891	100	45.932	58.292	159.624	1.411	0.709	0.95
P. acutifolius	Phaseolus acutifolius	PI 263599	8	annual	wild	1349×748	17.457	5.949	3.968	16.051	0.851	100	54.971	62.535	29.745	1.494	0.669	0.946
P. acutifolius	Phaseolus acutifolius	PI 263599	9	annual	wild	1349×748	28.005	7.372	4.991	20.288	0.855	100	25.825	65.117	31.701	1.508	0.663	0.948
P. acutifolius	Phaseolus acutifolius	PI 263599	10	annual	wild	1349×748	15.007	5.378	3.97	14.512	0.895	100	74.709	66.962	67.834	1.343	0.745	0.945
P. acutifolius	Phaseolus acutifolius	PI 263599	11	annual	wild	1349×748	20.927	6.296	4.462	17.247	0.884	100	40.214	62.35	121.827	1.398	0.715	0.948
P. acutifolius	Phaseolus acutifolius	PI 263599	12	annual	wild	1349×748	22.527	6.522	4.723	17.985	0.875	100	16.233	67.146	151.26	1.388	0.72	0.946
P. acutifolius	Phaseolus acutifolius	PI 263599	13	annual	wild	1349×748	23.514	6.551	4.796	18.462	0.867	100	56.263	70.282	32.347	1.303	0.767	0.949
P. acutifolius	Phaseolus acutifolius	PI 263599	14	annual	wild	1349×748	27.495	7.194	5.093	19.856	0.876	100	45.564	69.544	157.38	1.431	0.699	0.948
P. acutifolius	Phaseolus acutifolius	PI 263599	15	annual	wild	1349×748	26.066	6.887	5.249	19.487	0.863	100	68.253	69.36	97.696	1.332	0.751	0.938
P. acutifolius	Phaseolus acutifolius	PI 263599	16	annual	wild	1349×748	19.6	6.264	4.612	16.86	0.867	100	26.932	72.496	13.627	1.351	0.74	0.937
P. acutifolius	Phaseolus acutifolius	PI 263599	17	annual	wild	1349×748	16.912	5.324	4.243	15.25	0.914	100	24.534	73.787	104.036	1.259	0.794	0.949
P. acutifolius	Phaseolus acutifolius	PI 263599	18	annual	wild	1349×748	21.132	6.043	4.658	17.337	0.883	100	37.447	77.108	12.339	1.313	0.761	0.938
P. acutifolius	Phaseolus acutifolius	PI 263599	19	annual	wild	1349×748	16.368	5.276	4.158	15.142	0.897	100	46.117	77.476	126.469	1.275	0.785	0.939
P. acutifolius	Phaseolus acutifolius	PI 263599	20	annual	wild	1349×748	20.451	6.198	4.668	17.05	0.884	100	54.418	80.428	143.471	1.29	0.775	0.949
P. acutifolius	Phaseolus acutifolius	PI 263599	21	annual	wild	1349×748	21.846	6.264	4.612	17.661	0.88	100	30.806	83.379	13.627	1.355	0.738	0.95
P. acutifolius	Phaseolus acutifolius	PI 263599	22	annual	wild	1349×748	8.813	4.096	3	11.102	0.899	100	63.826	81.166	144.162	1.404	0.712	0.933
P. acutifolius	Phaseolus acutifolius	PI 263599	23	annual	wild	1349×748	15.109	5.276	3.797	14.728	0.875	100	45.379	84.302	126.469	1.408	0.71	0.938
P. acutifolius	Phaseolus acutifolius	PI 263599	24	annual	wild	1349×748	25.487	6.907	4.968	19.226	0.866	100	34.864	94.632	55.886	1.387	0.721	0.944
P. acutifolius	Phaseolus acutifolius	PI 263599	25	annual	wild	1349×748	12.318	4.656	3.608	12.947	0.924	100	21.214	89.651	146.31	1.291	0.775	0.946
P. acutifolius	Phaseolus acutifolius	PI 307780	1	annual	cultivated	1349×748	33.518	7.88	5.903	21.809	0.886	100	25.641	53.311	159.444	1.295	0.772	0.959
P. acutifolius	Phaseolus acutifolius	PI 307780	2	annual	cultivated	1349×748	28.005	7.26	5.235	20.027	0.877	100	52.758	53.496	152.784	1.392	0.718	0.953
P. acutifolius	Phaseolus acutifolius	PI 307780	3	annual	cultivated	1349×748	29.469	7.619	5.165	20.81	0.855	100	13.835	59.399	173.047	1.467	0.682	0.956
P. acutifolius	Phaseolus acutifolius	PI 307780	4	annual	cultivated	1349×748	35.866	8.104	6.087	22.636	0.88	100	32.282	63.272	11.821	1.338	0.748	0.959
P. acutifolius	Phaseolus acutifolius	PI 307780	5	annual	cultivated	1349×748	24.228	6.715	4.957	18.399	0.899	100	58.661	67.884	37.185	1.373	0.729	0.959
P. acutifolius	Phaseolus acutifolius	PI 307780	6	annual	cultivated	1349×748	28.788	7.204	5.446	20.18	0.888	100	22.136	66.408	140.194	1.339	0.747	0.958
P. acutifolius	Phaseolus acutifolius	PI 307780	7	annual	cultivated	1349×748	35.934	8.235	5.534	22.61	0.883	100	43.903	70.836	164.407	1.424	0.702	0.967
P. acutifolius	Phaseolus acutifolius	PI 307780	8	annual	cultivated	1349×748	37.125	8.646	5.887	23.311	0.859	100	30.437	73.603	168.93	1.483	0.674	0.955
P. acutifolius	Phaseolus acutifolius	PI 307780	9	annual	cultivated	1349×748	27.971	7.07	5.35	19.856	0.892	100	61.428	79.506	82.504	1.335	0.749	0.957
P. acutifolius	Phaseolus acutifolius	PI 307780	10	annual	cultivated	1349×748	27.325	7.365	5.015	19.856	0.871	100	14.02	79.875	157.932	1.494	0.669	0.954
P. acutifolius	Phaseolus acutifolius	PI 307780	11	annual	cultivated	1349×748	29.06	7.163	5.543	19.983	0.915	100	25.457	84.117	124.509	1.272	0.786	0.967
P. acutifolius	Phaseolus acutifolius	PI 307780	12	annual	cultivated	1349×748	32.667	7.785	5.609	21.637	0.877	100	45.564	85.593	126.327	1.376	0.727	0.956
P. acutifolius	Phaseolus acutifolius	PI 307780	13	annual	cultivated	1349×748	30.013	7.536	5.252	20.657	0.884	100	61.612	88.729	158.459	1.434	0.697	0.962
P. acutifolius	Phaseolus acutifolius	PI 307780	14	annual	cultivated	1349×748	39.439	8.421	6.435	23.545	0.894	100	7.379	95.739	61.189	1.288	0.776	0.967
P. acutifolius	Phaseolus acutifolius	PI 307780	15	annual	cultivated	1349×748	36.887	8.518	5.903	23.176	0.863	100	38.185	91.127	107.65	1.432	0.698	0.958
P. acutifolius	Phaseolus acutifolius	PI 307780	16	annual	cultivated	1349×748	36.206	8.037	5.903	22.699	0.883	100	18.631	93.525	99.246	1.349	0.741	0.961
P. acutifolius	Phaseolus acutifolius	PI 307780	17	annual	cultivated	1349×748	28.448	7.121	5.367	20.244	0.872	100	62.35	99.059	126.573	1.32	0.758	0.958
P. acutifolius	Phaseolus acutifolius	PI 307780	18	annual	cultivated	1349×748	29.196	7.409	4.981	20.199	0.899	100	47.962	102.011	108.886	1.416	0.706	0.969
P. acutifolius	Phaseolus acutifolius	PI 307780	19	annual	cultivated	1349×748	36.104	8.091	6.042	22.916	0.864	100	30.068	109.758	65.772	1.311	0.763	0.952
P. acutifolius	Phaseolus acutifolius	PI 307780	20	annual	cultivated	1349×748	28.448	7.464	5.221	20.441	0.856	100	10.146	109.574	39.987	1.438	0.696	0.952
P. acutifolius	Phaseolus acutifolius	PI 307780	21	annual	cultivated	1349×748	10.447	4.215	3.488	11.948	0.92	100	29.515	114.001	156.801	1.183	0.845	0.936
P. acutifolius	Phaseolus acutifolius	PI 307780	22	annual	cultivated	1349×748	28.278	7.511	5.15	20.27	0.865	100	36.525	121.195	24.677	1.478	0.676	0.951
P. acutifolius	Phaseolus acutifolius	PI 307780	23	annual	cultivated	1349×748	30.694	7.27	5.739	20.702	0.9	100	21.029	118.797	125.707	1.247	0.802	0.959
P. acutifolius	Phaseolus acutifolius	PI 307780	24	annual	cultivated	1349×748	30.455	7.436	5.572	20.747	0.889	100	51.835	123.962	23.385	1.347	0.742	0.955
P. acutifolius	Phaseolus acutifolius	PI 307780	25	annual	cultivated	1349×748	32.429	7.644	5.726	21.529	0.879	100	7.748	130.972	70.253	1.345	0.744	0.954
P. acutifolius	Phaseolus acutifolius	PI 310800	1	annual	cultivated	1349×748	38.01	8.336	6.087	23.132	0.893	100	32.651	61.428	24.864	1.343	0.745	0.965
P. acutifolius	Phaseolus acutifolius	PI 310800	2	annual	cultivated	1349×748	35.866	7.964	6.09	22.465	0.893	100	9.592	64.564	103.392	1.29	0.775	0.959
P. acutifolius	Phaseolus acutifolius	PI 310800	3	annual	cultivated	1349×748	32.735	7.992	5.368	21.917	0.856	100	17.709	69.729	18.853	1.501	0.666	0.956
P. acutifolius	Phaseolus acutifolius	PI 310800	4	annual	cultivated	1349×748	39.269	8.641	6.354	23.724	0.877	100	49.991	68.069	163.887	1.343	0.745	0.959
P. acutifolius	Phaseolus acutifolius	PI 310800	5	annual	cultivated	1349×748	29.775	7.279	5.35	20.441	0.895	100	39.845	76.37	81.254	1.34	0.746	0.958
P. acutifolius	Phaseolus acutifolius	PI 310800	6	annual	cultivated	1349×748	34.573	8.154	5.609	22.267	0.876	100	22.69	80.797	52.352	1.472	0.679	0.961
P. acutifolius	Phaseolus acutifolius	PI 310800	7	annual	cultivated	1349×748	27.835	6.983	5.35	19.811	0.891	100	55.894	82.273	12.2	1.305	0.766	0.955
P. acutifolius	Phaseolus acutifolius	PI 310800	8	annual	cultivated	1349×748	31.987	7.706	5.534	21.224	0.892	100	40.398	82.273	168.959	1.39	0.72	0.962
P. acutifolius	Phaseolus acutifolius	PI 310800	9	annual	cultivated	1349×748	35.662	8.192	6	22.439	0.89	100	7.01	81.535	125.838	1.346	0.743	0.963
P. acutifolius	Phaseolus acutifolius	PI 310800	10	annual	cultivated	1349×748	34.437	7.688	5.903	21.872	0.905	100	27.486	84.117	120.256	1.283	0.78	0.966
P. acutifolius	Phaseolus acutifolius	PI 310800	11	annual	cultivated	1349×748	33.518	7.941	5.739	22.006	0.87	100	58.107	92.787	59.265	1.394	0.717	0.955
P. acutifolius	Phaseolus acutifolius	PI 310800	12	annual	cultivated	1349×748	34.096	7.947	5.979	22.051	0.881	100	71.389	94.263	21.801	1.343	0.744	0.956
P. acutifolius	Phaseolus acutifolius	PI 310800	13	annual	cultivated	1349×748	28.652	7.445	5.281	20.441	0.862	100	41.69	95.923	41.987	1.404	0.712	0.953
P. acutifolius	Phaseolus acutifolius	PI 310800	14	annual	cultivated	1349×748	33.382	7.981	5.609	21.745	0.887	100	16.787	96.846	33.69	1.412	0.708	0.962
P. acutifolius	Phaseolus acutifolius	PI 310800	15	annual	cultivated	1349×748	32.021	7.726	5.534	21.503	0.87	100	29.884	104.04	56.689	1.417	0.706	0.96
P. acutifolius	Phaseolus acutifolius	PI 310800	16	annual	cultivated	1349×748	37.329	8.104	6.087	22.96	0.89	100	20.476	109.205	78.179	1.298	0.771	0.965
P. acutifolius	Phaseolus acutifolius	PI 310800	17	annual	cultivated	1349×748	33.518	8.009	5.718	21.872	0.88	100	44.457	106.807	28.926	1.391	0.719	0.963
P. acutifolius	Phaseolus acutifolius	PI 310800	18	annual	cultivated	1349×748	30.047	6.983	5.858	20.378	0.909	100	9.408	104.224	102.2	1.183	0.845	0.959
P. acutifolius	Phaseolus acutifolius	PI 310800	19	annual	cultivated	1349×748	33.688	7.983	5.683	21.917	0.881	100	61.797	106.807	130.314	1.407	0.711	0.962
P. acutifolius	Phaseolus acutifolius	PI 310800	20	annual	cultivated	1349×748	33.926	7.934	5.598	22.312	0.856	100	29.699	114.555	35.538	1.417	0.706	0.946
P. acutifolius	Phaseolus acutifolius	PI 310800	21	annual	cultivated	1349×748	33.62	7.848	5.87	21.898	0.881	100	45.379	123.224	60.422	1.35	0.74	0.955
P. acutifolius	Phaseolus acutifolius	PI 310800	22	annual	cultivated	1349×748	32.939	7.688	5.87	21.593	0.888	100	17.34	123.224	30.256	1.292	0.774	0.959
P. acutifolius	Phaseolus acutifolius	PI 310800	23	annual	cultivated	1349×748	31.987	7.785	5.609	21.332	0.883	100	5.165	127.652	36.327	1.402	0.713	0.96
P. acutifolius	Phaseolus acutifolius	PI 310800	24	annual	cultivated	1349×748	40.392	8.429	6.522	23.832	0.894	100	29.884	125.992	156.801	1.263	0.792	0.96
P. acutifolius	Phaseolus acutifolius	PI 310800	25	annual	cultivated	1349×748	34.471	7.88	5.938	22.159	0.882	100	52.942	128.943	20.556	1.341	0.746	0.956
P. acutifolius	Phaseolus acutifolius	PI 310801	1	annual	cultivated	1349×748	36.581	8.053	5.903	22.655	0.896	100	70.836	27.301	110.095	1.33	0.752	0.964
P. acutifolius	Phaseolus acutifolius	PI 310801	2	annual	cultivated	1349×748	38.588	8.719	6.087	23.68	0.865	100	56.447	30.068	96.072	1.436	0.696	0.959
P. acutifolius	Phaseolus acutifolius	PI 310801	3	annual	cultivated	1349×748	46.04	9.523	6.429	26.02	0.855	100	33.389	45.01	68.405	1.447	0.691	0.961
P. acutifolius	Phaseolus acutifolius	PI 310801	4	annual	cultivated	1349×748	46.687	9.084	6.942	25.893	0.875	100	12.728	43.165	167.093	1.242	0.805	0.962
P. acutifolius	Phaseolus acutifolius	PI 310801	5	annual	cultivated	1349×748	49.818	9.53	7.219	26.657	0.881	100	71.389	47.039	14.574	1.288	0.776	0.957
P. acutifolius	Phaseolus acutifolius	PI 310801	6	annual	cultivated	1349×748	49.273	9.566	7.179	26.758	0.865	100	52.573	43.903	129.523	1.294	0.773	0.961
P. acutifolius	Phaseolus acutifolius	PI 310801	7	annual	cultivated	1349×748	42.093	9.146	6.415	24.76	0.863	100	39.476	50.175	138.27	1.399	0.715	0.965
P. acutifolius	Phaseolus acutifolius	PI 310801	8	annual	cultivated	1349×748	38.418	8.528	6.106	23.348	0.886	100	22.874	58.292	51.147	1.348	0.742	0.97
P. acutifolius	Phaseolus acutifolius	PI 310801	9	annual	cultivated	1349×748	29.741	7.461	5.406	20.855	0.859	100	72.68	55.709	171.469	1.389	0.72	0.949
P. acutifolius	Phaseolus acutifolius	PI 310801	10	annual	cultivated	1349×748	40.188	8.787	6.296	24.175	0.864	100	87.807	54.049	140.964	1.406	0.711	0.957
P. acutifolius	Phaseolus acutifolius	PI 310801	11	annual	cultivated	1349×748	48.15	9.658	6.733	26.236	0.879	100	2.029	60.321	151.477	1.372	0.729	0.968
P. acutifolius	Phaseolus acutifolius	PI 310801	12	annual	cultivated	1349×748	41.719	8.916	6.41	24.373	0.883	100	58.292	61.428	114.444	1.401	0.714	0.963
P. acutifolius	Phaseolus acutifolius	PI 310801	13	annual	cultivated	1349×748	39.779	8.902	6.053	24.201	0.853	100	95.185	66.039	95.947	1.454	0.688	0.957
P. acutifolius	Phaseolus acutifolius	PI 310801	14	annual	cultivated	1349×748	32.429	7.88	5.446	21.656	0.869	100	74.341	70.836	147.426	1.447	0.691	0.957
P. acutifolius	Phaseolus acutifolius	PI 310801	15	annual	cultivated	1349×748	54.139	10.07	7.104	27.801	0.88	100	43.534	80.059	61.557	1.419	0.705	0.969
P. acutifolius	Phaseolus acutifolius	PI 310801	16	annual	cultivated	1349×748	42.263	8.931	6.391	24.634	0.875	100	27.117	80.428	51.71	1.387	0.721	0.959
P. acutifolius	Phaseolus acutifolius	PI 310801	17	annual	cultivated	1349×748	42.433	8.375	6.641	24.634	0.879	100	12.913	74.709	97.595	1.233	0.811	0.96
P. acutifolius	Phaseolus acutifolius	PI 310801	18	annual	cultivated	1349×748	45.666	9.521	6.652	25.74	0.866	100	66.039	84.671	144.462	1.397	0.716	0.965
P. acutifolius	Phaseolus acutifolius	PI 310801	19	annual	cultivated	1349×748	32.191	7.865	5.609	21.593	0.868	100	87.622	85.04	140.711	1.417	0.706	0.955
P. acutifolius	Phaseolus acutifolius	PI 310801	20	annual	cultivated	1349×748	34.301	8.494	5.478	22.375	0.861	100	27.486	96.661	55.62	1.551	0.645	0.958
P. acutifolius	Phaseolus acutifolius	PI 310801	21	annual	cultivated	1349×748	35.355	8.243	5.87	22.439	0.882	100	46.486	96.846	40.462	1.397	0.716	0.964
P. acutifolius	Phaseolus acutifolius	PI 310801	22	annual	cultivated	1349×748	45.224	9.544	6.661	25.498	0.874	100	9.408	99.428	48.918	1.396	0.716	0.969
P. acutifolius	Phaseolus acutifolius	PI 310801	23	annual	cultivated	1349×748	39.371	8.725	6.168	23.788	0.874	100	80.612	99.613	166.551	1.425	0.702	0.963
P. acutifolius	Phaseolus acutifolius	PI 310801	24	annual	cultivated	1349×748	50.736	9.63	7.081	26.911	0.88	100	48.7	104.224	143.569	1.323	0.756	0.967
P. acutifolius	Phaseolus acutifolius	PI 310801	25	annual	cultivated	1349×748	36.921	8.591	5.835	23.158	0.865	100	25.825	111.787	14.931	1.453	0.688	0.958
P. acutifolius	Phaseolus acutifolius	PI 313205	1	annual	cultivated	640×360	36.218	8.933	6.015	23.426	0.829	100	83.102	41.551	97.125	1.481	0.675	0.877
P. acutifolius	Phaseolus acutifolius	PI 313205	2	annual	cultivated	640×360	48.803	9.532	7.206	25.967	0.91	100	51.524	52.632	35.538	1.352	0.739	0.927
P. acutifolius	Phaseolus acutifolius	PI 313205	3	annual	cultivated	640×360	42.971	9.019	6.648	23.885	0.947	100	86.427	59.834	79.38	1.3	0.769	0.924
P. acutifolius	Phaseolus acutifolius	PI 313205	4	annual	cultivated	640×360	41.436	8.933	6.648	23.941	0.908	100	42.105	63.158	60.255	1.259	0.794	0.931
P. acutifolius	Phaseolus acutifolius	PI 313205	5	annual	cultivated	640×360	36.525	8.236	6.268	21.994	0.949	100	67.036	57.618	160.346	1.251	0.799	0.926
P. acutifolius	Phaseolus acutifolius	PI 313205	6	annual	cultivated	640×360	51.565	10.185	7.189	26.885	0.897	100	80.886	63.712	112.38	1.447	0.691	0.916
P. acutifolius	Phaseolus acutifolius	PI 313205	7	annual	cultivated	640×360	40.515	9.087	6.443	24.075	0.878	100	105.817	69.806	37.569	1.405	0.712	0.904
P. acutifolius	Phaseolus acutifolius	PI 313205	8	annual	cultivated	640×360	39.288	9.019	6.444	23.616	0.885	100	49.861	70.914	42.51	1.365	0.733	0.921
P. acutifolius	Phaseolus acutifolius	PI 313205	9	annual	cultivated	640×360	47.882	9.287	7.187	25.318	0.939	100	69.806	75.346	72.646	1.288	0.776	0.929
P. acutifolius	Phaseolus acutifolius	PI 313205	10	annual	cultivated	640×360	35.297	8.18	5.876	21.994	0.917	100	35.457	74.792	28.301	1.402	0.713	0.913
P. acutifolius	Phaseolus acutifolius	PI 313205	11	annual	cultivated	640×360	41.129	8.601	6.648	23.426	0.942	100	95.291	76.454	14.931	1.279	0.782	0.921
P. acutifolius	Phaseolus acutifolius	PI 313205	12	annual	cultivated	640×360	38.674	8.601	6.648	23.102	0.911	100	57.064	81.994	14.931	1.295	0.772	0.906
P. acutifolius	Phaseolus acutifolius	PI 313205	13	annual	cultivated	640×360	32.228	7.535	5.54	20.617	0.953	100	77.008	83.102	162.897	1.229	0.814	0.925
P. acutifolius	Phaseolus acutifolius	PI 313205	14	annual	cultivated	640×360	49.723	9.675	7.187	26.101	0.917	100	40.443	87.535	13.241	1.347	0.742	0.923
P. acutifolius	Phaseolus acutifolius	PI 313205	15	annual	cultivated	640×360	32.228	7.932	5.765	20.751	0.941	100	51.524	95.291	24.775	1.398	0.715	0.921
P. acutifolius	Phaseolus acutifolius	PI 313205	16	annual	cultivated	640×360	40.515	8.76	6.451	23.426	0.928	100	100.277	92.521	161.565	1.39	0.719	0.913
P. acutifolius	Phaseolus acutifolius	PI 313205	17	annual	cultivated	640×360	25.782	7.223	5.108	19.05	0.893	100	91.967	99.723	57.529	1.373	0.729	0.908
P. acutifolius	Phaseolus acutifolius	PI 313205	18	annual	cultivated	640×360	42.971	9.435	6.648	24.4	0.907	100	70.36	102.493	40.236	1.413	0.708	0.936
P. acutifolius	Phaseolus acutifolius	PI 313205	19	annual	cultivated	640×360	49.723	9.911	7.202	26.616	0.882	100	59.28	108.033	63.435	1.253	0.798	0.926
P. acutifolius	Phaseolus acutifolius	PI 313205	20	annual	cultivated	640×360	39.288	8.933	6.444	23.292	0.91	100	87.535	115.789	60.255	1.404	0.712	0.928
P. acutifolius	Phaseolus acutifolius	PI 430219	1	annual	cultivated	1349×748	8.405	4.145	2.914	11.012	0.871	100	41.69	52.389	57.724	1.409	0.71	0.934
P. acutifolius	Phaseolus acutifolius	PI 430219	2	annual	cultivated	1349×748	10.277	4.645	3.294	12.298	0.854	100	21.029	55.894	173.157	1.448	0.691	0.924
P. acutifolius	Phaseolus acutifolius	PI 430219	3	annual	cultivated	1349×748	8.507	4.247	2.953	11.012	0.882	100	31.175	55.709	124.38	1.391	0.719	0.931
P. acutifolius	Phaseolus acutifolius	PI 430219	4	annual	cultivated	1349×748	10.345	4.87	3.257	12.227	0.869	100	47.224	60.321	37.304	1.491	0.671	0.954
P. acutifolius	Phaseolus acutifolius	PI 430219	5	annual	cultivated	1349×748	9.834	4.703	2.908	12.056	0.85	100	36.34	63.088	25.56	1.657	0.603	0.929
P. acutifolius	Phaseolus acutifolius	PI 430219	6	annual	cultivated	1349×748	8.779	4.259	2.767	11.273	0.868	100	14.942	63.457	107.65	1.432	0.698	0.938
P. acutifolius	Phaseolus acutifolius	PI 430219	7	annual	cultivated	1349×748	8.031	4.207	2.753	10.949	0.842	100	24.719	63.641	127.875	1.514	0.661	0.918
P. acutifolius	Phaseolus acutifolius	PI 430219	8	annual	cultivated	1349×748	9.732	4.465	3.038	11.687	0.895	100	52.758	64.748	141.71	1.45	0.69	0.942
P. acutifolius	Phaseolus acutifolius	PI 430219	9	annual	cultivated	1349×748	10.174	4.725	3	12.101	0.873	100	38.923	68.253	128.66	1.573	0.636	0.939
P. acutifolius	Phaseolus acutifolius	PI 430219	10	annual	cultivated	1349×748	9.834	4.385	3.328	11.821	0.884	100	58.292	71.389	14.621	1.276	0.784	0.922
P. acutifolius	Phaseolus acutifolius	PI 430219	11	annual	cultivated	1349×748	9.528	4.728	2.767	12.011	0.83	100	59.03	77.108	69.444	1.521	0.657	0.936
P. acutifolius	Phaseolus acutifolius	PI 430219	12	annual	cultivated	1349×748	9.63	4.302	3.261	11.732	0.879	100	10.515	77.292	59.036	1.243	0.805	0.928
P. acutifolius	Phaseolus acutifolius	PI 430219	13	annual	cultivated	1349×748	9.732	4.465	3.247	11.858	0.87	100	25.088	78.03	51.71	1.318	0.759	0.947
P. acutifolius	Phaseolus acutifolius	PI 430219	14	annual	cultivated	1349×748	12.114	4.901	3.32	13.163	0.879	100	42.243	78.768	19.799	1.375	0.727	0.942
P. acutifolius	Phaseolus acutifolius	PI 430219	15	annual	cultivated	1349×748	10.379	4.612	3.32	12.227	0.872	100	32.835	79.69	126.87	1.238	0.808	0.946
P. acutifolius	Phaseolus acutifolius	PI 430219	16	annual	cultivated	1349×748	11.604	4.725	3.5	12.902	0.876	100	15.126	82.273	141.34	1.323	0.756	0.938
P. acutifolius	Phaseolus acutifolius	PI 430219	17	annual	cultivated	1349×748	10.243	4.667	3.237	12.145	0.873	100	47.224	86.7	71.565	1.396	0.716	0.929
P. acutifolius	Phaseolus acutifolius	PI 430219	18	annual	cultivated	1349×748	9.698	4.215	3.136	11.534	0.916	100	55.525	83.195	156.801	1.257	0.796	0.947
P. acutifolius	Phaseolus acutifolius	PI 430219	19	annual	cultivated	1349×748	10.14	4.488	3.136	12.101	0.87	100	26.01	86.331	9.462	1.429	0.7	0.927
P. acutifolius	Phaseolus acutifolius	PI 430219	20	annual	cultivated	1349×748	9.63	4.556	2.968	11.993	0.841	100	4.243	92.603	68.629	1.565	0.639	0.923
P. acutifolius	Phaseolus acutifolius	PI 430219	21	annual	cultivated	1349×748	9.12	4.259	3.027	11.408	0.881	100	42.428	92.787	72.35	1.334	0.75	0.926
P. acutifolius	Phaseolus acutifolius	PI 430219	22	annual	cultivated	1349×748	10.447	4.761	3.219	12.272	0.872	100	15.495	92.603	144.462	1.438	0.695	0.946
P. acutifolius	Phaseolus acutifolius	PI 430219	23	annual	cultivated	1349×748	11.331	4.853	3.311	12.883	0.858	100	28.961	92.972	98.746	1.466	0.682	0.931
P. acutifolius	Phaseolus acutifolius	PI 430219	24	annual	cultivated	1349×748	10.004	4.582	3.219	12.056	0.865	100	47.962	97.03	40.101	1.482	0.675	0.933
P. acutifolius	Phaseolus acutifolius	PI 430219	25	annual	cultivated	1349×748	8.405	4.247	2.641	11.102	0.857	100	35.418	104.224	55.62	1.646	0.608	0.929
P. acutifolius	Phaseolus acutifolius	PI 440785	1	annual	cultivated	1349×748	39.575	8.694	6.087	23.806	0.878	100	37.447	59.399	72.719	1.363	0.734	0.961
P. acutifolius	Phaseolus acutifolius	PI 440785	2	annual	cultivated	1349×748	33.212	8.188	5.348	22.051	0.858	100	24.534	58.845	67.479	1.559	0.641	0.958
P. acutifolius	Phaseolus acutifolius	PI 440785	3	annual	cultivated	1349×748	35.049	7.941	5.829	22.349	0.882	100	49.437	64.933	59.265	1.328	0.753	0.961
P. acutifolius	Phaseolus acutifolius	PI 440785	4	annual	cultivated	1349×748	41.957	9.284	6.085	25.003	0.843	100	10.515	67.331	40.972	1.526	0.655	0.956
P. acutifolius	Phaseolus acutifolius	PI 440785	5	annual	cultivated	1349×748	40.46	9.084	6.039	24.462	0.85	100	26.932	69.36	23.962	1.506	0.664	0.957
P. acutifolius	Phaseolus acutifolius	PI 440785	6	annual	cultivated	1349×748	33.212	8.385	5.364	22.331	0.837	100	56.263	73.787	39.644	1.593	0.628	0.958
P. acutifolius	Phaseolus acutifolius	PI 440785	7	annual	cultivated	1349×748	47.095	9.264	6.727	25.938	0.88	100	19.738	81.35	54.728	1.38	0.725	0.961
P. acutifolius	Phaseolus acutifolius	PI 440785	8	annual	cultivated	1349×748	44.883	9.63	6.261	25.677	0.855	100	6.272	82.088	53.569	1.557	0.642	0.962
P. acutifolius	Phaseolus acutifolius	PI 440785	9	annual	cultivated	1349×748	48.116	9.999	6.362	26.721	0.847	100	32.466	82.273	52.496	1.579	0.633	0.961
P. acutifolius	Phaseolus acutifolius	PI 440785	10	annual	cultivated	1349×748	33.552	8.043	5.468	21.898	0.879	100	42.243	83.195	36.607	1.478	0.676	0.961
P. acutifolius	Phaseolus acutifolius	PI 440785	11	annual	cultivated	1349×748	35.934	8.154	5.791	22.897	0.861	100	58.661	87.991	37.648	1.421	0.703	0.954
P. acutifolius	Phaseolus acutifolius	PI 440785	12	annual	cultivated	1349×748	29.639	7.606	5.165	20.549	0.882	100	16.049	88.545	14.036	1.449	0.69	0.961
P. acutifolius	Phaseolus acutifolius	PI 440785	13	annual	cultivated	1349×748	34.301	8.583	5.363	22.439	0.856	100	7.01	95.001	61.783	1.614	0.619	0.965
P. acutifolius	Phaseolus acutifolius	PI 440785	14	annual	cultivated	1349×748	23.718	6.715	4.826	18.444	0.876	100	35.049	92.603	37.185	1.411	0.709	0.952
P. acutifolius	Phaseolus acutifolius	PI 440785	15	annual	cultivated	1349×748	32.395	7.941	5.466	21.637	0.87	100	47.408	90.389	120.735	1.471	0.68	0.957
P. acutifolius	Phaseolus acutifolius	PI 440785	16	annual	cultivated	1349×748	36.172	8.391	5.697	22.942	0.864	100	26.379	91.312	123.341	1.48	0.676	0.955
P. acutifolius	Phaseolus acutifolius	PI 440785	17	annual	cultivated	1349×748	36.342	8.25	5.903	22.96	0.866	100	57.923	94.632	100.305	1.416	0.706	0.956
P. acutifolius	Phaseolus acutifolius	PI 440785	18	annual	cultivated	1349×748	38.622	8.923	5.665	23.959	0.845	100	38.923	104.778	82.875	1.55	0.645	0.961
P. acutifolius	Phaseolus acutifolius	PI 440785	19	annual	cultivated	1349×748	38.792	8.684	5.974	23.896	0.854	100	16.602	96.292	102.265	1.481	0.675	0.953
P. acutifolius	Phaseolus acutifolius	PI 440785	20	annual	cultivated	1349×748	29.571	7.27	5.348	20.531	0.882	100	46.117	103.671	144.293	1.341	0.746	0.949
P. acutifolius	Phaseolus acutifolius	PI 440785	21	annual	cultivated	1349×748	36.308	8.301	5.769	22.744	0.882	100	4.796	112.156	36.87	1.43	0.699	0.963
P. acutifolius	Phaseolus acutifolius	PI 440785	22	annual	cultivated	1349×748	33.722	8.009	5.609	21.943	0.88	100	30.068	107.729	118.926	1.401	0.714	0.957
P. acutifolius	Phaseolus acutifolius	PI 440785	23	annual	cultivated	1349×748	30.898	8.003	5.243	21.242	0.86	100	20.66	117.69	64.026	1.537	0.651	0.963
P. acutifolius	Phaseolus acutifolius	PI 440785	24	annual	cultivated	1349×748	48.116	10.213	6.243	26.784	0.843	100	34.495	121.933	20.072	1.647	0.607	0.965
P. acutifolius	Phaseolus acutifolius	PI 440785	25	annual	cultivated	1349×748	28.652	7.704	4.95	20.594	0.849	100	14.02	122.487	106.699	1.586	0.63	0.955
P. acutifolius	Phaseolus acutifolius	PI 440813	1	annual	wild	1349×748	24.807	6.946	4.613	19.398	0.828	100	34.68	59.214	169.287	1.478	0.677	0.941
P. acutifolius	Phaseolus acutifolius	PI 440813	2	annual	wild	1349×748	30.319	7.536	5.304	20.683	0.891	100	45.195	70.282	68.459	1.427	0.701	0.952
P. acutifolius	Phaseolus acutifolius	PI 440813	3	annual	wild	1349×748	34.947	8.518	5.334	22.916	0.836	100	25.457	74.156	72.35	1.616	0.619	0.959
P. acutifolius	Phaseolus acutifolius	PI 440813	4	annual	wild	1349×748	26.916	7.47	4.743	19.901	0.854	100	54.418	69.729	147.095	1.585	0.631	0.948
P. acutifolius	Phaseolus acutifolius	PI 440813	5	annual	wild	1349×748	40.358	8.504	6.06	24.175	0.868	100	38.185	70.467	102.529	1.385	0.722	0.959
P. acutifolius	Phaseolus acutifolius	PI 440813	6	annual	wild	1349×748	24.739	7.163	4.612	19.137	0.849	100	28.777	74.709	101.889	1.501	0.666	0.952
P. acutifolius	Phaseolus acutifolius	PI 440813	7	annual	wild	1349×748	22.221	6.664	5.017	18.157	0.847	100	64.01	76.001	138.366	1.293	0.773	0.937
P. acutifolius	Phaseolus acutifolius	PI 440813	8	annual	wild	1349×748	21.166	6.488	4.612	17.661	0.853	100	15.68	83.564	75.174	1.36	0.735	0.938
P. acutifolius	Phaseolus acutifolius	PI 440813	9	annual	wild	1349×748	28.005	7.527	4.859	20.27	0.857	100	50.544	85.778	72.897	1.554	0.643	0.949
P. acutifolius	Phaseolus acutifolius	PI 440813	10	annual	wild	1349×748	22.969	6.623	4.786	18.119	0.879	100	39.661	84.671	12.875	1.369	0.731	0.945
P. acutifolius	Phaseolus acutifolius	PI 440813	11	annual	wild	1349×748	19.294	6.132	4.243	16.77	0.862	100	32.097	83.195	105.709	1.412	0.708	0.943
P. acutifolius	Phaseolus acutifolius	PI 440813	12	annual	wild	1349×748	9.324	4.247	2.984	11.668	0.861	100	68.806	85.962	145.62	1.452	0.689	0.915
P. acutifolius	Phaseolus acutifolius	PI 440813	13	annual	wild	1349×748	24.432	6.934	4.689	18.857	0.863	100	54.049	93.156	61.39	1.485	0.674	0.948
P. acutifolius	Phaseolus acutifolius	PI 440813	14	annual	wild	1349×748	10.685	4.373	3.342	12.209	0.901	100	45.195	90.943	152.354	1.301	0.768	0.932
P. acutifolius	Phaseolus acutifolius	PI 440813	15	annual	wild	1349×748	19.43	6.242	4.304	16.815	0.864	100	21.583	96.108	55.84	1.515	0.66	0.946
P. acutifolius	Phaseolus acutifolius	PI 440813	16	annual	wild	1349×748	31.408	7.706	5.859	21.25	0.874	100	34.311	94.632	11.041	1.284	0.779	0.951
P. acutifolius	Phaseolus acutifolius	PI 440813	17	annual	wild	1349×748	28.72	7.776	5.022	20.836	0.831	100	63.457	98.875	22.306	1.529	0.654	0.947
P. acutifolius	Phaseolus acutifolius	PI 440813	18	annual	wild	1349×748	22.493	6.715	4.709	18.119	0.861	100	51.098	98.137	159.075	1.411	0.709	0.941
P. acutifolius	Phaseolus acutifolius	PI 440813	19	annual	wild	1349×748	17.729	5.61	4.2	16.14	0.855	100	73.972	99.059	170.538	1.363	0.734	0.935
P. acutifolius	Phaseolus acutifolius	PI 440813	20	annual	wild	1349×748	17.525	6.132	3.838	16.096	0.85	100	21.952	103.855	158.839	1.647	0.607	0.943
P. acutifolius	Phaseolus acutifolius	PI 440813	21	annual	wild	1349×748	27.495	7.279	5.039	20.27	0.841	100	44.457	109.943	81.254	1.441	0.694	0.942
P. acutifolius	Phaseolus acutifolius	PI 440813	22	annual	wild	1349×748	19.975	6.157	4.35	17.139	0.854	100	56.632	103.118	98.616	1.408	0.71	0.94
P. acutifolius	Phaseolus acutifolius	PI 440813	23	annual	wild	1349×748	15.143	5.632	3.652	14.665	0.885	100	32.466	104.04	148.392	1.534	0.652	0.947
P. acutifolius	Phaseolus acutifolius	PI 440813	24	annual	wild	1349×748	28.822	7.785	5.394	20.873	0.831	100	68.438	111.972	53.673	1.433	0.698	0.945
P. acutifolius	Phaseolus acutifolius	PI 440813	25	annual	wild	1349×748	18.682	6.051	4.126	16.554	0.857	100	52.389	111.05	127.569	1.453	0.688	0.942
P. acutifolius	Phaseolus acutifolius	PI 458873	1	annual	cultivated	1349×748	35.287	7.828	6.125	22.222	0.898	100	37.078	42.243	145.561	1.289	0.776	0.96
P. acutifolius	Phaseolus acutifolius	PI 458873	2	annual	cultivated	1349×748	34.267	7.637	6	21.701	0.914	100	44.641	52.942	127.147	1.27	0.787	0.967
P. acutifolius	Phaseolus acutifolius	PI 458873	3	annual	cultivated	1349×748	30.013	7.427	5.35	20.549	0.893	100	16.787	55.156	165.619	1.358	0.736	0.963
P. acutifolius	Phaseolus acutifolius	PI 458873	4	annual	cultivated	1349×748	29.639	7.204	5.609	20.135	0.919	100	6.272	59.952	50.194	1.275	0.785	0.967
P. acutifolius	Phaseolus acutifolius	PI 458873	5	annual	cultivated	1349×748	31.68	7.941	5.425	21.485	0.862	100	29.146	58.845	30.735	1.482	0.675	0.956
P. acutifolius	Phaseolus acutifolius	PI 458873	6	annual	cultivated	1349×748	33.654	7.726	5.988	21.854	0.886	100	52.758	61.612	33.311	1.298	0.77	0.958
P. acutifolius	Phaseolus acutifolius	PI 458873	7	annual	cultivated	1349×748	30.251	7.844	5.348	21.224	0.844	100	15.864	68.991	41.186	1.51	0.662	0.952
P. acutifolius	Phaseolus acutifolius	PI 458873	8	annual	cultivated	1349×748	33.79	7.947	5.719	21.764	0.896	100	40.398	65.302	158.199	1.38	0.724	0.966
P. acutifolius	Phaseolus acutifolius	PI 458873	9	annual	cultivated	1349×748	35.321	8.504	5.35	22.763	0.857	100	27.486	68.438	12.529	1.604	0.624	0.964
P. acutifolius	Phaseolus acutifolius	PI 458873	10	annual	cultivated	1349×748	32.633	7.785	5.534	21.44	0.892	100	69.729	65.671	103.707	1.389	0.72	0.965
P. acutifolius	Phaseolus acutifolius	PI 458873	11	annual	cultivated	1349×748	31.919	7.583	5.693	21.16	0.896	100	1.476	72.865	18.435	1.342	0.745	0.959
P. acutifolius	Phaseolus acutifolius	PI 458873	12	annual	cultivated	1349×748	29.979	7.511	5.534	20.549	0.892	100	55.709	75.632	24.677	1.384	0.723	0.959
P. acutifolius	Phaseolus acutifolius	PI 458873	13	annual	cultivated	1349×748	34.777	7.706	6.087	22.222	0.885	100	48.331	80.243	78.959	1.277	0.783	0.958
P. acutifolius	Phaseolus acutifolius	PI 458873	14	annual	cultivated	1349×748	32.803	7.947	5.61	21.656	0.879	100	30.437	76.001	158.199	1.43	0.699	0.958
P. acutifolius	Phaseolus acutifolius	PI 458873	15	annual	cultivated	1349×748	32.735	7.644	5.719	21.377	0.9	100	20.476	76.739	98.326	1.31	0.763	0.962
P. acutifolius	Phaseolus acutifolius	PI 458873	16	annual	cultivated	1349×748	29.503	7.309	5.35	20.441	0.887	100	63.826	87.438	79.824	1.355	0.738	0.96
P. acutifolius	Phaseolus acutifolius	PI 458873	17	annual	cultivated	1349×748	32.089	7.653	5.534	21.287	0.89	100	42.981	89.282	74.624	1.349	0.742	0.962
P. acutifolius	Phaseolus acutifolius	PI 458873	18	annual	cultivated	1349×748	30.83	7.491	5.72	20.918	0.885	100	54.049	83.748	142.001	1.315	0.76	0.958
P. acutifolius	Phaseolus acutifolius	PI 458873	19	annual	cultivated	1349×748	38.962	9.112	5.816	24.067	0.845	100	1.66	87.991	21.371	1.616	0.619	0.959
P. acutifolius	Phaseolus acutifolius	PI 458873	20	annual	cultivated	1349×748	32.157	7.491	5.776	21.332	0.888	100	27.117	91.865	127.999	1.319	0.758	0.956
P. acutifolius	Phaseolus acutifolius	PI 458873	21	annual	cultivated	1349×748	37.635	8.701	5.903	23.743	0.839	100	40.952	102.933	85.135	1.493	0.67	0.955
P. acutifolius	Phaseolus acutifolius	PI 458873	22	annual	cultivated	1349×748	34.743	8.053	5.898	22.178	0.888	100	56.816	94.448	110.095	1.358	0.736	0.962
P. acutifolius	Phaseolus acutifolius	PI 458873	23	annual	cultivated	1349×748	36.989	8.301	6.131	22.96	0.882	100	11.99	101.642	36.87	1.372	0.729	0.964
P. acutifolius	Phaseolus acutifolius	PI 458873	24	annual	cultivated	1349×748	30.694	7.383	5.534	20.81	0.891	100	19.923	107.176	167.005	1.336	0.749	0.958
P. acutifolius	Phaseolus acutifolius	PI 458873	25	annual	cultivated	1349×748	33.722	7.743	5.719	21.701	0.9	100	31.913	112.71	12.381	1.329	0.752	0.965
P. acutifolius	Phaseolus acutifolius	PI 458874	1	annual	cultivated	1349×748	27.155	7.024	5.505	19.793	0.871	100	25.641	54.787	76.329	1.261	0.793	0.946
P. acutifolius	Phaseolus acutifolius	PI 458874	2	annual	cultivated	1349×748	26.644	6.845	5.2	19.316	0.897	100	41.321	59.03	14.036	1.292	0.774	0.955
P. acutifolius	Phaseolus acutifolius	PI 458874	3	annual	cultivated	1349×748	33.62	7.947	5.739	21.637	0.902	100	11.068	64.195	21.801	1.364	0.733	0.964
P. acutifolius	Phaseolus acutifolius	PI 458874	4	annual	cultivated	1349×748	28.244	7.204	5.309	19.964	0.89	100	67.884	63.457	13.325	1.366	0.732	0.958
P. acutifolius	Phaseolus acutifolius	PI 458874	5	annual	cultivated	1349×748	28.55	7.097	5.446	20.117	0.887	100	28.039	62.35	171.027	1.296	0.771	0.955
P. acutifolius	Phaseolus acutifolius	PI 458874	6	annual	cultivated	1349×748	25.759	6.613	5.348	18.813	0.915	100	52.758	63.088	149.859	1.24	0.807	0.956
P. acutifolius	Phaseolus acutifolius	PI 458874	7	annual	cultivated	1349×748	21.676	6.651	4.538	17.724	0.867	100	79.69	75.447	56.31	1.501	0.666	0.956
P. acutifolius	Phaseolus acutifolius	PI 458874	8	annual	cultivated	1349×748	24.603	6.666	5.056	18.596	0.894	100	59.03	73.049	14.421	1.322	0.756	0.953
P. acutifolius	Phaseolus acutifolius	PI 458874	9	annual	cultivated	1349×748	26.882	7.185	4.901	19.722	0.869	100	24.35	76.001	29.197	1.454	0.688	0.958
P. acutifolius	Phaseolus acutifolius	PI 458874	10	annual	cultivated	1349×748	29.469	7.232	5.459	20.486	0.882	100	40.398	79.506	84.144	1.316	0.76	0.955
P. acutifolius	Phaseolus acutifolius	PI 458874	11	annual	cultivated	1349×748	25.555	6.651	5.174	18.921	0.897	100	50.913	72.865	123.69	1.287	0.777	0.955
P. acutifolius	Phaseolus acutifolius	PI 458874	12	annual	cultivated	1349×748	29.06	7.527	5.363	20.244	0.891	100	15.311	75.263	126.027	1.408	0.71	0.965
P. acutifolius	Phaseolus acutifolius	PI 458874	13	annual	cultivated	1349×748	29.026	7.316	5.356	20.352	0.881	100	64.748	86.331	33.69	1.349	0.741	0.957
P. acutifolius	Phaseolus acutifolius	PI 458874	14	annual	cultivated	1349×748	33.416	7.708	5.876	21.809	0.883	100	29.33	93.156	68.962	1.294	0.773	0.955
P. acutifolius	Phaseolus acutifolius	PI 458874	15	annual	cultivated	1349×748	34.981	7.921	5.87	22.159	0.895	100	53.496	86.331	117.759	1.307	0.765	0.959
P. acutifolius	Phaseolus acutifolius	PI 458874	16	annual	cultivated	1349×748	32.905	7.75	5.776	21.656	0.882	100	40.03	91.865	141.766	1.312	0.762	0.961
P. acutifolius	Phaseolus acutifolius	PI 458874	17	annual	cultivated	1349×748	31	7.563	5.534	21.071	0.877	100	13.282	99.059	77.32	1.358	0.736	0.956
P. acutifolius	Phaseolus acutifolius	PI 458874	18	annual	cultivated	1349×748	25.589	6.892	5.116	18.857	0.904	100	68.253	99.244	164.476	1.353	0.739	0.959
P. acutifolius	Phaseolus acutifolius	PI 458874	19	annual	cultivated	1349×748	23.65	6.242	5.067	18.183	0.899	100	23.427	101.088	145.84	1.231	0.812	0.953
P. acutifolius	Phaseolus acutifolius	PI 458874	20	annual	cultivated	1349×748	30.013	7.248	5.524	20.486	0.899	100	57.923	107.36	75.256	1.31	0.763	0.959
P. acutifolius	Phaseolus acutifolius	PI 458874	21	annual	cultivated	1349×748	31.919	7.383	5.775	21.116	0.9	100	41.321	108.652	12.995	1.288	0.777	0.961
P. acutifolius	Phaseolus acutifolius	PI 458874	22	annual	cultivated	1349×748	29.605	7.194	5.609	20.27	0.905	100	28.593	112.341	157.38	1.256	0.796	0.959
P. acutifolius	Phaseolus acutifolius	PI 458874	23	annual	cultivated	1349×748	25.828	6.828	5.192	18.984	0.901	100	65.302	116.768	38.418	1.3	0.769	0.96
P. acutifolius	Phaseolus acutifolius	PI 458874	24	annual	cultivated	1349×748	28.005	7.099	5.348	19.901	0.889	100	14.388	118.797	24.567	1.309	0.764	0.952
P. acutifolius	Phaseolus acutifolius	PI 458874	25	annual	cultivated	1349×748	26.44	7.07	4.796	19.614	0.864	100	40.583	123.04	172.504	1.44	0.695	0.956
P. acutifolius	Phaseolus acutifolius	PI 462025	1	annual	cultivated	1349×748	54.786	10.131	7.261	28.61	0.841	100	46.301	51.467	10.491	1.451	0.689	0.959
P. acutifolius	Phaseolus acutifolius	PI 462025	2	annual	cultivated	1349×748	46.959	9.839	6.131	26.549	0.837	100	33.389	58.107	59.589	1.58	0.633	0.956
P. acutifolius	Phaseolus acutifolius	PI 462025	3	annual	cultivated	1349×748	50.226	9.621	6.999	26.829	0.877	100	17.34	64.195	57.529	1.382	0.723	0.962
P. acutifolius	Phaseolus acutifolius	PI 462025	4	annual	cultivated	1349×748	61.081	10.345	7.813	29.564	0.878	100	50.544	66.224	39.936	1.318	0.759	0.965
P. acutifolius	Phaseolus acutifolius	PI 462025	5	annual	cultivated	1349×748	37.737	8.385	5.938	23.266	0.876	100	63.641	66.962	39.644	1.428	0.7	0.96
P. acutifolius	Phaseolus acutifolius	PI 462025	6	annual	cultivated	1349×748	45.326	9.566	6.164	25.983	0.844	100	22.874	69.544	39.523	1.558	0.642	0.96
P. acutifolius	Phaseolus acutifolius	PI 462025	7	annual	cultivated	1349×748	64.348	11.149	7.801	30.608	0.863	100	50.913	80.981	73.664	1.441	0.694	0.966
P. acutifolius	Phaseolus acutifolius	PI 462025	8	annual	cultivated	1349×748	55.5	10.286	7.428	28.413	0.864	100	62.904	77.845	32.55	1.359	0.736	0.963
P. acutifolius	Phaseolus acutifolius	PI 462025	9	annual	cultivated	1349×748	58.223	10.442	7.5	28.979	0.871	100	30.991	80.612	57.995	1.365	0.733	0.962
P. acutifolius	Phaseolus acutifolius	PI 462025	10	annual	cultivated	1349×748	48.797	9.834	6.643	26.694	0.861	100	9.777	72.127	113.199	1.473	0.679	0.966
P. acutifolius	Phaseolus acutifolius	PI 462025	11	annual	cultivated	1349×748	50.498	10.08	6.748	27.171	0.86	100	18.447	89.467	55.437	1.451	0.689	0.967
P. acutifolius	Phaseolus acutifolius	PI 462025	12	annual	cultivated	1349×748	37.397	8.641	5.719	23.653	0.84	100	42.797	81.35	106.113	1.467	0.682	0.955
P. acutifolius	Phaseolus acutifolius	PI 462025	13	annual	cultivated	1349×748	44.781	9.496	6.522	25.524	0.864	100	59.583	93.525	29.055	1.412	0.708	0.961
P. acutifolius	Phaseolus acutifolius	PI 462025	14	annual	cultivated	1349×748	50.6	9.853	6.857	27.153	0.862	100	30.991	88.545	128.157	1.43	0.699	0.96
P. acutifolius	Phaseolus acutifolius	PI 462025	15	annual	cultivated	1349×748	36.138	8.085	6.057	22.655	0.885	100	52.204	96.846	55.222	1.317	0.76	0.962
P. acutifolius	Phaseolus acutifolius	PI 462025	16	annual	cultivated	1349×748	52.982	9.839	7.264	27.764	0.864	100	65.671	103.118	30.411	1.336	0.749	0.959
P. acutifolius	Phaseolus acutifolius	PI 462025	17	annual	cultivated	1349×748	55.16	10.251	7.144	28.323	0.864	100	14.388	98.137	149.744	1.412	0.708	0.963
P. acutifolius	Phaseolus acutifolius	PI 462025	18	annual	cultivated	1349×748	47.095	9.313	6.759	26.415	0.848	100	34.495	103.118	7.97	1.404	0.712	0.956
P. acutifolius	Phaseolus acutifolius	PI 462025	19	annual	cultivated	1349×748	52.37	10.131	6.925	27.764	0.854	100	51.098	113.263	79.509	1.431	0.699	0.96
P. acutifolius	Phaseolus acutifolius	PI 462025	20	annual	cultivated	1349×748	47.299	9.621	6.717	26.02	0.878	100	70.836	111.972	32.471	1.405	0.712	0.965
P. acutifolius	Phaseolus acutifolius	PI 462025	21	annual	cultivated	1349×748	46.483	9.29	6.609	26.307	0.844	100	20.66	111.787	6.843	1.432	0.698	0.954
P. acutifolius	Phaseolus acutifolius	PI 462025	22	annual	cultivated	1349×748	59.345	10.94	7.194	29.672	0.847	100	57.923	108.836	95.807	1.525	0.656	0.965
P. acutifolius	Phaseolus acutifolius	PI 462025	23	annual	cultivated	1349×748	51.009	10.031	6.619	27.287	0.861	100	6.825	120.642	57.771	1.526	0.655	0.962
P. acutifolius	Phaseolus acutifolius	PI 462025	24	annual	cultivated	1349×748	40.902	8.591	6.272	24.22	0.876	100	24.165	118.797	104.931	1.342	0.745	0.96
P. acutifolius	Phaseolus acutifolius	PI 462025	25	annual	cultivated	1349×748	34.709	8.358	5.459	22.502	0.861	100	40.952	121.749	157.964	1.554	0.644	0.962
P. acutifolius	Phaseolus acutifolius	PI 638830	1	annual	wild	1349×748	11.638	5.244	3	13.297	0.827	100	33.02	56.447	39.289	1.717	0.582	0.936
P. acutifolius	Phaseolus acutifolius	PI 638830	2	annual	wild	1349×748	19.056	6.043	4.304	16.446	0.885	100	21.214	53.127	121.264	1.376	0.727	0.946
P. acutifolius	Phaseolus acutifolius	PI 638830	3	annual	wild	1349×748	13.952	5.25	3.549	14.296	0.858	100	39.845	60.321	71.565	1.472	0.68	0.936
P. acutifolius	Phaseolus acutifolius	PI 638830	4	annual	wild	1349×748	12.897	4.967	3.616	13.513	0.888	100	46.486	62.166	58.671	1.35	0.741	0.938
P. acutifolius	Phaseolus acutifolius	PI 638830	5	annual	wild	1349×748	19.668	5.906	4.565	16.662	0.89	100	30.806	67.7	51.34	1.268	0.789	0.948
P. acutifolius	Phaseolus acutifolius	PI 638830	6	annual	wild	1349×748	14.87	5.208	3.82	14.296	0.914	100	9.777	67.7	67.068	1.358	0.736	0.944
P. acutifolius	Phaseolus acutifolius	PI 638830	7	annual	wild	1349×748	19.668	6.068	4.243	16.573	0.9	100	21.583	69.36	70.463	1.395	0.717	0.959
P. acutifolius	Phaseolus acutifolius	PI 638830	8	annual	wild	1349×748	17.729	5.833	4.278	16.014	0.869	100	53.496	64.379	108.435	1.274	0.785	0.932
P. acutifolius	Phaseolus acutifolius	PI 638830	9	annual	wild	1349×748	11.229	5.018	3.149	13.181	0.812	100	40.214	72.865	53.973	1.488	0.672	0.939
P. acutifolius	Phaseolus acutifolius	PI 638830	10	annual	wild	1349×748	15.211	5.766	3.559	15.25	0.822	100	31.175	77.845	82.648	1.655	0.604	0.943
P. acutifolius	Phaseolus acutifolius	PI 638830	11	annual	wild	1349×748	12.625	5.282	3.136	13.793	0.834	100	19.554	76.37	12.095	1.649	0.607	0.943
P. acutifolius	Phaseolus acutifolius	PI 638830	12	annual	wild	1349×748	16.504	5.929	3.771	15.663	0.845	100	8.854	76.554	174.644	1.556	0.643	0.944
P. acutifolius	Phaseolus acutifolius	PI 638830	13	annual	wild	1349×748	18.75	5.906	4.291	16.23	0.894	100	55.525	78.214	165.53	1.338	0.747	0.948
P. acutifolius	Phaseolus acutifolius	PI 638830	14	annual	wild	1349×748	15.585	5.425	4.116	14.944	0.877	100	44.826	78.399	144.689	1.305	0.766	0.942
P. acutifolius	Phaseolus acutifolius	PI 638830	15	annual	wild	1349×748	14.666	5.45	4.017	14.665	0.857	100	38	78.214	113.962	1.299	0.77	0.93
P. acutifolius	Phaseolus acutifolius	PI 638830	16	annual	wild	1349×748	17.286	5.4	4.297	15.816	0.868	100	28.039	83.195	97.853	1.235	0.81	0.938
P. acutifolius	Phaseolus acutifolius	PI 638830	17	annual	wild	1349×748	14.156	5.168	3.756	14.314	0.868	100	13.097	89.467	55.176	1.337	0.748	0.941
P. acutifolius	Phaseolus acutifolius	PI 638830	18	annual	wild	1349×748	11.842	4.828	3.383	13.513	0.815	100	49.068	92.049	83.418	1.396	0.716	0.916
P. acutifolius	Phaseolus acutifolius	PI 638830	19	annual	wild	1349×748	13.169	4.967	3.58	13.666	0.886	100	36.525	88.913	111.801	1.397	0.716	0.937
P. acutifolius	Phaseolus acutifolius	PI 638830	20	annual	wild	1349×748	13.577	5.475	3.391	14.035	0.866	100	59.583	93.341	32.619	1.543	0.648	0.941
P. acutifolius	Phaseolus acutifolius	PI 638830	21	annual	wild	1349×748	12.931	5.763	3.131	14.143	0.812	100	9.408	94.263	129.806	1.878	0.532	0.936
P. acutifolius	Phaseolus acutifolius	PI 638830	22	annual	wild	1349×748	13.679	5.745	3.219	14.881	0.776	100	49.253	98.69	132.397	1.811	0.552	0.932
P. acutifolius	Phaseolus acutifolius	PI 638830	23	annual	wild	1349×748	12.42	5.035	3.268	13.621	0.841	100	23.058	98.69	98.427	1.543	0.648	0.935
P. acutifolius	Phaseolus acutifolius	PI 638830	24	annual	wild	1349×748	12.08	5.139	3.294	13.424	0.842	100	33.389	99.797	158.962	1.59	0.629	0.935
P. acutifolius	Phaseolus acutifolius	PI 638830	25	annual	wild	1349×748	16.878	6.006	4.095	15.682	0.862	100	42.243	108.836	42.51	1.47	0.68	0.946
P. acutifolius	Phaseolus acutifolius var. acutifolius	PI 197032	1	annual	cultivated	1349×748	31	7.644	5.6	21.16	0.87	100	30.991	59.399	109.747	1.372	0.729	0.952
P. acutifolius	Phaseolus acutifolius var. acutifolius	PI 197032	2	annual	cultivated	1349×748	35.866	8.135	6.04	22.789	0.868	100	14.942	66.224	3.9	1.365	0.733	0.956
P. acutifolius	Phaseolus acutifolius var. acutifolius	PI 197032	3	annual	cultivated	1349×748	32.939	7.865	5.788	21.611	0.886	100	39.845	67.515	140.711	1.322	0.757	0.963
P. acutifolius	Phaseolus acutifolius var. acutifolius	PI 197032	4	annual	cultivated	1349×748	32.361	7.785	5.612	21.503	0.879	100	54.787	76.001	36.327	1.346	0.743	0.961
P. acutifolius	Phaseolus acutifolius var. acutifolius	PI 197032	5	annual	cultivated	1349×748	30.728	7.572	5.542	20.765	0.895	100	7.01	80.059	55.923	1.356	0.738	0.964
P. acutifolius	Phaseolus acutifolius var. acutifolius	PI 197032	6	annual	cultivated	1349×748	30.421	7.436	5.609	20.594	0.901	100	21.029	75.632	150.255	1.328	0.753	0.961
P. acutifolius	Phaseolus acutifolius var. acutifolius	PI 197032	7	annual	cultivated	1349×748	33.212	7.848	5.693	21.79	0.879	100	33.204	87.253	66.448	1.379	0.725	0.957
P. acutifolius	Phaseolus acutifolius var. acutifolius	PI 197032	8	annual	cultivated	1349×748	29.673	7.351	5.35	20.396	0.896	100	48.331	81.904	107.526	1.331	0.751	0.964
P. acutifolius	Phaseolus acutifolius var. acutifolius	PI 197032	9	annual	cultivated	1349×748	32.361	7.583	5.719	21.395	0.888	100	22.321	85.962	108.435	1.284	0.779	0.959
P. acutifolius	Phaseolus acutifolius var. acutifolius	PI 197032	10	annual	cultivated	1349×748	32.735	7.865	5.631	21.548	0.886	100	10.515	94.632	50.711	1.394	0.717	0.961
P. acutifolius	Phaseolus acutifolius var. acutifolius	PI 197032	11	annual	cultivated	1349×748	26.678	6.845	5.191	19.442	0.887	100	64.01	95.554	165.964	1.347	0.742	0.951
P. acutifolius	Phaseolus acutifolius var. acutifolius	PI 197032	12	annual	cultivated	1349×748	38.044	7.964	6.272	22.96	0.907	100	33.942	98.321	13.392	1.227	0.815	0.965
P. acutifolius	Phaseolus acutifolius var. acutifolius	PI 197032	13	annual	cultivated	1349×748	32.293	7.606	5.858	21.377	0.888	100	50.729	97.03	165.964	1.293	0.773	0.958
P. acutifolius	Phaseolus acutifolius var. acutifolius	PI 197032	14	annual	cultivated	1349×748	28.788	7.267	5.165	20.244	0.883	100	26.379	100.35	113.962	1.414	0.707	0.958
P. acutifolius	Phaseolus acutifolius var. acutifolius	PI 197032	15	annual	cultivated	1349×748	32.769	7.706	5.719	21.377	0.901	100	8.117	102.749	101.041	1.324	0.755	0.964
P. acutifolius	Phaseolus acutifolius var. acutifolius	PI 197032	16	annual	cultivated	1349×748	24.637	6.773	4.934	18.813	0.875	100	49.806	106.622	150.642	1.382	0.723	0.95
P. acutifolius	Phaseolus acutifolius var. acutifolius	PI 197032	17	annual	cultivated	1349×748	35.253	8.1	6.064	22.439	0.88	100	16.233	106.438	120.069	1.358	0.737	0.959
P. acutifolius	Phaseolus acutifolius var. acutifolius	PI 197032	18	annual	cultivated	1349×748	34.301	8.043	5.83	22.222	0.873	100	37.631	107.545	126.607	1.369	0.731	0.958
P. acutifolius	Phaseolus acutifolius var. acutifolius	PI 197032	19	annual	cultivated	1349×748	35.117	8.449	5.676	22.744	0.853	100	61.981	115.292	53.881	1.494	0.67	0.956
P. acutifolius	Phaseolus acutifolius var. acutifolius	PI 197032	20	annual	cultivated	1349×748	26.848	7.019	5.104	19.703	0.869	100	4.058	118.244	176.987	1.399	0.715	0.948
P. acutifolius	Phaseolus acutifolius var. acutifolius	PI 197032	21	annual	cultivated	1349×748	32.769	7.708	5.821	21.421	0.897	100	22.321	118.059	158.962	1.309	0.764	0.959
P. acutifolius	Phaseolus acutifolius var. acutifolius	PI 197032	22	annual	cultivated	1349×748	33.688	8.009	5.534	21.917	0.881	100	36.709	121.933	165.324	1.442	0.693	0.965
P. acutifolius	Phaseolus acutifolius var. acutifolius	PI 197032	23	annual	cultivated	1349×748	30.319	7.383	5.35	20.765	0.884	100	52.02	130.419	77.005	1.346	0.743	0.959
P. acutifolius	Phaseolus acutifolius var. acutifolius	PI 197032	24	annual	cultivated	1349×748	30.421	7.491	5.478	20.855	0.879	100	35.418	132.079	127.999	1.359	0.736	0.958
P. acutifolius	Phaseolus acutifolius var. acutifolius	PI 197032	25	annual	cultivated	1349×748	33.994	8.037	5.861	22.025	0.881	100	20.107	137.429	31.866	1.385	0.722	0.962
P. acutifolius	Phaseolus acutifolius var. acutifolius	PI 313488	1	annual	cultivated	1349×748	29.094	7.536	5.165	20.352	0.883	100	44.457	61.428	68.459	1.43	0.699	0.963
P. acutifolius	Phaseolus acutifolius var. acutifolius	PI 313488	2	annual	cultivated	1349×748	32.157	7.964	5.35	21.656	0.862	100	28.593	61.612	103.392	1.433	0.698	0.962
P. acutifolius	Phaseolus acutifolius var. acutifolius	PI 313488	3	annual	cultivated	1349×748	36.955	8.104	6.111	22.942	0.882	100	43.534	68.253	168.179	1.323	0.756	0.954
P. acutifolius	Phaseolus acutifolius var. acutifolius	PI 313488	4	annual	cultivated	1349×748	39.065	8.494	6.214	23.635	0.879	100	13.835	68.253	145.62	1.351	0.74	0.959
P. acutifolius	Phaseolus acutifolius var. acutifolius	PI 313488	5	annual	cultivated	1349×748	23.241	6.543	4.727	18.138	0.888	100	57.001	71.205	21.501	1.374	0.728	0.953
P. acutifolius	Phaseolus acutifolius var. acutifolius	PI 313488	6	annual	cultivated	1349×748	31.646	8.194	5.611	21.719	0.843	100	66.224	78.214	58.815	1.466	0.682	0.961
P. acutifolius	Phaseolus acutifolius var. acutifolius	PI 313488	7	annual	cultivated	1349×748	45.19	9.19	6.928	25.543	0.87	100	28.961	78.952	38.48	1.304	0.767	0.958
P. acutifolius	Phaseolus acutifolius var. acutifolius	PI 313488	8	annual	cultivated	1349×748	36.717	8.342	6	22.852	0.884	100	42.612	82.273	54.904	1.368	0.731	0.965
P. acutifolius	Phaseolus acutifolius var. acutifolius	PI 313488	9	annual	cultivated	1349×748	40.494	8.301	6.653	23.653	0.91	100	19.923	78.214	126.87	1.246	0.803	0.966
P. acutifolius	Phaseolus acutifolius var. acutifolius	PI 313488	10	annual	cultivated	1349×748	33.008	7.924	5.609	21.682	0.882	100	34.127	82.457	114.775	1.447	0.691	0.957
P. acutifolius	Phaseolus acutifolius var. acutifolius	PI 313488	11	annual	cultivated	1349×748	39.099	8.449	6.324	23.59	0.883	100	49.068	89.467	53.881	1.331	0.751	0.961
P. acutifolius	Phaseolus acutifolius var. acutifolius	PI 313488	12	annual	cultivated	1349×748	38.214	8.366	6.087	23.59	0.863	100	69.729	87.253	14.036	1.327	0.753	0.959
P. acutifolius	Phaseolus acutifolius var. acutifolius	PI 313488	13	annual	cultivated	1349×748	33.79	7.75	5.808	21.854	0.889	100	12.913	93.525	51.766	1.339	0.747	0.96
P. acutifolius	Phaseolus acutifolius var. acutifolius	PI 313488	14	annual	cultivated	1349×748	29.094	7.619	4.796	20.765	0.848	100	56.078	91.681	6.953	1.52	0.658	0.955
P. acutifolius	Phaseolus acutifolius var. acutifolius	PI 313488	15	annual	cultivated	1349×748	33.824	8.037	5.729	22.006	0.878	100	66.224	98.321	31.866	1.4	0.714	0.953
P. acutifolius	Phaseolus acutifolius var. acutifolius	PI 313488	16	annual	cultivated	1349×748	46.245	8.904	6.919	25.677	0.881	100	21.583	95.554	166.827	1.284	0.779	0.96
P. acutifolius	Phaseolus acutifolius var. acutifolius	PI 313488	17	annual	cultivated	1349×748	34.879	7.802	6.238	22.249	0.885	100	37.631	92.972	96.789	1.207	0.829	0.95
P. acutifolius	Phaseolus acutifolius var. acutifolius	PI 313488	18	annual	cultivated	1349×748	35.287	8.037	5.87	22.42	0.882	100	46.117	94.263	121.866	1.352	0.74	0.96
P. acutifolius	Phaseolus acutifolius var. acutifolius	PI 313488	19	annual	cultivated	1349×748	40.051	8.646	6.19	23.896	0.881	100	59.03	100.904	123.69	1.429	0.7	0.962
P. acutifolius	Phaseolus acutifolius var. acutifolius	PI 313488	20	annual	cultivated	1349×748	35.253	8.037	5.87	22.42	0.881	100	16.602	110.865	58.134	1.397	0.716	0.959
P. acutifolius	Phaseolus acutifolius var. acutifolius	PI 313488	21	annual	cultivated	1349×748	35.492	7.941	5.87	22.312	0.896	100	27.855	104.962	120.735	1.347	0.742	0.96
P. acutifolius	Phaseolus acutifolius var. acutifolius	PI 313488	22	annual	cultivated	1349×748	36.036	8.391	5.739	22.942	0.86	100	34.68	113.263	33.341	1.494	0.67	0.954
P. acutifolius	Phaseolus acutifolius var. acutifolius	PI 313488	23	annual	cultivated	1349×748	27.257	7.185	5.254	19.614	0.89	100	48.884	113.817	48.122	1.345	0.743	0.959
P. acutifolius	Phaseolus acutifolius var. acutifolius	PI 313488	24	annual	cultivated	1349×748	42.161	8.646	6.635	24.462	0.885	100	60.321	120.089	78.93	1.283	0.779	0.958
P. acutifolius	Phaseolus acutifolius var. acutifolius	PI 313488	25	annual	cultivated	1349×748	37.295	8.504	5.942	23.221	0.869	100	21.952	125.069	49.399	1.443	0.693	0.959
P. acutifolius	Phaseolus acutifolius var. tenuifolius	PI 440809	1	annual	wild	1349×748	20.043	6.498	4.304	17.184	0.853	100	45.748	45.748	34.592	1.487	0.673	0.942
P. acutifolius	Phaseolus acutifolius var. tenuifolius	PI 440809	2	annual	wild	1349×748	10.072	4.842	2.943	12.362	0.828	100	29.515	49.437	40.365	1.714	0.584	0.928
P. acutifolius	Phaseolus acutifolius var. tenuifolius	PI 440809	3	annual	wild	1349×748	9.63	4.462	3.136	11.668	0.889	100	53.496	49.806	7.125	1.395	0.717	0.929
P. acutifolius	Phaseolus acutifolius var. tenuifolius	PI 440809	4	annual	wild	1349×748	11.57	4.703	3.421	12.775	0.891	100	39.292	54.234	168.69	1.359	0.736	0.934
P. acutifolius	Phaseolus acutifolius var. tenuifolius	PI 440809	5	annual	wild	1349×748	24.466	6.863	4.838	18.921	0.859	100	18.447	54.234	126.254	1.408	0.71	0.945
P. acutifolius	Phaseolus acutifolius var. tenuifolius	PI 440809	6	annual	wild	1349×748	18.886	6.031	4.243	16.573	0.864	100	49.806	54.787	113.429	1.352	0.74	0.945
P. acutifolius	Phaseolus acutifolius var. tenuifolius	PI 440809	7	annual	wild	1349×748	10.481	4.556	3.247	12.362	0.862	100	27.301	58.845	31.759	1.462	0.684	0.913
P. acutifolius	Phaseolus acutifolius var. tenuifolius	PI 440809	8	annual	wild	1349×748	12.012	4.922	3.32	13.208	0.865	100	41.136	63.641	12.995	1.429	0.7	0.931
P. acutifolius	Phaseolus acutifolius var. tenuifolius	PI 440809	9	annual	wild	1349×748	20.383	5.94	4.51	16.923	0.894	100	22.136	67.331	53.842	1.313	0.762	0.947
P. acutifolius	Phaseolus acutifolius var. tenuifolius	PI 440809	10	annual	wild	1349×748	12.182	5.139	3.504	13.297	0.866	100	59.03	62.904	111.038	1.41	0.709	0.932
P. acutifolius	Phaseolus acutifolius var. tenuifolius	PI 440809	11	annual	wild	1349×748	14.666	5.247	3.795	14.557	0.87	100	11.437	68.806	79.875	1.367	0.732	0.935
P. acutifolius	Phaseolus acutifolius var. tenuifolius	PI 440809	12	annual	wild	1349×748	12.693	5.125	3.261	13.558	0.868	100	34.495	71.942	30.256	1.561	0.641	0.934
P. acutifolius	Phaseolus acutifolius var. tenuifolius	PI 440809	13	annual	wild	1349×748	26.236	7.232	5.012	19.416	0.875	100	23.427	69.175	127.747	1.381	0.724	0.96
P. acutifolius	Phaseolus acutifolius var. tenuifolius	PI 440809	14	annual	wild	1349×748	9.936	4.435	3.132	11.929	0.877	100	49.437	69.729	106.928	1.364	0.733	0.924
P. acutifolius	Phaseolus acutifolius var. tenuifolius	PI 440809	15	annual	wild	1349×748	10.481	4.556	3.229	12.254	0.877	100	56.816	75.632	31.759	1.341	0.746	0.932
P. acutifolius	Phaseolus acutifolius var. tenuifolius	PI 440809	16	annual	wild	1349×748	22.186	6.944	4.54	18.164	0.845	100	8.67	80.981	16.991	1.503	0.665	0.939
P. acutifolius	Phaseolus acutifolius var. tenuifolius	PI 440809	17	annual	wild	1349×748	23.616	6.924	4.62	18.615	0.856	100	31.728	85.778	48.24	1.51	0.662	0.955
P. acutifolius	Phaseolus acutifolius var. tenuifolius	PI 440809	18	annual	wild	1349×748	15.789	5.683	3.764	15.186	0.86	100	22.321	85.224	35.754	1.545	0.647	0.933
P. acutifolius	Phaseolus acutifolius var. tenuifolius	PI 440809	19	annual	wild	1349×748	14.836	5.25	3.874	14.467	0.891	100	54.234	86.884	18.435	1.283	0.78	0.943
P. acutifolius	Phaseolus acutifolius var. tenuifolius	PI 440809	20	annual	wild	1349×748	15.993	5.534	4.199	15.268	0.862	100	43.35	84.486	126.87	1.234	0.811	0.94
P. acutifolius	Phaseolus acutifolius var. tenuifolius	PI 440809	21	annual	wild	1349×748	18.852	6.403	4.058	16.662	0.853	100	15.311	87.807	101.634	1.586	0.631	0.954
P. acutifolius	Phaseolus acutifolius var. tenuifolius	PI 440809	22	annual	wild	1349×748	19.566	6.201	4.565	16.662	0.886	100	26.379	98.506	67.249	1.368	0.731	0.948
P. acutifolius	Phaseolus acutifolius var. tenuifolius	PI 440809	23	annual	wild	1349×748	11.706	4.964	3.495	13.028	0.867	100	37.631	97.768	41.987	1.311	0.763	0.964
P. acutifolius	Phaseolus acutifolius var. tenuifolius	PI 440809	24	annual	wild	1349×748	10.685	4.853	2.951	12.686	0.834	100	11.068	105.147	81.254	1.612	0.62	0.939
P. acutifolius	Phaseolus acutifolius var. tenuifolius	PI 440809	25	annual	wild	1349×748	17.899	5.727	4.427	16.293	0.847	100	23.796	107.914	75.069	1.223	0.817	0.938
P. acutifolius	Phaseolus acutifolius var. tenuifolius	PI 440810	1	annual	wild	1349×748	8.915	4.4	2.953	11.381	0.865	100	39.476	48.146	123.024	1.446	0.692	0.926
P. acutifolius	Phaseolus acutifolius var. tenuifolius	PI 440810	2	annual	wild	1349×748	9.664	4.567	3.135	11.858	0.864	100	26.194	51.651	43.363	1.431	0.699	0.945
P. acutifolius	Phaseolus acutifolius var. tenuifolius	PI 440810	3	annual	wild	1349×748	9.018	3.852	3.053	11.21	0.902	100	45.748	54.971	163.301	1.263	0.791	0.925
P. acutifolius	Phaseolus acutifolius var. tenuifolius	PI 440810	4	annual	wild	1349×748	9.936	4.503	3.083	12.145	0.846	100	16.233	60.321	55.008	1.477	0.677	0.914
P. acutifolius	Phaseolus acutifolius var. tenuifolius	PI 440810	5	annual	wild	1349×748	10.549	4.522	3.247	12.362	0.867	100	32.097	57.738	168.232	1.373	0.728	0.932
P. acutifolius	Phaseolus acutifolius var. tenuifolius	PI 440810	6	annual	wild	1349×748	6.091	3.909	2.148	9.753	0.805	100	47.593	65.671	19.29	1.897	0.527	0.925
P. acutifolius	Phaseolus acutifolius var. tenuifolius	PI 440810	7	annual	wild	1349×748	9.018	4.385	2.968	11.255	0.895	100	25.272	64.379	112.249	1.49	0.671	0.935
P. acutifolius	Phaseolus acutifolius var. tenuifolius	PI 440810	8	annual	wild	1349×748	11.263	4.656	3.385	12.686	0.88	100	36.34	66.962	123.69	1.315	0.761	0.935
P. acutifolius	Phaseolus acutifolius var. tenuifolius	PI 440810	9	annual	wild	1349×748	7.758	3.839	2.76	10.338	0.912	100	53.496	69.36	144.782	1.333	0.75	0.948
P. acutifolius	Phaseolus acutifolius var. tenuifolius	PI 440810	10	annual	wild	1349×748	7.418	4.354	2.478	10.841	0.793	100	11.437	71.205	143.616	1.696	0.59	0.914
P. acutifolius	Phaseolus acutifolius var. tenuifolius	PI 440810	11	annual	wild	1349×748	6.84	3.974	2.214	9.969	0.865	100	40.952	77.476	21.801	1.666	0.6	0.955
P. acutifolius	Phaseolus acutifolius var. tenuifolius	PI 440810	12	annual	wild	1349×748	9.392	4.623	2.763	11.795	0.848	100	23.058	78.214	118.61	1.673	0.598	0.936
P. acutifolius	Phaseolus acutifolius var. tenuifolius	PI 440810	13	annual	wild	1349×748	7.622	4.062	2.611	10.427	0.881	100	33.204	81.166	39.472	1.579	0.633	0.935
P. acutifolius	Phaseolus acutifolius var. tenuifolius	PI 440810	14	annual	wild	1349×748	7.35	3.735	2.788	10.122	0.902	100	61.797	81.719	32.905	1.331	0.751	0.937
P. acutifolius	Phaseolus acutifolius var. tenuifolius	PI 440810	15	annual	wild	1349×748	11.672	4.842	3.305	12.973	0.872	100	8.854	83.748	17.745	1.425	0.702	0.931
P. acutifolius	Phaseolus acutifolius var. tenuifolius	PI 440810	16	annual	wild	1349×748	7.452	4.302	2.478	10.625	0.83	100	49.437	81.166	120.964	1.755	0.57	0.92
P. acutifolius	Phaseolus acutifolius var. tenuifolius	PI 440810	17	annual	wild	1349×748	10.243	4.556	3.092	12.119	0.876	100	55.525	91.865	121.759	1.436	0.696	0.941
P. acutifolius	Phaseolus acutifolius var. tenuifolius	PI 440810	18	annual	wild	1349×748	9.222	4.211	2.948	11.381	0.895	100	9.223	92.972	151.189	1.344	0.744	0.936
P. acutifolius	Phaseolus acutifolius var. tenuifolius	PI 440810	19	annual	wild	1349×748	7.929	3.982	2.583	10.535	0.898	100	26.563	94.263	13.392	1.479	0.676	0.938
P. acutifolius	Phaseolus acutifolius var. tenuifolius	PI 440810	20	annual	wild	1349×748	8.575	3.961	3.038	10.841	0.917	100	42.243	94.079	152.241	1.271	0.787	0.932
P. acutifolius	Phaseolus acutifolius var. tenuifolius	PI 440810	21	annual	wild	1349×748	7.997	4.145	2.767	10.752	0.869	100	52.389	105.331	57.724	1.45	0.69	0.944
P. acutifolius	Phaseolus acutifolius var. tenuifolius	PI 440810	22	annual	wild	1349×748	8.065	4.029	2.583	10.644	0.895	100	17.709	106.622	15.945	1.508	0.663	0.939
P. acutifolius	Phaseolus acutifolius var. tenuifolius	PI 440810	23	annual	wild	1349×748	7.316	3.712	2.583	10.122	0.897	100	29.33	106.991	116.565	1.295	0.772	0.941
P. acutifolius	Phaseolus acutifolius var. tenuifolius	PI 440810	24	annual	wild	1349×748	6.057	3.624	2.398	9.321	0.876	100	39.107	111.787	14.744	1.529	0.654	0.913
P. acutifolius	Phaseolus acutifolius var. tenuifolius	PI 440810	25	annual	wild	1349×748	6.091	3.689	2.458	9.537	0.842	100	57.001	112.894	36.87	1.524	0.656	0.916
P. acutifolius	Phaseolus acutifolius var. tenuifolius	PI 440811	1	annual	wild	1349×748	10.277	4.492	3.391	12.145	0.875	100	23.612	58.292	70.821	1.33	0.752	0.925
P. acutifolius	Phaseolus acutifolius var. tenuifolius	PI 440811	2	annual	wild	1349×748	9.12	4.207	3.142	11.273	0.902	100	32.651	57.738	127.875	1.321	0.757	0.937
P. acutifolius	Phaseolus acutifolius var. tenuifolius	PI 440811	3	annual	wild	1349×748	8.609	3.891	3.105	10.644	0.955	100	17.34	58.476	121.43	1.211	0.826	0.949
P. acutifolius	Phaseolus acutifolius var. tenuifolius	PI 440811	4	annual	wild	1349×748	10.14	4.342	3.043	12.056	0.877	100	25.088	66.408	12.265	1.388	0.72	0.936
P. acutifolius	Phaseolus acutifolius var. tenuifolius	PI 440811	5	annual	wild	1349×748	9.324	4.083	3.199	11.363	0.907	100	18.447	68.438	71.565	1.256	0.796	0.93
P. acutifolius	Phaseolus acutifolius var. tenuifolius	PI 440811	6	annual	wild	1349×748	8.915	4.125	2.94	11.21	0.892	100	8.67	67.7	10.305	1.401	0.714	0.927
P. acutifolius	Phaseolus acutifolius var. tenuifolius	PI 440811	7	annual	wild	1349×748	7.35	3.624	2.751	10.058	0.913	100	37.631	66.777	104.744	1.305	0.767	0.929
P. acutifolius	Phaseolus acutifolius var. tenuifolius	PI 440811	8	annual	wild	1349×748	10.243	4.373	3.237	11.903	0.908	100	25.825	73.418	27.646	1.306	0.766	0.939
P. acutifolius	Phaseolus acutifolius var. tenuifolius	PI 440811	9	annual	wild	1349×748	7.724	3.689	2.888	10.319	0.912	100	19.923	73.787	126.87	1.292	0.774	0.921
P. acutifolius	Phaseolus acutifolius var. tenuifolius	PI 440811	10	annual	wild	1349×748	9.29	4.207	3.044	11.363	0.904	100	31.36	77.108	15.255	1.406	0.711	0.933
P. acutifolius	Phaseolus acutifolius var. tenuifolius	PI 440811	11	annual	wild	1349×748	7.895	3.991	2.881	10.383	0.92	100	42.428	75.263	146.31	1.365	0.733	0.943
P. acutifolius	Phaseolus acutifolius var. tenuifolius	PI 440811	12	annual	wild	1349×748	8.983	4.145	2.951	11.21	0.898	100	14.204	75.447	110.854	1.325	0.755	0.936
P. acutifolius	Phaseolus acutifolius var. tenuifolius	PI 440811	13	annual	wild	1349×748	8.099	3.762	2.917	10.733	0.883	100	19.923	81.535	168.69	1.309	0.764	0.917
P. acutifolius	Phaseolus acutifolius var. tenuifolius	PI 440811	14	annual	wild	1349×748	9.97	4.215	3.378	11.777	0.903	100	9.039	81.719	113.199	1.196	0.836	0.927
P. acutifolius	Phaseolus acutifolius var. tenuifolius	PI 440811	15	annual	wild	1349×748	9.902	4.492	3.131	11.885	0.881	100	38.185	87.253	70.821	1.429	0.7	0.931
P. acutifolius	Phaseolus acutifolius var. tenuifolius	PI 440811	16	annual	wild	1349×748	8.133	3.891	2.932	10.491	0.929	100	29.33	86.7	58.57	1.286	0.778	0.952
P. acutifolius	Phaseolus acutifolius var. tenuifolius	PI 440811	17	annual	wild	1349×748	9.528	4.302	3.101	11.471	0.91	100	16.787	88.176	149.036	1.388	0.72	0.935
P. acutifolius	Phaseolus acutifolius var. tenuifolius	PI 440811	18	annual	wild	1349×748	9.392	4.145	3.184	11.318	0.921	100	36.894	94.448	32.276	1.274	0.785	0.939
P. acutifolius	Phaseolus acutifolius var. tenuifolius	PI 440811	19	annual	wild	1349×748	10.004	4.302	3.301	11.948	0.881	100	8.301	95.554	59.036	1.243	0.804	0.929
P. acutifolius	Phaseolus acutifolius var. tenuifolius	PI 440811	20	annual	wild	1349×748	7.588	3.638	2.932	10.211	0.915	100	25.088	93.156	120.466	1.247	0.802	0.92
P. acutifolius	Phaseolus acutifolius var. tenuifolius	PI 440811	21	annual	wild	1349×748	9.596	4.215	3.135	11.642	0.89	100	44.641	98.69	66.801	1.288	0.776	0.935
P. acutifolius	Phaseolus acutifolius var. tenuifolius	PI 440811	22	annual	wild	1349×748	8.949	4.083	2.999	11.21	0.895	100	12.175	99.059	18.435	1.377	0.726	0.933
P. acutifolius	Phaseolus acutifolius var. tenuifolius	PI 440811	23	annual	wild	1349×748	10.004	4.492	3.001	11.948	0.881	100	34.495	102.564	109.179	1.485	0.673	0.929
P. acutifolius	Phaseolus acutifolius var. tenuifolius	PI 440811	24	annual	wild	1349×748	9.766	4.05	3.384	11.579	0.915	100	20.291	102.933	120.069	1.182	0.846	0.93
P. acutifolius	Phaseolus acutifolius var. tenuifolius	PI 440811	25	annual	wild	1349×748	9.222	4.162	3.044	11.408	0.89	100	26.932	107.729	77.196	1.37	0.73	0.92
P. angustissimus	Phaseolus angustissimus	PI 535272	1	perennial	wild	640×360	8.901	4.327	3.324	10.7	0.977	100	55.402	27.701	129.806	1.175	0.851	0.906
P. angustissimus	Phaseolus angustissimus	PI 535272	2	perennial	wild	640×360	11.97	5.108	3.718	12.592	0.949	100	60.942	37.119	40.601	1.385	0.722	0.918
P. angustissimus	Phaseolus angustissimus	PI 535272	3	perennial	wild	640×360	12.277	4.955	3.718	12.402	1	100	50.97	36.011	153.435	1.367	0.732	0.879
P. angustissimus	Phaseolus angustissimus	PI 535272	4	perennial	wild	640×360	8.594	4.219	3.134	10.51	0.978	100	78.116	37.673	113.199	1.261	0.793	0.862
P. angustissimus	Phaseolus angustissimus	PI 535272	5	perennial	wild	640×360	10.743	4.467	3.68	11.943	0.947	100	69.252	40.997	150.255	1.167	0.857	0.864
P. angustissimus	Phaseolus angustissimus	PI 535272	6	perennial	wild	640×360	13.198	5.227	3.878	13.051	0.974	100	53.186	42.105	147.995	1.32	0.758	0.887
P. angustissimus	Phaseolus angustissimus	PI 535272	7	perennial	wild	640×360	11.97	5.227	3.526	12.726	0.929	100	63.158	45.983	57.995	1.453	0.688	0.876
P. angustissimus	Phaseolus angustissimus	PI 535272	8	perennial	wild	640×360	13.198	4.955	3.878	12.726	1	100	45.429	44.875	153.435	1.193	0.838	0.896
P. angustissimus	Phaseolus angustissimus	PI 535272	9	perennial	wild	640×360	11.357	4.766	3.689	12.267	0.948	100	72.576	47.091	144.462	1.284	0.779	0.881
P. angustissimus	Phaseolus angustissimus	PI 535272	10	perennial	wild	640×360	12.277	4.955	3.324	12.592	0.973	100	80.332	47.091	116.565	1.308	0.764	0.93
P. angustissimus	Phaseolus angustissimus	PI 535272	11	perennial	wild	640×360	11.05	4.955	3.324	11.943	0.974	100	54.294	50.97	153.435	1.555	0.643	0.878
P. angustissimus	Phaseolus angustissimus	PI 535272	12	perennial	wild	640×360	11.357	4.701	3.324	12.133	0.969	100	64.82	50.416	135	1.093	0.915	0.937
P. angustissimus	Phaseolus angustissimus	PI 535272	13	perennial	wild	640×360	12.584	4.766	3.878	13.051	0.928	100	49.307	52.078	144.462	1.204	0.83	0.872
P. angustissimus	Phaseolus angustissimus	PI 535272	14	perennial	wild	640×360	12.277	4.766	3.878	12.726	0.953	100	70.914	55.402	125.538	1.265	0.791	0.87
P. angustissimus	Phaseolus angustissimus	PI 535272	15	perennial	wild	640×360	7.673	3.995	2.77	9.592	1	100	64.266	59.28	56.31	1.312	0.762	0.926
P. angustissimus	Phaseolus angustissimus	PI 535272	16	perennial	wild	640×360	9.515	4.327	3.324	10.7	1	100	79.778	59.28	39.806	1.196	0.836	0.939
P. angustissimus	Phaseolus angustissimus	PI 535272	17	perennial	wild	640×360	10.129	4.467	3.324	11.484	0.965	100	54.294	60.942	29.745	1.304	0.767	0.892
P. angustissimus	Phaseolus angustissimus	PI 535272	18	perennial	wild	640×360	11.357	4.766	3.526	11.943	1	100	60.388	60.942	144.462	1.295	0.772	0.902
P. angustissimus	Phaseolus angustissimus	PI 535272	19	perennial	wild	640×360	15.347	5.967	3.917	14.752	0.886	100	68.144	64.82	21.801	1.54	0.649	0.862
P. angustissimus	Phaseolus angustissimus	PI 535272	20	perennial	wild	640×360	11.05	4.766	3.526	11.943	0.974	100	50.416	66.482	125.538	1.332	0.751	0.889
P. angustissimus	Phaseolus angustissimus	PI 535272	21	perennial	wild	640×360	10.129	4.734	3.156	11.943	0.892	100	57.618	66.482	110.556	1.517	0.659	0.846
P. angustissimus	Phaseolus angustissimus	PI 535272	22	perennial	wild	640×360	9.822	4.467	2.77	11.025	1	100	69.806	74.238	60.255	1.391	0.719	0.955
P. angustissimus	Phaseolus angustissimus	PI 535272	23	perennial	wild	640×360	7.98	3.995	2.77	9.917	1	100	63.712	74.238	33.69	1.203	0.831	0.929
P. angustissimus	Phaseolus angustissimus	PI 535273	1	perennial	wild	640×360	12.891	5.108	3.878	12.592	1	100	47.645	37.673	130.601	1.256	0.796	0.944
P. angustissimus	Phaseolus angustissimus	PI 535273	2	perennial	wild	640×360	13.505	5.456	3.855	13.834	0.887	100	45.983	50.416	66.038	1.441	0.694	0.863
P. angustissimus	Phaseolus angustissimus	PI 535273	3	perennial	wild	640×360	12.584	4.734	3.917	12.536	1	100	53.186	45.983	110.556	1.174	0.851	0.863
P. angustissimus	Phaseolus angustissimus	PI 535273	4	perennial	wild	640×360	8.287	4.033	3.134	10.51	0.943	100	72.022	45.983	105.945	1.249	0.801	0.844
P. angustissimus	Phaseolus angustissimus	PI 535273	5	perennial	wild	640×360	11.05	4.467	3.718	11.943	0.974	100	78.116	53.186	60.255	1.13	0.885	0.878
P. angustissimus	Phaseolus angustissimus	PI 535273	6	perennial	wild	640×360	14.426	5.256	3.878	13.51	0.993	100	61.496	53.186	161.565	1.291	0.774	0.895
P. angustissimus	Phaseolus angustissimus	PI 535273	7	perennial	wild	640×360	13.812	5.227	4.205	13.51	0.951	100	52.632	59.834	32.005	1.199	0.834	0.865
P. angustissimus	Phaseolus angustissimus	PI 535273	8	perennial	wild	640×360	9.515	4.327	3.324	11.159	0.96	100	43.213	57.064	129.806	1.244	0.804	0.873
P. angustissimus	Phaseolus angustissimus	PI 535273	9	perennial	wild	640×360	12.584	4.955	3.878	12.726	0.976	100	70.914	58.726	153.435	1.315	0.76	0.891
P. angustissimus	Phaseolus angustissimus	PI 535273	10	perennial	wild	640×360	12.584	4.734	3.917	12.861	0.956	100	82.548	63.158	69.444	1.128	0.886	0.863
P. angustissimus	Phaseolus angustissimus	PI 535273	11	perennial	wild	640×360	11.05	4.701	3.324	12.133	0.943	100	63.712	60.942	135	1.097	0.911	0.935
P. angustissimus	Phaseolus angustissimus	PI 535273	12	perennial	wild	640×360	10.436	4.734	3.324	11.618	0.972	100	53.74	67.036	20.556	1.405	0.712	0.883
P. angustissimus	Phaseolus angustissimus	PI 535273	13	perennial	wild	640×360	11.05	4.467	3.324	11.484	1	100	44.875	67.036	150.255	1.186	0.843	0.935
P. angustissimus	Phaseolus angustissimus	PI 535273	14	perennial	wild	640×360	10.129	4.467	3.324	11.159	1	100	57.618	68.698	150.255	1.344	0.744	0.904
P. angustissimus	Phaseolus angustissimus	PI 535273	15	perennial	wild	640×360	12.891	5.108	3.878	12.916	0.971	100	73.13	68.698	130.601	1.239	0.807	0.933
P. angustissimus	Phaseolus angustissimus	PI 535273	16	perennial	wild	640×360	11.664	5.108	3.324	12.133	0.996	100	91.413	69.252	139.399	1.293	0.774	0.962
P. angustissimus	Phaseolus angustissimus	PI 535273	17	perennial	wild	640×360	14.733	5.784	3.878	14.942	0.829	100	67.036	74.238	163.301	1.471	0.68	0.865
P. angustissimus	Phaseolus angustissimus	PI 535273	18	perennial	wild	640×360	14.426	5.108	3.878	13.375	1	100	58.726	79.778	40.601	1.198	0.835	0.922
P. angustissimus	Phaseolus angustissimus	PI 535273	19	perennial	wild	640×360	19.03	5.967	4.432	15.726	0.967	100	49.861	79.778	158.199	1.24	0.806	0.912
P. angustissimus	Phaseolus angustissimus	PI 535273	20	perennial	wild	640×360	11.357	4.734	3.324	12.267	0.948	100	79.778	81.44	20.556	1.214	0.824	0.892
P. angustissimus	Phaseolus angustissimus	PI 535273	21	perennial	wild	640×360	13.812	5.227	3.917	13.51	0.951	100	72.576	81.44	147.995	1.332	0.751	0.882
P. angustissimus	Phaseolus angustissimus	PI 535273	22	perennial	wild	640×360	13.505	5.227	3.878	13.051	0.996	100	62.604	84.211	122.005	1.299	0.77	0.917
P. angustissimus	Phaseolus angustissimus	PI 535273	23	perennial	wild	640×360	10.436	4.467	3.324	11.484	0.994	100	50.416	90.305	119.745	1.251	0.799	0.907
P. coccineus	Phaseolus coccineus	PI 175858	1	perennial	cultivated	640×360	70.595	12.201	7.978	31.966	0.868	100	55.402	39.335	129.472	1.542	0.649	0.933
P. coccineus	Phaseolus coccineus	PI 175858	2	perennial	cultivated	640×360	74.278	12.301	8.197	33.533	0.83	100	24.377	52.632	35.838	1.516	0.66	0.911
P. coccineus	Phaseolus coccineus	PI 175858	3	perennial	cultivated	640×360	54.941	10.512	7.202	27.534	0.911	100	72.022	50.97	161.565	1.454	0.688	0.932
P. coccineus	Phaseolus coccineus	PI 175858	4	perennial	cultivated	640×360	71.823	12.1	7.929	32.749	0.842	100	34.903	63.712	74.055	1.552	0.644	0.927
P. coccineus	Phaseolus coccineus	PI 175858	5	perennial	cultivated	640×360	72.743	12.634	7.202	32.29	0.877	100	53.186	64.266	15.255	1.658	0.603	0.946
P. coccineus	Phaseolus coccineus	PI 175858	6	perennial	cultivated	640×360	75.506	13.169	7.885	33.992	0.821	100	11.08	73.13	75.379	1.719	0.582	0.93
P. coccineus	Phaseolus coccineus	PI 175858	7	perennial	cultivated	640×360	75.813	13.525	7.835	33.343	0.857	100	86.981	63.712	124.992	1.733	0.577	0.936
P. coccineus	Phaseolus coccineus	PI 175858	8	perennial	cultivated	640×360	39.901	9.988	5.764	24.724	0.82	100	27.701	75.9	56.31	1.755	0.57	0.915
P. coccineus	Phaseolus coccineus	PI 175858	9	perennial	cultivated	640×360	79.803	12.886	8.478	33.936	0.871	100	48.199	71.468	154.537	1.541	0.649	0.92
P. coccineus	Phaseolus coccineus	PI 175858	10	perennial	cultivated	640×360	81.951	14.447	7.651	36.342	0.78	100	74.238	71.468	122.471	1.925	0.52	0.916
P. coccineus	Phaseolus coccineus	PI 175858	11	perennial	cultivated	640×360	101.595	15.323	9.259	39.017	0.839	100	39.335	77.562	130.601	1.705	0.586	0.93
P. coccineus	Phaseolus coccineus	PI 175858	12	perennial	cultivated	640×360	62.922	11.856	7.835	29.75	0.893	100	13.85	79.778	142.595	1.566	0.638	0.94
P. coccineus	Phaseolus coccineus	PI 175858	13	perennial	cultivated	640×360	69.674	11.568	8.041	31.641	0.875	100	23.269	93.075	16.699	1.494	0.669	0.925
P. coccineus	Phaseolus coccineus	PI 175858	14	perennial	cultivated	640×360	79.803	12.969	7.756	33.398	0.899	100	65.928	90.305	109.983	1.571	0.636	0.954
P. coccineus	Phaseolus coccineus	PI 175858	15	perennial	cultivated	640×360	76.427	12.79	7.756	33.398	0.861	100	82.548	95.291	162.35	1.577	0.634	0.94
P. coccineus	Phaseolus coccineus	PI 175858	16	perennial	cultivated	640×360	71.516	13.85	7.051	33.802	0.787	100	41.551	106.925	36.87	1.995	0.501	0.908
P. coccineus	Phaseolus coccineus	PI 175858	17	perennial	cultivated	640×360	73.971	12.163	8.426	32.425	0.884	100	10.526	109.141	30.069	1.482	0.675	0.941
P. coccineus	Phaseolus coccineus	PI 175858	18	perennial	cultivated	640×360	86.862	14.016	8.426	36.152	0.835	100	27.147	122.992	71.565	1.697	0.589	0.922
P. coccineus	Phaseolus coccineus	PI 175858	19	perennial	cultivated	640×360	75.813	13.319	8.046	33.992	0.825	100	47.645	120.222	16.928	1.721	0.581	0.92
P. coccineus	Phaseolus coccineus	PI 175858	20	perennial	cultivated	640×360	79.803	13.683	8.465	35.559	0.793	100	69.252	127.978	31.759	1.769	0.565	0.903
P. coccineus	Phaseolus coccineus	PI 203931	1	perennial	cultivated	1349×748	159.661	17.718	11.141	49.808	0.809	100	74.894	54.602	75.53	1.608	0.622	0.968
P. coccineus	Phaseolus coccineus	PI 203931	2	perennial	cultivated	1349×748	185.863	20.555	11.362	54.503	0.786	100	26.01	54.234	21.038	1.853	0.54	0.973
P. coccineus	Phaseolus coccineus	PI 203931	3	perennial	cultivated	1349×748	157.892	17.116	11.548	48.529	0.842	100	13.651	70.282	59.566	1.502	0.666	0.97
P. coccineus	Phaseolus coccineus	PI 203931	4	perennial	cultivated	1349×748	149.691	17.489	10.791	47.855	0.821	100	47.408	71.205	37.716	1.631	0.613	0.973
P. coccineus	Phaseolus coccineus	PI 203931	5	perennial	cultivated	1349×748	141.082	16.176	10.57	45.913	0.841	100	76.001	59.214	97.206	1.523	0.657	0.974
P. coccineus	Phaseolus coccineus	PI 203931	6	perennial	cultivated	1349×748	135.637	15.955	10.375	45.194	0.835	100	93.894	63.826	169.34	1.538	0.65	0.973
P. coccineus	Phaseolus coccineus	PI 203931	7	perennial	cultivated	1349×748	101.473	13.879	9.51	38.75	0.849	100	121.195	66.224	113.499	1.481	0.675	0.971
P. coccineus	Phaseolus coccineus	PI 203931	8	perennial	cultivated	1349×748	179.534	20.033	11.587	53.009	0.803	100	25.825	72.311	143.236	1.782	0.561	0.975
P. coccineus	Phaseolus coccineus	PI 203931	9	perennial	cultivated	1349×748	109.537	13.958	10.231	39.839	0.867	100	9.961	89.467	60.725	1.359	0.736	0.97
P. coccineus	Phaseolus coccineus	PI 203931	10	perennial	cultivated	1349×748	146.016	17.574	10.385	47.188	0.824	100	80.243	78.214	129.036	1.721	0.581	0.972
P. coccineus	Phaseolus coccineus	PI 203931	11	perennial	cultivated	1349×748	106.747	15.006	9.218	40.964	0.799	100	55.709	87.622	20.886	1.649	0.606	0.963
P. coccineus	Phaseolus coccineus	PI 203931	12	perennial	cultivated	1349×748	137.27	15.483	11.172	44.698	0.863	100	112.71	86.331	105.195	1.392	0.718	0.972
P. coccineus	Phaseolus coccineus	PI 203931	13	perennial	cultivated	1349×748	208.628	18.889	13.524	56.016	0.836	100	28.593	97.03	174.958	1.392	0.718	0.974
P. coccineus	Phaseolus coccineus	PI 203931	14	perennial	cultivated	1349×748	107.155	13.934	9.961	39.38	0.868	100	87.253	102.564	173.157	1.396	0.716	0.974
P. coccineus	Phaseolus coccineus	PI 203931	15	perennial	cultivated	1349×748	123.047	14.869	10.884	42.052	0.874	100	56.078	109.389	11.449	1.375	0.727	0.977
P. coccineus	Phaseolus coccineus	PI 203931	16	perennial	cultivated	1349×748	139.55	15.615	11.659	46.182	0.822	100	2.583	107.545	165.635	1.367	0.731	0.961
P. coccineus	Phaseolus coccineus	PI 203931	17	perennial	cultivated	1349×748	103.446	14.109	9.609	39.47	0.834	100	89.467	126.176	41.82	1.498	0.668	0.963
P. coccineus	Phaseolus coccineus	PI 203931	18	perennial	cultivated	1349×748	153.502	16.698	11.466	47.486	0.855	100	37.631	117.506	106.032	1.436	0.696	0.974
P. coccineus	Phaseolus coccineus	PI 203931	19	perennial	cultivated	1349×748	100.758	13.895	9.308	41.791	0.725	100	15.864	124.516	174.668	1.517	0.659	0.959
P. coccineus	Phaseolus coccineus	PI 203931	20	perennial	cultivated	1349×748	154.149	16.851	11.437	47.694	0.852	100	60.137	129.127	174.976	1.47	0.68	0.976
P. coccineus	Phaseolus coccineus	PI 205360	1	perennial	cultivated	1349×748	123.761	14.333	10.73	42.295	0.869	100	26.563	38.738	148.151	1.326	0.754	0.974
P. coccineus	Phaseolus coccineus	PI 205360	2	perennial	cultivated	1349×748	167.318	17.007	12.717	49.088	0.873	100	56.447	38.554	102.529	1.33	0.752	0.977
P. coccineus	Phaseolus coccineus	PI 205360	3	perennial	cultivated	1349×748	140.129	16.747	10.308	46.036	0.831	100	31.175	53.865	130.533	1.636	0.611	0.974
P. coccineus	Phaseolus coccineus	PI 205360	4	perennial	cultivated	1349×748	128.661	15.354	10.676	43.491	0.855	100	7.932	64.748	35.218	1.449	0.69	0.971
P. coccineus	Phaseolus coccineus	PI 205360	5	perennial	cultivated	1349×748	130.907	15.187	10.862	43.644	0.864	100	77.108	60.321	139.927	1.419	0.705	0.974
P. coccineus	Phaseolus coccineus	PI 205360	6	perennial	cultivated	1349×748	131.962	14.907	11.223	43.573	0.873	100	62.35	74.341	77.856	1.335	0.749	0.975
P. coccineus	Phaseolus coccineus	PI 205360	7	perennial	cultivated	1349×748	154.08	16.685	11.437	48.171	0.834	100	14.388	76.554	5.711	1.478	0.677	0.97
P. coccineus	Phaseolus coccineus	PI 205360	8	perennial	cultivated	1349×748	117.262	14.175	10.509	41.422	0.859	100	40.952	84.117	34.931	1.348	0.742	0.969
P. coccineus	Phaseolus coccineus	PI 205360	9	perennial	cultivated	1349×748	121.413	14.546	10.47	42.071	0.862	100	86.331	81.719	167.55	1.355	0.738	0.973
P. coccineus	Phaseolus coccineus	PI 205360	10	perennial	cultivated	1349×748	127.538	16.444	9.732	44.743	0.801	100	72.865	81.719	93.215	1.72	0.582	0.959
P. coccineus	Phaseolus coccineus	PI 205360	11	perennial	cultivated	1349×748	146.866	17.055	10.67	47.315	0.824	100	24.719	97.768	38.853	1.6	0.625	0.967
P. coccineus	Phaseolus coccineus	PI 205360	12	perennial	cultivated	1349×748	110.796	14.647	9.748	40.603	0.845	100	46.117	100.35	53.707	1.509	0.663	0.965
P. coccineus	Phaseolus coccineus	PI 205360	13	perennial	cultivated	1349×748	113.927	14.205	10.174	40.189	0.886	100	6.641	92.972	127.614	1.388	0.721	0.975
P. coccineus	Phaseolus coccineus	PI 205360	14	perennial	cultivated	1349×748	142	16.647	10.726	46.174	0.837	100	85.409	101.088	167.196	1.572	0.636	0.967
P. coccineus	Phaseolus coccineus	PI 205360	15	perennial	cultivated	1349×748	118.419	13.849	10.887	41.08	0.882	100	26.563	114.37	48.24	1.292	0.774	0.969
P. coccineus	Phaseolus coccineus	PI 205360	16	perennial	cultivated	1349×748	131.179	15.662	10.481	44.255	0.842	100	65.855	106.253	147.995	1.484	0.674	0.963
P. coccineus	Phaseolus coccineus	PI 205360	17	perennial	cultivated	1349×748	148.398	17.298	10.625	47.325	0.833	100	44.641	110.865	172.648	1.623	0.616	0.978
P. coccineus	Phaseolus coccineus	PI 205360	18	perennial	cultivated	1349×748	139.414	15.342	11.618	44.769	0.874	100	16.233	130.419	71.783	1.33	0.752	0.976
P. coccineus	Phaseolus coccineus	PI 205360	19	perennial	cultivated	1349×748	142	15.637	11.621	45.634	0.857	100	48.146	119.535	107.152	1.362	0.734	0.972
P. coccineus	Phaseolus coccineus	PI 205360	20	perennial	cultivated	1349×748	119.303	14.661	10.262	42.034	0.849	100	69.544	127.836	21.4	1.426	0.701	0.968
P. coccineus	Phaseolus coccineus	PI 209664	1	perennial	cultivated	1349×748	127.266	15.285	10.481	43.554	0.843	100	48.331	20.476	162.44	1.452	0.689	0.969
P. coccineus	Phaseolus coccineus	PI 209664	2	perennial	cultivated	1349×748	173.17	18.893	11.519	52.085	0.802	100	75.816	36.525	80.446	1.656	0.604	0.967
P. coccineus	Phaseolus coccineus	PI 209664	3	perennial	cultivated	1349×748	118.249	14.375	10.633	41.422	0.866	100	24.903	23.427	171.142	1.352	0.74	0.972
P. coccineus	Phaseolus coccineus	PI 209664	4	perennial	cultivated	1349×748	112.566	15.809	9.014	42.537	0.782	100	7.194	37.816	48.311	1.809	0.553	0.958
P. coccineus	Phaseolus coccineus	PI 209664	5	perennial	cultivated	1349×748	190.219	18.595	12.913	53.072	0.849	100	94.448	44.088	53.471	1.441	0.694	0.971
P. coccineus	Phaseolus coccineus	PI 209664	6	perennial	cultivated	1349×748	115.492	14.869	9.777	41.072	0.86	100	20.476	45.564	168.551	1.501	0.666	0.976
P. coccineus	Phaseolus coccineus	PI 209664	7	perennial	cultivated	1349×748	143.328	16.543	11.286	46.353	0.838	100	43.534	48.884	172.954	1.485	0.673	0.97
P. coccineus	Phaseolus coccineus	PI 209664	8	perennial	cultivated	1349×748	107.394	13.481	9.952	39.731	0.855	100	68.991	61.243	73.301	1.367	0.732	0.969
P. coccineus	Phaseolus coccineus	PI 209664	9	perennial	cultivated	1349×748	102.834	13.374	10.174	38.911	0.853	100	90.02	53.865	114.444	1.297	0.771	0.96
P. coccineus	Phaseolus coccineus	PI 209664	10	perennial	cultivated	1349×748	83.676	13.119	8.052	36.015	0.811	100	45.195	71.389	62.354	1.665	0.601	0.951
P. coccineus	Phaseolus coccineus	PI 209664	11	perennial	cultivated	1349×748	119.031	14.905	10.086	41.773	0.857	100	27.486	72.496	53.556	1.489	0.672	0.971
P. coccineus	Phaseolus coccineus	PI 209664	12	perennial	cultivated	1349×748	91.332	12.847	9.379	36.887	0.843	100	102.564	60.321	122.093	1.409	0.71	0.958
P. coccineus	Phaseolus coccineus	PI 209664	13	perennial	cultivated	1349×748	89.869	13.144	8.274	36.466	0.849	100	14.204	60.137	94.83	1.565	0.639	0.968
P. coccineus	Phaseolus coccineus	PI 209664	14	perennial	cultivated	1349×748	112.906	14.869	9.495	41.027	0.843	100	76.554	82.642	78.551	1.56	0.641	0.972
P. coccineus	Phaseolus coccineus	PI 209664	15	perennial	cultivated	1349×748	160.376	16.52	12.131	48.645	0.852	100	56.816	85.778	66.297	1.36	0.736	0.963
P. coccineus	Phaseolus coccineus	PI 209664	16	perennial	cultivated	1349×748	154.115	17.403	11.421	48.097	0.837	100	26.932	80.428	122.005	1.548	0.646	0.973
P. coccineus	Phaseolus coccineus	PI 209664	17	perennial	cultivated	1349×748	91.23	13.253	8.626	37.032	0.836	100	1.845	85.593	171.193	1.542	0.648	0.963
P. coccineus	Phaseolus coccineus	PI 209664	18	perennial	cultivated	1349×748	156.735	16.754	11.437	48.54	0.836	100	77.845	108.467	69.37	1.459	0.685	0.963
P. coccineus	Phaseolus coccineus	PI 209664	19	perennial	cultivated	1349×748	150.61	17.527	10.773	47.728	0.831	100	41.321	96.846	149.657	1.623	0.616	0.975
P. coccineus	Phaseolus coccineus	PI 209664	20	perennial	cultivated	1349×748	129.376	14.531	11.25	42.969	0.881	100	15.68	99.982	151.157	1.274	0.785	0.974
P. coccineus	Phaseolus coccineus	PI 224711	1	perennial	cultivated	1349×748	101.711	12.776	10.014	38.389	0.867	100	71.02	43.719	4.97	1.228	0.814	0.968
P. coccineus	Phaseolus coccineus	PI 224711	2	perennial	cultivated	1349×748	132.064	14.479	11.798	43.185	0.89	100	33.573	52.02	34.095	1.245	0.803	0.976
P. coccineus	Phaseolus coccineus	PI 224711	3	perennial	cultivated	1349×748	137.509	15.445	11.543	44.616	0.868	100	61.059	46.855	97.549	1.312	0.762	0.975
P. coccineus	Phaseolus coccineus	PI 224711	4	perennial	cultivated	1349×748	160.75	16.205	12.497	47.773	0.885	100	79.875	67.515	67.23	1.299	0.77	0.976
P. coccineus	Phaseolus coccineus	PI 224711	5	perennial	cultivated	1349×748	147.955	15.662	11.838	46.469	0.861	100	18.447	68.622	57.995	1.293	0.773	0.969
P. coccineus	Phaseolus coccineus	PI 224711	6	perennial	cultivated	1349×748	160.682	16.201	12.207	48.216	0.869	100	39.292	76.37	82.147	1.344	0.744	0.977
P. coccineus	Phaseolus coccineus	PI 224711	7	perennial	cultivated	1349×748	116.479	14.888	10.003	41.233	0.861	100	64.933	68.438	123.887	1.461	0.684	0.974
P. coccineus	Phaseolus coccineus	PI 224711	8	perennial	cultivated	1349×748	154.727	16.134	12.045	47.359	0.867	100	89.651	80.059	22.166	1.348	0.742	0.973
P. coccineus	Phaseolus coccineus	PI 224711	9	perennial	cultivated	1349×748	185.216	17.77	12.91	51.921	0.863	100	45.01	90.758	48.366	1.355	0.738	0.976
P. coccineus	Phaseolus coccineus	PI 224711	10	perennial	cultivated	1349×748	139.21	15.461	11.468	45.101	0.86	100	9.777	90.389	17.354	1.36	0.735	0.97
P. coccineus	Phaseolus coccineus	PI 224711	11	perennial	cultivated	1349×748	196.14	18.488	13.282	53.407	0.864	100	107.729	88.176	102.095	1.394	0.717	0.979
P. coccineus	Phaseolus coccineus	PI 224711	12	perennial	cultivated	1349×748	224.417	21.117	13.248	58.092	0.836	100	66.039	104.04	38.972	1.615	0.619	0.977
P. coccineus	Phaseolus coccineus	PI 224711	13	perennial	cultivated	1349×748	87.147	12.265	8.904	35.62	0.863	100	26.748	92.787	167.845	1.379	0.725	0.969
P. coccineus	Phaseolus coccineus	PI 224711	14	perennial	cultivated	1349×748	153.366	16.104	11.935	46.983	0.873	100	5.903	110.127	9.894	1.352	0.74	0.976
P. coccineus	Phaseolus coccineus	PI 224711	15	perennial	cultivated	1349×748	167.045	17.447	12.131	49.491	0.857	100	86.515	106.438	146.646	1.404	0.712	0.977
P. coccineus	Phaseolus coccineus	PI 224711	16	perennial	cultivated	1349×748	118.419	13.914	10.726	41.926	0.847	100	34.311	112.156	173.911	1.29	0.775	0.966
P. coccineus	Phaseolus coccineus	PI 224711	17	perennial	cultivated	1349×748	141.49	15.955	11.068	45.175	0.871	100	58.845	118.797	10.66	1.427	0.701	0.979
P. coccineus	Phaseolus coccineus	PI 224711	18	perennial	cultivated	1349×748	192.567	17.97	13.305	52.793	0.868	100	20.107	118.982	121.569	1.354	0.738	0.978
P. coccineus	Phaseolus coccineus	PI 224711	19	perennial	cultivated	1349×748	189.334	17.539	13.573	52.103	0.876	100	76.001	125.069	157.751	1.285	0.778	0.98
P. coccineus	Phaseolus coccineus	PI 224711	20	perennial	cultivated	1349×748	133.834	14.837	11.609	43.599	0.885	100	44.088	138.535	51.563	1.283	0.779	0.975
P. coccineus	Phaseolus coccineus	PI 226594	1	perennial	cultivated	1349×748	77.687	10.662	9.428	33.172	0.887	100	35.971	32.835	120.114	1.133	0.883	0.967
P. coccineus	Phaseolus coccineus	PI 226594	2	perennial	cultivated	1349×748	75.781	11.505	8.669	33.388	0.854	100	16.233	51.651	12.031	1.327	0.754	0.961
P. coccineus	Phaseolus coccineus	PI 226594	3	perennial	cultivated	1349×748	84.595	12.092	8.986	34.819	0.877	100	37.078	53.127	158.523	1.351	0.74	0.97
P. coccineus	Phaseolus coccineus	PI 226594	4	perennial	cultivated	1349×748	73.093	10.756	8.854	32.299	0.88	100	55.709	58.292	22.166	1.221	0.819	0.967
P. coccineus	Phaseolus coccineus	PI 226594	5	perennial	cultivated	1349×748	67.546	10.228	8.739	30.716	0.9	100	7.379	59.399	140.856	1.163	0.86	0.968
P. coccineus	Phaseolus coccineus	PI 226594	6	perennial	cultivated	1349×748	70.371	10.571	8.65	31.409	0.896	100	78.03	73.787	60.751	1.218	0.821	0.971
P. coccineus	Phaseolus coccineus	PI 226594	7	perennial	cultivated	1349×748	75.985	10.732	9.218	32.668	0.895	100	28.408	66.039	118.768	1.167	0.857	0.968
P. coccineus	Phaseolus coccineus	PI 226594	8	perennial	cultivated	1349×748	75.135	10.86	9.039	32.191	0.911	100	57.554	69.913	159.102	1.196	0.836	0.972
P. coccineus	Phaseolus coccineus	PI 226594	9	perennial	cultivated	1349×748	73.91	10.915	8.931	32.281	0.891	100	7.194	83.379	59.534	1.221	0.819	0.968
P. coccineus	Phaseolus coccineus	PI 226594	10	perennial	cultivated	1349×748	85.377	11.409	9.777	34.495	0.902	100	42.612	83.011	14.036	1.155	0.866	0.97
P. coccineus	Phaseolus coccineus	PI 226594	11	perennial	cultivated	1349×748	91.877	13.075	9.038	36.6	0.862	100	78.03	83.564	163.61	1.442	0.693	0.971
P. coccineus	Phaseolus coccineus	PI 226594	12	perennial	cultivated	1349×748	81.94	11.266	9.556	34.018	0.89	100	21.767	92.787	50.315	1.179	0.848	0.969
P. coccineus	Phaseolus coccineus	PI 226594	13	perennial	cultivated	1349×748	77.789	11.681	8.725	33.19	0.887	100	58.107	100.35	74.427	1.342	0.745	0.97
P. coccineus	Phaseolus coccineus	PI 226594	14	perennial	cultivated	1349×748	122.026	13.866	11.047	41.728	0.881	100	38.554	102.564	40.684	1.253	0.798	0.975
P. coccineus	Phaseolus coccineus	PI 226594	15	perennial	cultivated	1349×748	81.362	11.245	9.55	33.865	0.892	100	2.767	100.904	138.991	1.179	0.848	0.97
P. coccineus	Phaseolus coccineus	PI 226594	16	perennial	cultivated	1349×748	81.6	11.649	9.223	34.081	0.883	100	20.291	103.486	169.046	1.275	0.784	0.967
P. coccineus	Phaseolus coccineus	PI 226594	17	perennial	cultivated	1349×748	72.855	10.997	8.684	32.326	0.876	100	69.913	112.894	22.694	1.28	0.781	0.965
P. coccineus	Phaseolus coccineus	PI 226594	18	perennial	cultivated	1349×748	104.025	13.21	10.044	38.452	0.884	100	43.719	111.787	144.09	1.304	0.767	0.972
P. coccineus	Phaseolus coccineus	PI 226594	19	perennial	cultivated	1349×748	48.116	9.046	6.974	26.154	0.884	100	21.398	117.506	159.717	1.307	0.765	0.966
P. coccineus	Phaseolus coccineus	PI 257222	1	perennial	cultivated	1349×748	85.037	12.814	8.625	35.151	0.865	100	52.942	52.204	59.744	1.453	0.688	0.97
P. coccineus	Phaseolus coccineus	PI 257222	2	perennial	cultivated	1349×748	70.269	11.361	7.957	31.588	0.885	100	35.233	60.69	32.4	1.4	0.714	0.971
P. coccineus	Phaseolus coccineus	PI 257222	3	perennial	cultivated	1349×748	58.154	9.721	7.992	28.323	0.911	100	19.923	58.845	123.389	1.186	0.843	0.972
P. coccineus	Phaseolus coccineus	PI 257222	4	perennial	cultivated	1349×748	95.45	13.429	9.418	37.536	0.851	100	57.738	73.418	52.815	1.398	0.715	0.97
P. coccineus	Phaseolus coccineus	PI 257222	5	perennial	cultivated	1349×748	70.303	11.23	8.373	31.39	0.897	100	82.457	69.729	165.735	1.338	0.747	0.973
P. coccineus	Phaseolus coccineus	PI 257222	6	perennial	cultivated	1349×748	85.275	12.847	8.854	35.188	0.865	100	40.767	83.748	74.168	1.444	0.693	0.975
P. coccineus	Phaseolus coccineus	PI 257222	7	perennial	cultivated	1349×748	82.825	12.637	8.691	34.837	0.858	100	7.563	82.457	56.31	1.424	0.702	0.971
P. coccineus	Phaseolus coccineus	PI 257222	8	perennial	cultivated	1349×748	64.28	10.586	8.07	30.104	0.891	100	71.574	77.292	157.457	1.291	0.775	0.969
P. coccineus	Phaseolus coccineus	PI 257222	9	perennial	cultivated	1349×748	68.431	11.234	8.218	31.543	0.864	100	23.981	88.913	60.489	1.337	0.748	0.965
P. coccineus	Phaseolus coccineus	PI 257222	10	perennial	cultivated	1349×748	69.588	11.83	7.932	31.759	0.867	100	52.204	89.098	10.784	1.487	0.672	0.971
P. coccineus	Phaseolus coccineus	PI 257222	11	perennial	cultivated	1349×748	81.668	12.59	8.362	34.584	0.858	100	86.7	93.525	140.947	1.487	0.672	0.967
P. coccineus	Phaseolus coccineus	PI 257222	12	perennial	cultivated	1349×748	81.77	12.332	8.301	35.009	0.838	100	68.438	99.613	158.039	1.385	0.722	0.966
P. coccineus	Phaseolus coccineus	PI 257222	13	perennial	cultivated	1349×748	102.527	14.587	9.408	39.425	0.829	100	10.146	101.826	170.538	1.566	0.638	0.971
P. coccineus	Phaseolus coccineus	PI 257222	14	perennial	cultivated	1349×748	89.529	14.126	8.452	36.95	0.824	100	33.758	110.681	40.764	1.664	0.601	0.97
P. coccineus	Phaseolus coccineus	PI 257222	15	perennial	cultivated	1349×748	64.075	10.901	7.859	30.391	0.872	100	51.651	111.603	23.962	1.38	0.724	0.967
P. coccineus	Phaseolus coccineus	PI 257222	16	perennial	cultivated	1349×748	54.684	9.839	7.435	28.025	0.875	100	92.972	107.36	120.411	1.287	0.777	0.959
P. coccineus	Phaseolus coccineus	PI 257222	17	perennial	cultivated	1349×748	78.572	11.697	8.854	33.649	0.872	100	79.69	117.506	127.954	1.307	0.765	0.968
P. coccineus	Phaseolus coccineus	PI 257222	18	perennial	cultivated	1349×748	77.278	12.561	8.01	33.794	0.85	100	61.797	130.419	60.046	1.527	0.655	0.972
P. coccineus	Phaseolus coccineus	PI 257222	19	perennial	cultivated	1349×748	62.068	10.552	7.919	29.583	0.891	100	45.932	130.788	53.531	1.32	0.757	0.97
P. coccineus	Phaseolus coccineus	PI 257222	20	perennial	cultivated	1349×748	74.352	11.739	8.117	32.668	0.875	100	24.903	131.894	8.13	1.442	0.694	0.974
P. coccineus	Phaseolus coccineus	PI 307663	1	perennial	cultivated	1349×748	108.312	13.257	10.643	39.075	0.891	100	58.661	45.748	58.079	1.243	0.805	0.975
P. coccineus	Phaseolus coccineus	PI 307663	2	perennial	cultivated	1349×748	108.278	14.223	9.381	40.36	0.835	100	28.961	40.952	9.707	1.519	0.658	0.966
P. coccineus	Phaseolus coccineus	PI 307663	3	perennial	cultivated	1349×748	86.296	12.058	8.987	35.665	0.853	100	86.7	43.534	150.69	1.329	0.752	0.965
P. coccineus	Phaseolus coccineus	PI 307663	4	perennial	cultivated	1349×748	116.105	13.801	10.615	40.595	0.885	100	40.583	63.457	81.545	1.306	0.766	0.978
P. coccineus	Phaseolus coccineus	PI 307663	5	perennial	cultivated	1349×748	125.973	15.865	10.055	43.707	0.829	100	11.437	66.593	66.714	1.577	0.634	0.969
P. coccineus	Phaseolus coccineus	PI 307663	6	perennial	cultivated	1349×748	110.66	14.079	9.931	40.036	0.868	100	57.185	63.088	31.608	1.412	0.708	0.974
P. coccineus	Phaseolus coccineus	PI 307663	7	perennial	cultivated	1349×748	119.848	14.218	10.859	41.359	0.88	100	73.234	63.826	22.906	1.305	0.766	0.975
P. coccineus	Phaseolus coccineus	PI 307663	8	perennial	cultivated	1349×748	119.406	14.63	10.152	42.339	0.837	100	97.03	82.457	76.139	1.43	0.7	0.971
P. coccineus	Phaseolus coccineus	PI 307663	9	perennial	cultivated	1349×748	102.119	13.283	9.745	38.687	0.857	100	21.583	77.661	37.666	1.338	0.747	0.971
P. coccineus	Phaseolus coccineus	PI 307663	10	perennial	cultivated	1349×748	143.736	16.83	11.057	46.64	0.83	100	77.108	81.719	26.003	1.537	0.651	0.973
P. coccineus	Phaseolus coccineus	PI 307663	11	perennial	cultivated	1349×748	158.776	17.055	11.582	48.403	0.852	100	3.689	74.709	128.853	1.468	0.681	0.973
P. coccineus	Phaseolus coccineus	PI 307663	12	perennial	cultivated	1349×748	136.352	15.422	11.194	45.138	0.841	100	50.913	75.263	126.733	1.399	0.715	0.96
P. coccineus	Phaseolus coccineus	PI 307663	13	perennial	cultivated	1349×748	123.591	15.922	9.948	43.222	0.831	100	30.991	93.71	10.008	1.607	0.622	0.974
P. coccineus	Phaseolus coccineus	PI 307663	14	perennial	cultivated	1349×748	93.306	13.066	9.067	36.887	0.862	100	8.301	99.613	30.548	1.437	0.696	0.968
P. coccineus	Phaseolus coccineus	PI 307663	15	perennial	cultivated	1349×748	124.748	14.432	11.282	42.034	0.887	100	73.418	106.807	54.888	1.287	0.777	0.975
P. coccineus	Phaseolus coccineus	PI 307663	16	perennial	cultivated	1349×748	93.986	13.456	8.914	37.122	0.857	100	25.272	109.758	28.673	1.5	0.667	0.973
P. coccineus	Phaseolus coccineus	PI 307663	17	perennial	cultivated	1349×748	133.051	15.262	10.884	43.699	0.876	100	41.69	112.156	172.36	1.389	0.72	0.978
P. coccineus	Phaseolus coccineus	PI 307663	18	perennial	cultivated	1349×748	94.191	12.085	9.984	36.582	0.884	100	65.671	113.817	121.264	1.221	0.819	0.969
P. coccineus	Phaseolus coccineus	PI 307663	19	perennial	cultivated	1349×748	109.742	13.567	10.188	39.794	0.871	100	11.253	124.147	11.768	1.322	0.756	0.971
P. coccineus	Phaseolus coccineus	PI 307663	20	perennial	cultivated	1349×748	133.493	16.04	10.539	44.877	0.833	100	35.971	134.108	59.601	1.539	0.65	0.968
P. coccineus	Phaseolus coccineus	PI 309888	1	perennial	cultivated	1349×748	169.461	17.183	12.738	49.528	0.868	100	38.185	51.282	60.408	1.351	0.74	0.976
P. coccineus	Phaseolus coccineus	PI 309888	2	perennial	cultivated	1349×748	150.133	17.148	11.193	47.009	0.854	100	57.001	52.02	49.8	1.51	0.662	0.974
P. coccineus	Phaseolus coccineus	PI 309888	3	perennial	cultivated	1349×748	156.905	16.305	12.239	47.639	0.869	100	71.389	68.253	68.078	1.336	0.749	0.974
P. coccineus	Phaseolus coccineus	PI 309888	4	perennial	cultivated	1349×748	137.985	15.345	11.253	44.59	0.872	100	4.427	60.505	170.311	1.342	0.745	0.977
P. coccineus	Phaseolus coccineus	PI 309888	5	perennial	cultivated	1349×748	182.086	18.53	12.464	51.976	0.847	100	92.049	69.175	9.744	1.502	0.666	0.974
P. coccineus	Phaseolus coccineus	PI 309888	6	perennial	cultivated	1349×748	120.46	15.167	10.168	42.034	0.857	100	50.36	62.35	138.945	1.481	0.675	0.971
P. coccineus	Phaseolus coccineus	PI 309888	7	perennial	cultivated	1349×748	146.56	16.066	11.684	46.442	0.854	100	24.534	75.632	34.237	1.366	0.732	0.974
P. coccineus	Phaseolus coccineus	PI 309888	8	perennial	cultivated	1349×748	145.505	16.277	11.87	46.532	0.844	100	37.631	90.758	38.558	1.431	0.699	0.964
P. coccineus	Phaseolus coccineus	PI 309888	9	perennial	cultivated	1349×748	135.195	16.492	10.472	45.38	0.825	100	79.321	82.088	143.643	1.602	0.624	0.959
P. coccineus	Phaseolus coccineus	PI 309888	10	perennial	cultivated	1349×748	153.91	16.932	12.113	47.594	0.854	100	9.961	84.671	150.642	1.438	0.696	0.972
P. coccineus	Phaseolus coccineus	PI 309888	11	perennial	cultivated	1349×748	149.385	16.171	11.584	46.785	0.858	100	55.156	96.292	20.709	1.405	0.712	0.971
P. coccineus	Phaseolus coccineus	PI 309888	12	perennial	cultivated	1349×748	122.808	14.855	10.44	42.835	0.841	100	33.389	98.875	151.844	1.436	0.696	0.968
P. coccineus	Phaseolus coccineus	PI 309888	13	perennial	cultivated	1349×748	152.617	17.166	11.22	47.784	0.84	100	92.972	99.797	98.653	1.537	0.651	0.975
P. coccineus	Phaseolus coccineus	PI 309888	14	perennial	cultivated	1349×748	136.182	15.527	11.083	44.624	0.859	100	5.35	106.807	156.176	1.385	0.722	0.965
P. coccineus	Phaseolus coccineus	PI 309888	15	perennial	cultivated	1349×748	126.211	15.696	10.082	43.591	0.835	100	55.709	121.38	60.422	1.557	0.642	0.964
P. coccineus	Phaseolus coccineus	PI 309888	16	perennial	cultivated	1349×748	140.129	16.689	10.476	46.2	0.825	100	27.855	113.817	166.578	1.598	0.626	0.97
P. coccineus	Phaseolus coccineus	PI 309888	17	perennial	cultivated	1349×748	148.806	15.881	12.129	46.174	0.877	100	74.525	121.749	149.265	1.271	0.787	0.978
P. coccineus	Phaseolus coccineus	PI 309888	18	perennial	cultivated	1349×748	162.69	16.322	12.605	48.242	0.878	100	41.505	139.089	55.592	1.283	0.779	0.977
P. coccineus	Phaseolus coccineus	PI 309888	19	perennial	cultivated	1349×748	89.903	12.967	8.861	36.257	0.859	100	98.506	127.098	140.194	1.463	0.683	0.965
P. coccineus	Phaseolus coccineus	PI 309888	20	perennial	cultivated	1349×748	143.225	16.778	10.766	46.614	0.828	100	13.097	134.846	14.647	1.555	0.643	0.973
P. coccineus	Phaseolus coccineus	PI 311180	1	perennial	cultivated	1349×748	138.019	16.259	10.974	45.183	0.85	100	57.923	49.991	24.821	1.474	0.678	0.973
P. coccineus	Phaseolus coccineus	PI 311180	2	perennial	cultivated	1349×748	97.559	13.658	9.202	38.273	0.837	100	19.554	63.272	73.523	1.495	0.669	0.966
P. coccineus	Phaseolus coccineus	PI 311180	3	perennial	cultivated	1349×748	102.698	13.386	9.807	38.795	0.857	100	32.097	60.505	168.071	1.387	0.721	0.959
P. coccineus	Phaseolus coccineus	PI 311180	4	perennial	cultivated	1349×748	93.34	13.298	9.138	37.103	0.852	100	71.205	65.486	23.72	1.468	0.681	0.969
P. coccineus	Phaseolus coccineus	PI 311180	5	perennial	cultivated	1349×748	110.048	14.951	9.436	41.702	0.795	100	53.68	71.942	9.23	1.639	0.61	0.95
P. coccineus	Phaseolus coccineus	PI 311180	6	perennial	cultivated	1349×748	74.59	11.552	8.478	32.65	0.879	100	92.972	69.729	128.517	1.382	0.723	0.968
P. coccineus	Phaseolus coccineus	PI 311180	7	perennial	cultivated	1349×748	88.168	12.136	9.145	35.862	0.861	100	7.748	81.35	19.537	1.331	0.751	0.963
P. coccineus	Phaseolus coccineus	PI 311180	8	perennial	cultivated	1349×748	159.423	17.361	11.692	49.025	0.834	100	23.243	79.875	165.225	1.503	0.665	0.971
P. coccineus	Phaseolus coccineus	PI 311180	9	perennial	cultivated	1349×748	94.837	13.044	9.348	37.364	0.854	100	57.001	90.574	61.26	1.41	0.709	0.962
P. coccineus	Phaseolus coccineus	PI 311180	10	perennial	cultivated	1349×748	137.747	16.912	10.298	47.072	0.781	100	69.913	83.748	166.115	1.692	0.591	0.95
P. coccineus	Phaseolus coccineus	PI 311180	11	perennial	cultivated	1349×748	120.29	14.553	10.374	42.052	0.855	100	42.428	89.651	120.466	1.406	0.711	0.967
P. coccineus	Phaseolus coccineus	PI 311180	12	perennial	cultivated	1349×748	121.992	15.552	10.075	42.574	0.846	100	75.078	92.234	112.306	1.531	0.653	0.972
P. coccineus	Phaseolus coccineus	PI 311180	13	perennial	cultivated	1349×748	136.079	17.474	10.002	47.262	0.766	100	7.563	105.331	10.954	1.819	0.55	0.943
P. coccineus	Phaseolus coccineus	PI 311180	14	perennial	cultivated	1349×748	137.168	16.285	10.693	45.22	0.843	100	32.097	103.671	99.782	1.532	0.653	0.976
P. coccineus	Phaseolus coccineus	PI 311180	15	perennial	cultivated	1349×748	133.255	16.108	10.637	44.598	0.842	100	89.651	106.253	129.89	1.514	0.66	0.965
P. coccineus	Phaseolus coccineus	PI 311180	16	perennial	cultivated	1349×748	157.483	17.171	11.844	48.313	0.848	100	55.34	120.273	50.667	1.484	0.674	0.97
P. coccineus	Phaseolus coccineus	PI 311180	17	perennial	cultivated	1349×748	138.257	16.393	10.627	45.597	0.836	100	8.486	126.176	39.063	1.531	0.653	0.972
P. coccineus	Phaseolus coccineus	PI 311180	18	perennial	cultivated	1349×748	117.126	15.033	10.111	41.944	0.837	100	72.311	132.079	75.793	1.499	0.667	0.967
P. coccineus	Phaseolus coccineus	PI 311180	19	perennial	cultivated	1349×748	160.444	17.21	11.721	48.485	0.858	100	47.039	121.38	120.964	1.466	0.682	0.976
P. coccineus	Phaseolus coccineus	PI 311180	20	perennial	cultivated	1349×748	147.003	16.51	11.479	46.226	0.864	100	24.35	125.069	140.44	1.438	0.695	0.975
P. coccineus	Phaseolus coccineus	PI 311185	1	perennial	cultivated	1349×748	155.51	16.33	11.968	48.052	0.846	100	59.03	45.564	41.795	1.384	0.722	0.967
P. coccineus	Phaseolus coccineus	PI 311185	2	perennial	cultivated	1349×748	153.094	17.349	11.119	48.44	0.82	100	32.651	49.253	54.958	1.578	0.634	0.973
P. coccineus	Phaseolus coccineus	PI 311185	3	perennial	cultivated	1349×748	56.011	9.875	7.173	29.061	0.833	100	21.029	45.379	122.8	1.378	0.726	0.952
P. coccineus	Phaseolus coccineus	PI 311185	4	perennial	cultivated	1349×748	97.151	13.668	9.224	38.452	0.826	100	71.02	54.049	21.371	1.493	0.67	0.964
P. coccineus	Phaseolus coccineus	PI 311185	5	perennial	cultivated	1349×748	119.712	14.693	10.444	41.944	0.855	100	96.477	49.068	128.884	1.412	0.708	0.968
P. coccineus	Phaseolus coccineus	PI 311185	6	perennial	cultivated	1349×748	126.415	15.079	10.657	42.79	0.868	100	13.282	70.098	82.266	1.396	0.716	0.974
P. coccineus	Phaseolus coccineus	PI 311185	7	perennial	cultivated	1349×748	150.507	16.426	11.752	46.793	0.864	100	33.02	66.593	32.619	1.414	0.707	0.971
P. coccineus	Phaseolus coccineus	PI 311185	8	perennial	cultivated	1349×748	129.206	14.998	10.979	43.32	0.865	100	56.447	69.175	31.931	1.374	0.728	0.969
P. coccineus	Phaseolus coccineus	PI 311185	9	perennial	cultivated	1349×748	114.437	14.578	10.153	41.143	0.85	100	80.243	63.641	128.32	1.452	0.689	0.965
P. coccineus	Phaseolus coccineus	PI 311185	10	perennial	cultivated	1349×748	134.752	15.809	10.727	44.553	0.853	100	52.02	76.739	138.311	1.469	0.681	0.975
P. coccineus	Phaseolus coccineus	PI 311185	11	perennial	cultivated	1349×748	103.923	15.127	8.478	39.954	0.818	100	9.961	78.03	127.569	1.775	0.563	0.973
P. coccineus	Phaseolus coccineus	PI 311185	12	perennial	cultivated	1349×748	107.972	14.247	9.522	39.451	0.872	100	26.194	90.02	41.326	1.478	0.677	0.974
P. coccineus	Phaseolus coccineus	PI 311185	13	perennial	cultivated	1349×748	126.722	15.306	10.311	43.528	0.84	100	80.612	88.176	12.529	1.498	0.668	0.968
P. coccineus	Phaseolus coccineus	PI 311185	14	perennial	cultivated	1349×748	118.078	14.011	11.123	41.08	0.879	100	55.894	108.652	80.91	1.232	0.812	0.974
P. coccineus	Phaseolus coccineus	PI 311185	15	perennial	cultivated	1349×748	138.121	15.865	11.277	45.265	0.847	100	30.622	107.545	23.286	1.418	0.705	0.969
P. coccineus	Phaseolus coccineus	PI 311185	16	perennial	cultivated	1349×748	119.78	14.074	10.733	41.791	0.862	100	8.301	107.545	169.426	1.296	0.771	0.967
P. coccineus	Phaseolus coccineus	PI 311185	17	perennial	cultivated	1349×748	147.411	16.277	11.346	46.513	0.856	100	73.603	104.409	128.558	1.45	0.69	0.972
P. coccineus	Phaseolus coccineus	PI 311185	18	perennial	cultivated	1349×748	131.043	15.412	10.837	44.031	0.849	100	26.563	124.885	42.089	1.419	0.705	0.968
P. coccineus	Phaseolus coccineus	PI 311185	19	perennial	cultivated	1349×748	142.171	16.338	11.006	45.939	0.847	100	51.835	120.642	6.483	1.495	0.669	0.968
P. coccineus	Phaseolus coccineus	PI 311185	20	perennial	cultivated	1349×748	63.497	11.221	7.279	31.211	0.819	100	19.554	135.399	9.462	1.582	0.632	0.947
P. coccineus	Phaseolus coccineus	PI 311210	1	perennial	cultivated	1349×748	100.588	14.493	8.992	38.885	0.836	100	41.321	57.369	42.421	1.625	0.615	0.963
P. coccineus	Phaseolus coccineus	PI 311210	2	perennial	cultivated	1349×748	125.871	15.204	10.653	43.141	0.85	100	55.709	63.457	35.618	1.428	0.7	0.969
P. coccineus	Phaseolus coccineus	PI 311210	3	perennial	cultivated	1349×748	105.93	14.233	9.575	39.82	0.84	100	16.971	67.7	47.626	1.503	0.665	0.961
P. coccineus	Phaseolus coccineus	PI 311210	4	perennial	cultivated	1349×748	107.223	14.661	9.643	40.055	0.84	100	75.447	66.408	21.4	1.557	0.642	0.971
P. coccineus	Phaseolus coccineus	PI 311210	5	perennial	cultivated	1349×748	104.059	13.206	9.998	38.877	0.865	100	28.593	68.438	151.645	1.311	0.763	0.966
P. coccineus	Phaseolus coccineus	PI 311210	6	perennial	cultivated	1349×748	128.117	15.584	10.33	43.439	0.853	100	56.632	87.807	83.884	1.499	0.667	0.977
P. coccineus	Phaseolus coccineus	PI 311210	7	perennial	cultivated	1349×748	116.037	14.19	10.131	41.467	0.848	100	9.777	81.166	164.157	1.398	0.715	0.968
P. coccineus	Phaseolus coccineus	PI 311210	8	perennial	cultivated	1349×748	122.672	14.73	10.725	42.187	0.866	100	73.418	78.03	112.068	1.385	0.722	0.973
P. coccineus	Phaseolus coccineus	PI 311210	9	perennial	cultivated	1349×748	117.84	14.049	10.514	41.18	0.873	100	32.466	83.379	113.199	1.333	0.75	0.977
P. coccineus	Phaseolus coccineus	PI 311210	10	perennial	cultivated	1349×748	109.81	13.786	9.961	39.552	0.882	100	81.166	97.215	12.362	1.348	0.742	0.977
P. coccineus	Phaseolus coccineus	PI 311210	11	perennial	cultivated	1349×748	104.637	13.888	9.459	39.235	0.854	100	18.078	93.894	129.611	1.496	0.668	0.966
P. coccineus	Phaseolus coccineus	PI 311210	12	perennial	cultivated	1349×748	139.857	16.499	10.4	45.805	0.838	100	53.496	98.506	169.695	1.59	0.629	0.969
P. coccineus	Phaseolus coccineus	PI 311210	13	perennial	cultivated	1349×748	113.008	14.079	10.33	40.424	0.869	100	34.495	109.574	5.262	1.362	0.734	0.973
P. coccineus	Phaseolus coccineus	PI 311210	14	perennial	cultivated	1349×748	140.707	16.171	10.889	45.768	0.844	100	4.981	107.176	101.182	1.484	0.674	0.971
P. coccineus	Phaseolus coccineus	PI 311210	15	perennial	cultivated	1349×748	117.534	14.546	10.272	41.467	0.859	100	26.379	107.729	102.45	1.412	0.708	0.97
P. coccineus	Phaseolus coccineus	PI 311210	16	perennial	cultivated	1349×748	82.076	12.847	8.239	35.232	0.831	100	71.758	114.186	15.832	1.572	0.636	0.964
P. coccineus	Phaseolus coccineus	PI 311210	17	perennial	cultivated	1349×748	95.892	13.395	9.471	37.923	0.838	100	48.146	117.875	157.319	1.393	0.718	0.966
P. coccineus	Phaseolus coccineus	PI 311210	18	perennial	cultivated	1349×748	111.001	13.958	9.999	40.073	0.869	100	19	138.351	82.405	1.38	0.724	0.974
P. coccineus	Phaseolus coccineus	PI 311210	19	perennial	cultivated	1349×748	153.944	16.774	11.806	47.721	0.849	100	64.748	135.03	8.219	1.434	0.698	0.973
P. coccineus	Phaseolus coccineus	PI 311210	20	perennial	cultivated	1349×748	124.442	15.315	10.24	42.809	0.853	100	29.884	135.399	9.009	1.502	0.666	0.973
P. coccineus	Phaseolus coccineus	PI 311218	1	perennial	cultivated	1349×748	140.435	16.957	10.466	45.742	0.843	100	28.961	25.272	98.13	1.62	0.617	0.977
P. coccineus	Phaseolus coccineus	PI 311218	2	perennial	cultivated	1349×748	149.725	16.108	11.96	46.551	0.868	100	41.136	37.816	29.501	1.359	0.736	0.974
P. coccineus	Phaseolus coccineus	PI 311218	3	perennial	cultivated	1349×748	83.778	12.907	8.244	36.474	0.791	100	62.166	38.738	30.964	1.615	0.619	0.94
P. coccineus	Phaseolus coccineus	PI 311218	4	perennial	cultivated	1349×748	118.793	15.922	9.555	43.051	0.805	100	75.447	41.136	100.008	1.631	0.613	0.965
P. coccineus	Phaseolus coccineus	PI 311218	5	perennial	cultivated	1349×748	112.123	14.255	9.848	40.334	0.866	100	92.972	48.7	10.437	1.458	0.686	0.97
P. coccineus	Phaseolus coccineus	PI 311218	6	perennial	cultivated	1349×748	84.697	12.952	8.127	35.989	0.822	100	36.894	58.661	79.33	1.61	0.621	0.96
P. coccineus	Phaseolus coccineus	PI 311218	7	perennial	cultivated	1349×748	110.83	14.539	9.652	40.126	0.865	100	53.311	51.282	144.293	1.502	0.666	0.974
P. coccineus	Phaseolus coccineus	PI 311218	8	perennial	cultivated	1349×748	50.09	9.834	6.586	27.369	0.84	100	13.651	59.214	23.199	1.529	0.654	0.957
P. coccineus	Phaseolus coccineus	PI 311218	9	perennial	cultivated	1349×748	150.439	17.675	10.92	47.694	0.831	100	82.642	64.933	161.754	1.621	0.617	0.977
P. coccineus	Phaseolus coccineus	PI 311218	10	perennial	cultivated	1349×748	150.337	16.171	11.763	46.424	0.877	100	22.874	77.292	32.421	1.37	0.73	0.972
P. coccineus	Phaseolus coccineus	PI 311218	11	perennial	cultivated	1349×748	168.134	17.809	11.94	50.132	0.841	100	57.923	71.574	166.827	1.508	0.663	0.973
P. coccineus	Phaseolus coccineus	PI 311218	12	perennial	cultivated	1349×748	126.722	15.422	10.595	43.681	0.835	100	2.767	77.476	173.13	1.48	0.676	0.962
P. coccineus	Phaseolus coccineus	PI 311218	13	perennial	cultivated	1349×748	139.108	17.344	10.259	46.271	0.816	100	41.69	89.098	51.911	1.706	0.586	0.972
P. coccineus	Phaseolus coccineus	PI 311218	14	perennial	cultivated	1349×748	120.597	14.869	10.218	42.079	0.856	100	88.176	89.098	142.561	1.42	0.704	0.97
P. coccineus	Phaseolus coccineus	PI 311218	15	perennial	cultivated	1349×748	156.803	17.044	11.56	48.414	0.841	100	71.942	87.991	99.972	1.486	0.673	0.967
P. coccineus	Phaseolus coccineus	PI 311218	16	perennial	cultivated	1349×748	147.241	16.868	11.071	46.938	0.84	100	8.67	97.583	13.276	1.516	0.66	0.973
P. coccineus	Phaseolus coccineus	PI 311218	17	perennial	cultivated	1349×748	175.28	18.958	11.546	51.563	0.828	100	33.758	91.496	100.654	1.647	0.607	0.976
P. coccineus	Phaseolus coccineus	PI 311218	18	perennial	cultivated	1349×748	115.118	14.012	10.471	40.927	0.864	100	46.486	105.7	159.179	1.361	0.735	0.966
P. coccineus	Phaseolus coccineus	PI 311218	19	perennial	cultivated	1349×748	188.245	18.448	12.653	52.379	0.862	100	8.486	106.253	130.539	1.439	0.695	0.977
P. coccineus	Phaseolus coccineus	PI 311218	20	perennial	cultivated	1349×748	104.365	14.712	9.047	40.055	0.817	100	77.108	120.273	30.101	1.616	0.619	0.969
P. coccineus	Phaseolus coccineus	PI 311880	1	perennial	cultivated	1349×748	152.889	16.447	11.714	47.504	0.851	100	93.341	53.68	66.886	1.412	0.708	0.975
P. coccineus	Phaseolus coccineus	PI 311880	2	perennial	cultivated	1349×748	167.318	17.013	12.416	49.286	0.866	100	33.02	47.039	170.64	1.373	0.728	0.977
P. coccineus	Phaseolus coccineus	PI 311880	3	perennial	cultivated	1349×748	152.175	16.52	11.594	47.27	0.856	100	57.923	60.874	60.573	1.438	0.695	0.972
P. coccineus	Phaseolus coccineus	PI 311880	4	perennial	cultivated	1349×748	122.06	15.454	10.282	42.88	0.834	100	75.078	46.67	113.199	1.538	0.65	0.961
P. coccineus	Phaseolus coccineus	PI 311880	5	perennial	cultivated	1349×748	139.823	15.761	11.444	44.922	0.871	100	18.447	61.981	73.686	1.364	0.733	0.977
P. coccineus	Phaseolus coccineus	PI 311880	6	perennial	cultivated	1349×748	142.579	16.067	11.26	45.723	0.857	100	93.341	61.612	102.6	1.435	0.697	0.969
P. coccineus	Phaseolus coccineus	PI 311880	7	perennial	cultivated	1349×748	135.773	16.116	10.683	44.832	0.849	100	69.544	63.272	95.254	1.497	0.668	0.972
P. coccineus	Phaseolus coccineus	PI 311880	8	perennial	cultivated	1349×748	135.093	15.709	11.018	44.482	0.858	100	32.651	79.875	80.538	1.439	0.695	0.973
P. coccineus	Phaseolus coccineus	PI 311880	9	perennial	cultivated	1349×748	163.064	17.035	12.195	48.827	0.859	100	19	86.146	85.03	1.398	0.716	0.977
P. coccineus	Phaseolus coccineus	PI 311880	10	perennial	cultivated	1349×748	155.952	16.738	11.899	47.918	0.853	100	45.748	81.166	31.938	1.403	0.713	0.975
P. coccineus	Phaseolus coccineus	PI 311880	11	perennial	cultivated	1349×748	159.389	17.199	12.057	48.611	0.848	100	77.108	91.312	38.468	1.442	0.694	0.972
P. coccineus	Phaseolus coccineus	PI 311880	12	perennial	cultivated	1349×748	123.455	15.505	10.47	43.204	0.831	100	38.554	98.137	87.955	1.504	0.665	0.966
P. coccineus	Phaseolus coccineus	PI 311880	13	perennial	cultivated	1349×748	134.991	15.527	11.447	44.292	0.865	100	97.768	100.166	23.824	1.376	0.726	0.968
P. coccineus	Phaseolus coccineus	PI 311880	14	perennial	cultivated	1349×748	144.553	15.869	11.638	45.488	0.878	100	52.942	104.593	54.462	1.35	0.741	0.974
P. coccineus	Phaseolus coccineus	PI 311880	15	perennial	cultivated	1349×748	98.818	13.678	9.463	38.165	0.853	100	12.359	93.525	100.098	1.472	0.679	0.963
P. coccineus	Phaseolus coccineus	PI 311880	16	perennial	cultivated	1349×748	135.909	15.069	11.202	44.967	0.845	100	72.496	109.943	50.464	1.353	0.739	0.96
P. coccineus	Phaseolus coccineus	PI 311880	17	perennial	cultivated	1349×748	131.009	15.68	10.696	43.797	0.858	100	29.515	102.011	143.13	1.469	0.681	0.975
P. coccineus	Phaseolus coccineus	PI 311880	18	perennial	cultivated	1349×748	94.122	13.628	8.974	37.472	0.842	100	83.564	121.38	39.508	1.539	0.65	0.959
P. coccineus	Phaseolus coccineus	PI 311880	19	perennial	cultivated	1349×748	146.628	15.976	11.632	46.398	0.856	100	51.651	116.768	148.696	1.38	0.725	0.972
P. coccineus	Phaseolus coccineus	PI 311880	20	perennial	cultivated	1349×748	135.603	15.059	11.543	44.382	0.865	100	12.728	116.399	120.964	1.309	0.764	0.969
P. coccineus	Phaseolus coccineus	PI 311882	1	perennial	cultivated	1349×748	104.263	14.03	9.341	39.38	0.845	100	73.603	47.039	24.88	1.5	0.667	0.969
P. coccineus	Phaseolus coccineus	PI 311882	2	perennial	cultivated	1349×748	92.659	12.281	9.877	36.321	0.883	100	49.622	53.311	32.735	1.251	0.8	0.968
P. coccineus	Phaseolus coccineus	PI 311882	3	perennial	cultivated	1349×748	98.24	12.803	9.713	37.58	0.874	100	32.835	50.544	126.209	1.31	0.763	0.968
P. coccineus	Phaseolus coccineus	PI 311882	4	perennial	cultivated	1349×748	63.599	10.188	8.432	31.174	0.822	100	13.466	58.845	148.325	1.192	0.839	0.946
P. coccineus	Phaseolus coccineus	PI 311882	5	perennial	cultivated	1349×748	129.954	15.015	10.766	44.095	0.84	100	54.049	70.282	42.51	1.377	0.726	0.967
P. coccineus	Phaseolus coccineus	PI 311882	6	perennial	cultivated	1349×748	105.828	13.866	9.704	39.335	0.859	100	75.263	64.379	176.186	1.428	0.7	0.972
P. coccineus	Phaseolus coccineus	PI 311882	7	perennial	cultivated	1349×748	118.997	14.647	10.546	41.665	0.861	100	33.758	68.622	143.707	1.395	0.717	0.97
P. coccineus	Phaseolus coccineus	PI 311882	8	perennial	cultivated	1349×748	110.864	14.539	9.913	40.297	0.858	100	95.185	71.205	125.707	1.466	0.682	0.971
P. coccineus	Phaseolus coccineus	PI 311882	9	perennial	cultivated	1349×748	117.874	14.693	10.117	42.052	0.838	100	61.981	74.156	151.504	1.469	0.681	0.958
P. coccineus	Phaseolus coccineus	PI 311882	10	perennial	cultivated	1349×748	112.464	13.84	10.153	40.558	0.859	100	14.204	85.224	21.092	1.355	0.738	0.969
P. coccineus	Phaseolus coccineus	PI 311882	11	perennial	cultivated	1349×748	132.268	15.761	10.507	44.751	0.83	100	78.214	100.719	69.444	1.516	0.659	0.96
P. coccineus	Phaseolus coccineus	PI 311882	12	perennial	cultivated	1349×748	70.064	11.474	8.087	31.912	0.865	100	98.137	95.001	36.501	1.447	0.691	0.966
P. coccineus	Phaseolus coccineus	PI 311882	13	perennial	cultivated	1349×748	108.108	14.021	9.881	39.947	0.851	100	31.544	100.166	57.355	1.427	0.701	0.967
P. coccineus	Phaseolus coccineus	PI 311882	14	perennial	cultivated	1349×748	114.097	13.775	10.358	40.964	0.854	100	49.253	94.263	159.624	1.344	0.744	0.962
P. coccineus	Phaseolus coccineus	PI 311882	15	perennial	cultivated	1349×748	120.222	14.407	10.472	41.754	0.867	100	66.593	102.933	140.194	1.381	0.724	0.967
P. coccineus	Phaseolus coccineus	PI 311882	16	perennial	cultivated	1349×748	82.757	12.381	8.404	34.934	0.852	100	90.389	110.496	24.656	1.465	0.683	0.962
P. coccineus	Phaseolus coccineus	PI 311882	17	perennial	cultivated	1349×748	121.89	14.193	10.548	42.026	0.867	100	13.097	111.05	8.973	1.339	0.747	0.973
P. coccineus	Phaseolus coccineus	PI 311882	18	perennial	cultivated	1349×748	121.175	15.096	10.132	42.231	0.854	100	38	108.836	141.45	1.494	0.669	0.97
P. coccineus	Phaseolus coccineus	PI 311882	19	perennial	cultivated	1349×748	166.705	18.377	11.518	50.788	0.812	100	64.195	132.817	35.605	1.622	0.616	0.964
P. coccineus	Phaseolus coccineus	PI 311882	20	perennial	cultivated	1349×748	133.834	15.645	10.706	45.246	0.822	100	22.69	132.079	37.816	1.493	0.67	0.958
P. coccineus	Phaseolus coccineus	PI 311977	1	perennial	cultivated	1349×748	208.39	20.049	13.012	56.467	0.821	100	40.583	34.68	12.758	1.571	0.637	0.968
P. coccineus	Phaseolus coccineus	PI 311977	2	perennial	cultivated	1349×748	167.556	17.559	11.519	50.448	0.827	100	26.01	27.486	93.614	1.52	0.658	0.977
P. coccineus	Phaseolus coccineus	PI 311977	3	perennial	cultivated	1349×748	192.669	19.648	12.799	54.809	0.806	100	71.389	47.408	77.53	1.547	0.646	0.966
P. coccineus	Phaseolus coccineus	PI 311977	4	perennial	cultivated	1349×748	180.044	19.628	11.633	53.27	0.797	100	106.991	29.515	111.501	1.707	0.586	0.969
P. coccineus	Phaseolus coccineus	PI 311977	5	perennial	cultivated	1349×748	150.099	16.546	11.426	46.927	0.857	100	89.467	43.903	120.854	1.451	0.689	0.973
P. coccineus	Phaseolus coccineus	PI 311977	6	perennial	cultivated	1349×748	205.055	20.379	12.985	56.277	0.814	100	33.573	49.991	170.623	1.561	0.64	0.969
P. coccineus	Phaseolus coccineus	PI 311977	7	perennial	cultivated	1349×748	194.778	19.561	12.67	55.025	0.808	100	11.253	70.282	74.129	1.55	0.645	0.975
P. coccineus	Phaseolus coccineus	PI 311977	8	perennial	cultivated	1349×748	136.556	15.382	11.348	44.516	0.866	100	116.03	70.836	67.433	1.362	0.734	0.971
P. coccineus	Phaseolus coccineus	PI 311977	9	perennial	cultivated	1349×748	215.332	20.956	12.812	57.924	0.806	100	53.311	65.302	170.372	1.656	0.604	0.968
P. coccineus	Phaseolus coccineus	PI 311977	10	perennial	cultivated	1349×748	219.075	21.297	12.62	59.121	0.788	100	81.719	65.486	114.567	1.733	0.577	0.969
P. coccineus	Phaseolus coccineus	PI 311977	11	perennial	cultivated	1349×748	159.559	18.271	11.137	50.095	0.799	100	104.593	76.37	144.866	1.69	0.592	0.959
P. coccineus	Phaseolus coccineus	PI 311977	12	perennial	cultivated	1349×748	221.525	19.998	13.694	57.645	0.838	100	31.913	87.991	29.876	1.466	0.682	0.97
P. coccineus	Phaseolus coccineus	PI 311977	13	perennial	cultivated	1349×748	165.276	18.676	11.297	50.978	0.799	100	70.282	82.273	106.645	1.685	0.593	0.959
P. coccineus	Phaseolus coccineus	PI 311977	14	perennial	cultivated	1349×748	259.228	24.052	12.892	65.869	0.751	100	2.583	90.02	156.975	1.901	0.526	0.962
P. coccineus	Phaseolus coccineus	PI 311977	15	perennial	cultivated	1349×748	169.699	19.647	10.837	52.551	0.772	100	89.282	91.127	145.713	1.845	0.542	0.962
P. coccineus	Phaseolus coccineus	PI 311977	16	perennial	cultivated	1349×748	160.716	18.73	10.906	50.292	0.798	100	37.631	109.02	39.806	1.76	0.568	0.964
P. coccineus	Phaseolus coccineus	PI 311977	17	perennial	cultivated	1349×748	150.133	16.932	11.716	47.531	0.835	100	64.195	110.681	156.228	1.497	0.668	0.965
P. coccineus	Phaseolus coccineus	PI 311977	18	perennial	cultivated	1349×748	160.035	19.082	10.777	50.743	0.781	100	90.758	110.312	150.461	1.846	0.542	0.961
P. coccineus	Phaseolus coccineus	PI 311977	19	perennial	cultivated	1349×748	203.183	20.715	12.384	56.203	0.808	100	12.544	125.069	39.218	1.724	0.58	0.971
P. coccineus	Phaseolus coccineus	PI 311977	20	perennial	cultivated	1349×748	259.126	24.184	13.266	65.527	0.758	100	33.204	123.593	21.477	1.859	0.538	0.959
P. coccineus	Phaseolus coccineus	PI 325591	1	perennial	cultivated	640×360	119.091	14.917	10.526	41.424	0.872	100	68.698	45.983	74.932	1.423	0.703	0.945
P. coccineus	Phaseolus coccineus	PI 325591	2	perennial	cultivated	640×360	115.407	14.626	10.808	40.909	0.867	100	81.44	38.227	142.696	1.368	0.731	0.928
P. coccineus	Phaseolus coccineus	PI 325591	3	perennial	cultivated	640×360	53.1	9.691	7.756	26.75	0.932	100	100.831	45.429	59.036	1.243	0.804	0.935
P. coccineus	Phaseolus coccineus	PI 325591	4	perennial	cultivated	640×360	104.665	13.582	10.112	38.558	0.885	100	38.781	44.875	11.768	1.365	0.733	0.932
P. coccineus	Phaseolus coccineus	PI 325591	5	perennial	cultivated	640×360	82.258	12.163	9.396	33.857	0.902	100	107.479	61.496	59.931	1.317	0.76	0.944
P. coccineus	Phaseolus coccineus	PI 325591	6	perennial	cultivated	640×360	90.546	12.45	9.794	34.91	0.934	100	62.604	65.928	57.724	1.273	0.785	0.938
P. coccineus	Phaseolus coccineus	PI 325591	7	perennial	cultivated	640×360	109.269	14.016	10.284	39.532	0.879	100	19.391	60.942	161.565	1.33	0.752	0.941
P. coccineus	Phaseolus coccineus	PI 325591	8	perennial	cultivated	640×360	124.002	15.071	11.215	42.151	0.877	100	38.227	69.806	36.027	1.361	0.735	0.93
P. coccineus	Phaseolus coccineus	PI 325591	9	perennial	cultivated	640×360	126.15	14.866	11.692	42.666	0.871	100	88.089	73.13	63.435	1.262	0.792	0.931
P. coccineus	Phaseolus coccineus	PI 325591	10	perennial	cultivated	640×360	104.358	13.411	10.521	37.965	0.91	100	65.928	79.778	38.29	1.26	0.793	0.95
P. coccineus	Phaseolus coccineus	PI 325591	11	perennial	cultivated	640×360	156.537	16.877	11.843	47.423	0.875	100	49.861	73.684	113.199	1.435	0.697	0.951
P. coccineus	Phaseolus coccineus	PI 325591	12	perennial	cultivated	640×360	99.14	12.301	11.08	36.991	0.91	100	26.039	79.224	125.838	1.104	0.906	0.935
P. coccineus	Phaseolus coccineus	PI 325591	13	perennial	cultivated	640×360	158.685	18.574	11.34	49.259	0.822	100	86.981	98.061	72.646	1.713	0.584	0.94
P. coccineus	Phaseolus coccineus	PI 325591	14	perennial	cultivated	640×360	111.417	14.201	9.972	39.208	0.911	100	115.789	96.399	69.444	1.365	0.733	0.954
P. coccineus	Phaseolus coccineus	PI 325591	15	perennial	cultivated	640×360	95.764	12.79	9.972	36.208	0.918	100	59.834	105.817	72.35	1.26	0.794	0.943
P. coccineus	Phaseolus coccineus	PI 325591	16	perennial	cultivated	640×360	100.061	13.895	9.665	38.234	0.86	100	99.169	98.615	156.501	1.438	0.695	0.931
P. coccineus	Phaseolus coccineus	PI 325591	17	perennial	cultivated	640×360	95.457	13.491	9.418	36.857	0.883	100	39.889	113.573	70.821	1.429	0.7	0.944
P. coccineus	Phaseolus coccineus	PI 325591	18	perennial	cultivated	640×360	161.754	17.841	11.606	49.203	0.84	100	75.346	118.006	36.158	1.596	0.626	0.921
P. coccineus	Phaseolus coccineus	PI 325591	19	perennial	cultivated	640×360	91.16	13.411	9.01	35.693	0.899	100	59.28	117.452	38.29	1.474	0.678	0.94
P. coccineus	Phaseolus coccineus	PI 325591	20	perennial	cultivated	640×360	65.377	11.856	8.051	30.992	0.855	100	103.601	120.776	37.405	1.606	0.623	0.904
P. coccineus	Phaseolus coccineus	PI 325598	1	perennial	wild	1349×748	22.493	5.94	5.04	17.553	0.917	100	41.505	66.224	36.158	1.18	0.847	0.955
P. coccineus	Phaseolus coccineus	PI 325598	2	perennial	wild	1349×748	21.098	5.833	4.945	17.247	0.891	100	27.117	67.146	34.695	1.144	0.874	0.946
P. coccineus	Phaseolus coccineus	PI 325598	3	perennial	wild	1349×748	31.612	7.024	5.847	21.008	0.9	100	48.7	69.36	166.329	1.181	0.847	0.957
P. coccineus	Phaseolus coccineus	PI 325598	4	perennial	wild	1349×748	21.404	6.043	4.698	17.4	0.888	100	14.388	74.894	77.661	1.267	0.789	0.949
P. coccineus	Phaseolus coccineus	PI 325598	5	perennial	wild	1349×748	28.89	6.623	5.726	20.225	0.888	100	21.214	77.476	12.875	1.133	0.883	0.951
P. coccineus	Phaseolus coccineus	PI 325598	6	perennial	wild	1349×748	31.783	7.024	5.924	20.944	0.91	100	35.602	78.03	13.671	1.157	0.864	0.952
P. coccineus	Phaseolus coccineus	PI 325598	7	perennial	wild	1349×748	17.627	5.647	4.031	15.816	0.885	100	51.651	80.428	128.367	1.41	0.709	0.942
P. coccineus	Phaseolus coccineus	PI 325598	8	perennial	wild	1349×748	24.909	6.242	5.332	18.678	0.897	100	11.806	88.36	55.84	1.083	0.923	0.954
P. coccineus	Phaseolus coccineus	PI 325598	9	perennial	wild	1349×748	24.603	6.605	5.169	18.768	0.878	100	33.573	91.127	54.09	1.26	0.794	0.951
P. coccineus	Phaseolus coccineus	PI 325598	10	perennial	wild	1349×748	28.618	7.125	5.165	19.938	0.905	100	22.136	93.156	68.749	1.309	0.764	0.964
P. coccineus	Phaseolus coccineus	PI 325598	11	perennial	wild	1349×748	16.368	5.129	4.17	15.052	0.908	100	66.224	95.185	142.306	1.194	0.837	0.951
P. coccineus	Phaseolus coccineus	PI 325598	12	perennial	wild	1349×748	21.54	5.975	4.755	17.4	0.894	100	46.301	101.826	81.119	1.245	0.803	0.945
P. coccineus	Phaseolus coccineus	PI 325598	13	perennial	wild	1349×748	20.111	5.906	4.565	16.509	0.927	100	26.01	101.088	38.66	1.282	0.78	0.962
P. coccineus	Phaseolus coccineus	PI 325598	14	perennial	wild	1349×748	16.3	5.425	3.875	15.231	0.883	100	12.359	104.778	54.689	1.427	0.701	0.937
P. coccineus	Phaseolus coccineus	PI 325598	15	perennial	wild	1349×748	21.132	6.051	4.699	17.508	0.866	100	34.864	104.593	127.569	1.278	0.782	0.941
P. coccineus	Phaseolus coccineus	PI 325598	16	perennial	wild	1349×748	24.773	6.522	5.35	18.876	0.874	100	57.554	108.652	118.74	1.137	0.88	0.95
P. coccineus	Phaseolus coccineus	PI 325598	17	perennial	wild	1349×748	30.149	6.961	5.605	20.568	0.896	100	49.068	110.496	122.005	1.209	0.827	0.956
P. coccineus	Phaseolus coccineus	PI 325598	18	perennial	wild	1349×748	28.312	7.097	5.218	20.162	0.875	100	8.67	112.894	152.103	1.364	0.733	0.95
P. coccineus	Phaseolus coccineus	PI 325598	19	perennial	wild	1349×748	24.262	6.946	4.559	19.029	0.842	100	22.69	112.894	100.713	1.536	0.651	0.946
P. coccineus	Phaseolus coccineus	PI 325598	20	perennial	wild	1349×748	28.924	6.803	5.611	20.135	0.896	100	32.651	114.555	130.601	1.172	0.853	0.958
P. coccineus	Phaseolus coccineus	PI 325598	21	perennial	wild	1349×748	15.789	5.018	4.34	14.881	0.896	100	55.709	90.02	107.103	1.101	0.908	0.942
P. coccineus	Phaseolus coccineus	PI 346951	1	perennial	cultivated	1349×748	122.434	14.423	10.856	41.944	0.875	100	88.36	37.447	159.015	1.336	0.748	0.975
P. coccineus	Phaseolus coccineus	PI 346951	2	perennial	cultivated	1349×748	126.926	15.096	10.696	42.6	0.879	100	30.068	52.758	38.55	1.403	0.713	0.977
P. coccineus	Phaseolus coccineus	PI 346951	3	perennial	cultivated	1349×748	105.862	13.915	9.783	39.19	0.866	100	62.35	48.515	141.459	1.455	0.687	0.969
P. coccineus	Phaseolus coccineus	PI 346951	4	perennial	cultivated	1349×748	119.848	14.952	10.16	41.907	0.858	100	13.282	67.7	38.991	1.482	0.675	0.971
P. coccineus	Phaseolus coccineus	PI 346951	5	perennial	cultivated	1349×748	133.493	15.933	10.764	44.076	0.864	100	48.331	61.243	137.816	1.476	0.677	0.974
P. coccineus	Phaseolus coccineus	PI 346951	6	perennial	cultivated	1349×748	126.586	14.927	10.797	42.906	0.864	100	91.312	62.35	129.987	1.374	0.728	0.972
P. coccineus	Phaseolus coccineus	PI 346951	7	perennial	cultivated	1349×748	97.9	13.071	9.376	37.617	0.869	100	76.001	62.904	98.931	1.401	0.714	0.975
P. coccineus	Phaseolus coccineus	PI 346951	8	perennial	cultivated	1349×748	142.375	15.001	12.206	44.751	0.893	100	27.486	77.661	16.429	1.23	0.813	0.977
P. coccineus	Phaseolus coccineus	PI 346951	9	perennial	cultivated	1349×748	133.221	15.972	10.677	44.463	0.847	100	12.728	92.049	75.964	1.495	0.669	0.972
P. coccineus	Phaseolus coccineus	PI 346951	10	perennial	cultivated	1349×748	126.075	14.559	11.035	42.637	0.871	100	56.078	85.04	22.341	1.327	0.754	0.973
P. coccineus	Phaseolus coccineus	PI 346951	11	perennial	cultivated	1349×748	125.973	14.647	11.131	42.682	0.869	100	95.185	85.962	174.218	1.319	0.758	0.973
P. coccineus	Phaseolus coccineus	PI 346951	12	perennial	cultivated	1349×748	115.39	13.889	10.69	40.711	0.875	100	34.127	100.166	59.689	1.308	0.764	0.968
P. coccineus	Phaseolus coccineus	PI 346951	13	perennial	cultivated	1349×748	142.205	15.163	11.925	45.112	0.878	100	68.622	92.972	170.194	1.265	0.79	0.975
P. coccineus	Phaseolus coccineus	PI 346951	14	perennial	cultivated	1349×748	90.379	13.184	8.818	36.816	0.838	100	17.524	108.836	72.072	1.515	0.66	0.967
P. coccineus	Phaseolus coccineus	PI 346951	15	perennial	cultivated	1349×748	106.951	14.218	9.707	39.406	0.865	100	45.564	108.283	22.906	1.457	0.687	0.974
P. coccineus	Phaseolus coccineus	PI 346951	16	perennial	cultivated	1349×748	99.431	13.075	9.644	37.815	0.874	100	30.437	108.283	163.61	1.358	0.737	0.971
P. coccineus	Phaseolus coccineus	PI 346951	17	perennial	cultivated	1349×748	130.022	14.74	11.192	43.222	0.875	100	92.972	105.885	98.637	1.315	0.76	0.975
P. coccineus	Phaseolus coccineus	PI 346951	18	perennial	cultivated	1349×748	124.272	15.163	10.56	42.835	0.851	100	21.767	127.836	80.194	1.447	0.691	0.973
P. coccineus	Phaseolus coccineus	PI 346951	19	perennial	cultivated	1349×748	134.106	15.312	11.149	44.274	0.86	100	66.408	127.652	53.82	1.374	0.728	0.971
P. coccineus	Phaseolus coccineus	PI 346951	20	perennial	cultivated	1349×748	83.574	12.03	9.149	34.647	0.875	100	42.243	131.894	54.36	1.334	0.75	0.968
P. coccineus	Phaseolus coccineus	PI 358088	1	perennial	cultivated	1349×748	215.74	19.964	13.418	56.844	0.839	100	87.622	21.583	148.219	1.496	0.669	0.977
P. coccineus	Phaseolus coccineus	PI 358088	2	perennial	cultivated	1349×748	233.469	20.224	14.293	59.039	0.842	100	28.593	39.292	14.797	1.42	0.704	0.978
P. coccineus	Phaseolus coccineus	PI 358088	3	perennial	cultivated	1349×748	169.019	18.191	11.699	50.508	0.833	100	69.175	33.389	120.466	1.582	0.632	0.973
P. coccineus	Phaseolus coccineus	PI 358088	4	perennial	cultivated	1349×748	180.657	18.801	12.47	52.219	0.833	100	99.244	49.437	15.945	1.534	0.652	0.975
P. coccineus	Phaseolus coccineus	PI 358088	5	perennial	cultivated	1349×748	234.115	22.013	13.617	60.045	0.816	100	11.253	65.302	50.44	1.658	0.603	0.967
P. coccineus	Phaseolus coccineus	PI 358088	6	perennial	cultivated	1349×748	193.179	20.256	12.005	55.439	0.79	100	125.438	65.117	37.6	1.742	0.574	0.967
P. coccineus	Phaseolus coccineus	PI 358088	7	perennial	cultivated	1349×748	162.996	17.614	12.145	49.439	0.838	100	79.137	66.593	43.727	1.481	0.675	0.972
P. coccineus	Phaseolus coccineus	PI 358088	8	perennial	cultivated	1349×748	280.292	23.899	14.942	65.05	0.832	100	40.214	61.428	174.685	1.586	0.631	0.982
P. coccineus	Phaseolus coccineus	PI 358088	9	perennial	cultivated	1349×748	193.86	20.272	12.223	54.999	0.805	100	28.961	88.913	74.699	1.674	0.597	0.97
P. coccineus	Phaseolus coccineus	PI 358088	10	perennial	cultivated	1349×748	245.379	22.439	13.591	61.827	0.807	100	100.535	85.04	26.354	1.664	0.601	0.968
P. coccineus	Phaseolus coccineus	PI 358088	11	perennial	cultivated	1349×748	215.774	20.727	13.123	57.626	0.817	100	78.214	93.71	69.146	1.587	0.63	0.975
P. coccineus	Phaseolus coccineus	PI 358088	12	perennial	cultivated	1349×748	249.326	22.039	13.957	60.917	0.844	100	123.224	87.807	141.116	1.577	0.634	0.979
P. coccineus	Phaseolus coccineus	PI 358088	13	perennial	cultivated	1349×748	247.386	21.49	14.388	60.291	0.855	100	48.7	106.622	78.111	1.501	0.666	0.983
P. coccineus	Phaseolus coccineus	PI 358088	14	perennial	cultivated	1349×748	164.765	16.359	13.282	49.115	0.858	100	6.272	98.137	7.125	1.242	0.805	0.967
P. coccineus	Phaseolus coccineus	PI 358088	15	perennial	cultivated	1349×748	158.708	17.587	12.041	48.962	0.832	100	70.282	113.817	65.854	1.497	0.668	0.97
P. coccineus	Phaseolus coccineus	PI 358088	16	perennial	cultivated	1349×748	200.155	19.488	13.256	55.197	0.826	100	98.875	114.739	49.222	1.493	0.67	0.971
P. coccineus	Phaseolus coccineus	PI 358088	17	perennial	cultivated	1349×748	195.221	18.317	13.855	53.326	0.863	100	11.437	119.166	18.8	1.334	0.75	0.975
P. coccineus	Phaseolus coccineus	PI 358088	18	perennial	cultivated	1349×748	189.232	19.228	12.123	53.326	0.836	100	121.38	117.69	8.83	1.563	0.64	0.977
P. coccineus	Phaseolus coccineus	PI 358088	19	perennial	cultivated	1349×748	183.855	18.635	12.423	52.271	0.846	100	39.107	128.205	31.645	1.526	0.655	0.974
P. coccineus	Phaseolus coccineus	PI 358088	20	perennial	cultivated	1349×748	260.555	22.063	14.573	62.702	0.833	100	77.108	128.759	5.758	1.512	0.662	0.979
P. coccineus	Phaseolus coccineus	PI 361351	1	perennial	cultivated	1349×748	178.343	18.496	12.182	52.308	0.819	100	32.466	37.262	51.072	1.547	0.646	0.961
P. coccineus	Phaseolus coccineus	PI 361351	2	perennial	cultivated	1349×748	170.04	18.191	12.103	50.393	0.841	100	90.02	48.7	67.335	1.527	0.655	0.968
P. coccineus	Phaseolus coccineus	PI 361351	3	perennial	cultivated	1349×748	190.593	19.108	12.705	53.803	0.827	100	56.078	48.331	6.096	1.516	0.66	0.971
P. coccineus	Phaseolus coccineus	PI 361351	4	perennial	cultivated	1349×748	194.03	19.15	12.835	54.414	0.823	100	121.195	43.165	125.987	1.518	0.659	0.96
P. coccineus	Phaseolus coccineus	PI 361351	5	perennial	cultivated	1349×748	170.788	17.149	12.592	50.087	0.855	100	30.253	62.35	11.793	1.364	0.733	0.973
P. coccineus	Phaseolus coccineus	PI 361351	6	perennial	cultivated	1349×748	139.823	16.487	10.798	45.857	0.836	100	7.379	66.777	40.462	1.546	0.647	0.969
P. coccineus	Phaseolus coccineus	PI 361351	7	perennial	cultivated	1349×748	229.93	21.31	13.689	59.56	0.814	100	97.399	60.137	163.918	1.59	0.629	0.968
P. coccineus	Phaseolus coccineus	PI 361351	8	perennial	cultivated	1349×748	217.339	20.809	12.991	57.663	0.821	100	80.981	56.632	102.804	1.62	0.617	0.973
P. coccineus	Phaseolus coccineus	PI 361351	9	perennial	cultivated	1349×748	175.859	18.525	12.148	51.723	0.826	100	125.438	77.108	38.125	1.543	0.648	0.962
P. coccineus	Phaseolus coccineus	PI 361351	10	perennial	cultivated	1349×748	224.894	20.417	14.024	58.066	0.838	100	42.243	79.321	34.695	1.48	0.676	0.962
P. coccineus	Phaseolus coccineus	PI 361351	11	perennial	cultivated	1349×748	204.647	20.151	12.626	55.513	0.834	100	14.388	92.787	78.381	1.595	0.627	0.974
P. coccineus	Phaseolus coccineus	PI 361351	12	perennial	cultivated	1349×748	187.326	17.574	13.58	52.245	0.862	100	60.137	82.826	129.036	1.314	0.761	0.97
P. coccineus	Phaseolus coccineus	PI 361351	13	perennial	cultivated	1349×748	215.298	20.249	13.558	56.952	0.834	100	33.942	109.205	73.051	1.5	0.667	0.976
P. coccineus	Phaseolus coccineus	PI 361351	14	perennial	cultivated	1349×748	232.754	20.845	13.778	59.706	0.82	100	112.894	96.292	172.372	1.533	0.652	0.963
P. coccineus	Phaseolus coccineus	PI 361351	15	perennial	cultivated	1349×748	180.555	17.939	12.861	51.336	0.861	100	86.146	97.768	149.744	1.404	0.712	0.974
P. coccineus	Phaseolus coccineus	PI 361351	16	perennial	cultivated	1349×748	191.546	17.813	12.99	52.472	0.874	100	8.486	120.089	74.381	1.352	0.74	0.979
P. coccineus	Phaseolus coccineus	PI 361351	17	perennial	cultivated	1349×748	233.264	21.283	14.099	59.326	0.833	100	50.729	125.254	33.69	1.537	0.651	0.97
P. coccineus	Phaseolus coccineus	PI 361351	18	perennial	cultivated	1349×748	212.201	18.906	14.142	55.584	0.863	100	108.283	120.273	5.599	1.33	0.752	0.974
P. coccineus	Phaseolus coccineus	PI 361351	19	perennial	cultivated	1349×748	105.046	14.464	9.4	39.965	0.826	100	29.146	114.186	95.856	1.56	0.641	0.968
P. coccineus	Phaseolus coccineus	PI 361351	20	perennial	cultivated	1349×748	226.731	20.505	13.835	58.707	0.827	100	79.875	128.39	171.724	1.52	0.658	0.969
P. coccineus	Phaseolus coccineus	PI 361357	1	perennial	cultivated	1349×748	186.101	19.082	12.08	53.18	0.827	100	102.195	19.923	119.539	1.608	0.622	0.971
P. coccineus	Phaseolus coccineus	PI 361357	2	perennial	cultivated	1349×748	148.602	16.957	11.083	47.333	0.833	100	75.447	37.078	67.62	1.539	0.65	0.967
P. coccineus	Phaseolus coccineus	PI 361357	3	perennial	cultivated	1349×748	241.635	22.602	13.278	62.043	0.789	100	23.981	32.466	15.624	1.727	0.579	0.965
P. coccineus	Phaseolus coccineus	PI 361357	4	perennial	cultivated	1349×748	128.287	13.496	12.64	42.6	0.888	100	55.709	39.107	79.765	1.028	0.973	0.969
P. coccineus	Phaseolus coccineus	PI 361357	5	perennial	cultivated	1349×748	156.19	16.305	12.146	47.504	0.87	100	93.71	47.224	21.922	1.342	0.745	0.978
P. coccineus	Phaseolus coccineus	PI 361357	6	perennial	cultivated	1349×748	145.539	14.768	12.415	45.283	0.892	100	11.253	60.874	69.528	1.162	0.861	0.978
P. coccineus	Phaseolus coccineus	PI 361357	7	perennial	cultivated	1349×748	120.392	14.809	10.085	42.052	0.856	100	28.961	56.078	13.69	1.442	0.693	0.974
P. coccineus	Phaseolus coccineus	PI 361357	8	perennial	cultivated	1349×748	197.16	18.396	13.537	53.784	0.856	100	58.107	68.069	74.291	1.347	0.743	0.977
P. coccineus	Phaseolus coccineus	PI 361357	9	perennial	cultivated	1349×748	153.06	16.196	11.953	47.639	0.848	100	112.341	64.748	52.869	1.34	0.746	0.967
P. coccineus	Phaseolus coccineus	PI 361357	10	perennial	cultivated	1349×748	133.8	16.375	10.559	44.94	0.833	100	80.243	67.331	67.479	1.559	0.641	0.968
P. coccineus	Phaseolus coccineus	PI 361357	11	perennial	cultivated	1349×748	166.092	17.266	11.944	49.51	0.851	100	16.971	69.729	126.747	1.462	0.684	0.966
P. coccineus	Phaseolus coccineus	PI 361357	12	perennial	cultivated	1349×748	204.34	20.08	12.606	55.189	0.843	100	43.35	88.913	79.413	1.58	0.633	0.975
P. coccineus	Phaseolus coccineus	PI 361357	13	perennial	cultivated	1349×748	219.041	21.591	12.829	59.165	0.786	100	95.37	69.913	106.887	1.729	0.578	0.964
P. coccineus	Phaseolus coccineus	PI 361357	14	perennial	cultivated	1349×748	154.421	16.422	11.693	47.512	0.86	100	68.438	77.108	141.843	1.397	0.716	0.973
P. coccineus	Phaseolus coccineus	PI 361357	15	perennial	cultivated	1349×748	174.395	16.611	13.284	49.681	0.888	100	6.641	92.787	150.018	1.238	0.808	0.978
P. coccineus	Phaseolus coccineus	PI 361357	16	perennial	cultivated	1349×748	153.876	16.987	11.389	48.071	0.837	100	60.69	108.652	55.62	1.507	0.664	0.968
P. coccineus	Phaseolus coccineus	PI 361357	17	perennial	cultivated	1349×748	144.212	16.447	11.019	46.659	0.832	100	35.049	99.244	156.886	1.502	0.666	0.964
P. coccineus	Phaseolus coccineus	PI 361357	18	perennial	cultivated	1349×748	161.465	17.166	11.643	48.999	0.845	100	82.273	101.088	171.347	1.484	0.674	0.972
P. coccineus	Phaseolus coccineus	PI 361357	19	perennial	cultivated	1349×748	187.564	17.151	13.651	52.103	0.868	100	20.476	115.477	161.175	1.226	0.815	0.98
P. coccineus	Phaseolus coccineus	PI 361357	20	perennial	cultivated	1349×748	136.113	15.697	10.649	44.84	0.851	100	43.35	120.826	19.926	1.437	0.696	0.972
P. coccineus	Phaseolus coccineus	PI 361480	1	perennial	cultivated	1349×748	173.272	17.549	12.592	50.985	0.838	100	38.738	50.175	50.117	1.436	0.696	0.963
P. coccineus	Phaseolus coccineus	PI 361480	2	perennial	cultivated	1349×748	129.546	15.894	10.656	44.203	0.833	100	61.243	52.389	68.199	1.526	0.655	0.965
P. coccineus	Phaseolus coccineus	PI 361480	3	perennial	cultivated	1349×748	168.747	18.172	12.004	51.347	0.804	100	103.671	57.554	84.174	1.59	0.629	0.952
P. coccineus	Phaseolus coccineus	PI 361480	4	perennial	cultivated	1349×748	192.601	17.687	13.628	53.262	0.853	100	80.981	42.612	106.356	1.3	0.769	0.974
P. coccineus	Phaseolus coccineus	PI 361480	5	perennial	cultivated	1349×748	142.511	16.409	10.915	46.308	0.835	100	12.175	55.894	158.916	1.504	0.665	0.969
P. coccineus	Phaseolus coccineus	PI 361480	6	perennial	cultivated	1349×748	171.061	18.27	12.011	50.616	0.839	100	104.962	69.729	16.422	1.526	0.655	0.973
P. coccineus	Phaseolus coccineus	PI 361480	7	perennial	cultivated	1349×748	221.593	20.628	13.579	58.517	0.813	100	32.651	70.651	15.03	1.559	0.641	0.963
P. coccineus	Phaseolus coccineus	PI 361480	8	perennial	cultivated	1349×748	167.113	17.871	11.806	49.889	0.844	100	90.574	66.224	101.31	1.506	0.664	0.976
P. coccineus	Phaseolus coccineus	PI 361480	9	perennial	cultivated	1349×748	202.537	19.816	12.712	55.528	0.825	100	54.234	84.486	28.951	1.571	0.637	0.969
P. coccineus	Phaseolus coccineus	PI 361480	10	perennial	cultivated	1349×748	176.199	17.909	12.512	50.717	0.861	100	10.33	79.137	155.019	1.442	0.694	0.977
P. coccineus	Phaseolus coccineus	PI 361480	11	perennial	cultivated	1349×748	199.1	19.321	12.907	54.928	0.829	100	111.603	79.69	100.452	1.508	0.663	0.97
P. coccineus	Phaseolus coccineus	PI 361480	12	perennial	cultivated	1349×748	221.865	20.047	13.856	56.907	0.861	100	32.282	90.205	169.931	1.432	0.698	0.98
P. coccineus	Phaseolus coccineus	PI 361480	13	perennial	cultivated	1349×748	181.133	17.896	12.926	51.895	0.845	100	69.36	93.71	171.703	1.395	0.717	0.964
P. coccineus	Phaseolus coccineus	PI 361480	14	perennial	cultivated	1349×748	230.712	20.727	13.768	59.091	0.83	100	101.273	100.719	122.276	1.515	0.66	0.975
P. coccineus	Phaseolus coccineus	PI 361480	15	perennial	cultivated	1349×748	141.388	16.836	10.515	46.83	0.81	100	47.777	104.778	175.601	1.595	0.627	0.966
P. coccineus	Phaseolus coccineus	PI 361480	16	perennial	cultivated	1349×748	164.629	17.642	11.621	49.26	0.853	100	18.631	110.312	6.605	1.516	0.66	0.978
P. coccineus	Phaseolus coccineus	PI 361480	17	perennial	cultivated	1349×748	170.346	18.093	11.992	50.896	0.826	100	81.166	115.477	129.207	1.526	0.655	0.965
P. coccineus	Phaseolus coccineus	PI 361480	18	perennial	cultivated	1349×748	266.408	21.261	15.605	62.583	0.855	100	50.544	122.118	141.34	1.368	0.731	0.975
P. coccineus	Phaseolus coccineus	PI 361480	19	perennial	cultivated	1349×748	171.231	17.664	12.129	50.519	0.843	100	104.224	129.865	7.199	1.465	0.683	0.972
P. coccineus	Phaseolus coccineus	PI 361480	20	perennial	cultivated	1349×748	155.544	16.796	11.869	48.052	0.847	100	23.612	138.166	51.242	1.439	0.695	0.961
P. coccineus	Phaseolus coccineus	PI 361511	1	perennial	cultivated	1349×748	190.933	19.706	12.382	53.918	0.825	100	80.797	24.719	38.157	1.621	0.617	0.968
P. coccineus	Phaseolus coccineus	PI 361511	2	perennial	cultivated	1349×748	160.682	17.988	10.884	49.125	0.837	100	43.35	47.962	84.114	1.634	0.612	0.981
P. coccineus	Phaseolus coccineus	PI 361511	3	perennial	cultivated	1349×748	200.155	19.217	13.465	54.153	0.858	100	54.602	34.311	158.607	1.437	0.696	0.976
P. coccineus	Phaseolus coccineus	PI 361511	4	perennial	cultivated	1349×748	215.298	20.717	13.118	57.041	0.832	100	112.341	32.097	114.74	1.589	0.629	0.978
P. coccineus	Phaseolus coccineus	PI 361511	5	perennial	cultivated	1349×748	193.247	19.869	12.423	54.388	0.821	100	18.631	53.127	77.125	1.627	0.615	0.969
P. coccineus	Phaseolus coccineus	PI 361511	6	perennial	cultivated	1349×748	198.624	18.961	13.49	54.351	0.845	100	77.661	44.272	160.684	1.42	0.704	0.969
P. coccineus	Phaseolus coccineus	PI 361511	7	perennial	cultivated	1349×748	222.443	21.303	13.204	58.021	0.83	100	54.234	71.02	60.994	1.619	0.618	0.981
P. coccineus	Phaseolus coccineus	PI 361511	8	perennial	cultivated	1349×748	147.887	16.774	10.884	46.74	0.851	100	34.68	69.175	81.781	1.52	0.658	0.976
P. coccineus	Phaseolus coccineus	PI 361511	9	perennial	cultivated	1349×748	229.385	21.146	13.528	58.525	0.842	100	91.312	63.088	141.73	1.555	0.643	0.975
P. coccineus	Phaseolus coccineus	PI 361511	10	perennial	cultivated	1349×748	215.57	22.066	12.368	58.588	0.789	100	11.806	61.612	113.136	1.806	0.554	0.977
P. coccineus	Phaseolus coccineus	PI 361511	11	perennial	cultivated	1349×748	221.218	20.228	13.526	57.771	0.833	100	69.175	63.826	96.282	1.513	0.661	0.973
P. coccineus	Phaseolus coccineus	PI 361511	12	perennial	cultivated	1349×748	180.657	18.602	12.114	52.04	0.838	100	42.981	75.632	97.407	1.544	0.648	0.974
P. coccineus	Phaseolus coccineus	PI 361511	13	perennial	cultivated	1349×748	211.588	19.552	13.664	56.277	0.84	100	57.001	81.904	116.323	1.442	0.694	0.969
P. coccineus	Phaseolus coccineus	PI 361511	14	perennial	cultivated	1349×748	220.776	20.131	13.752	57.544	0.838	100	83.011	84.671	152.731	1.489	0.672	0.971
P. coccineus	Phaseolus coccineus	PI 361511	15	perennial	cultivated	1349×748	180.827	19.108	12.247	52.506	0.824	100	13.651	100.166	40.301	1.593	0.628	0.973
P. coccineus	Phaseolus coccineus	PI 361511	16	perennial	cultivated	1349×748	196.174	19.439	12.866	54.235	0.838	100	72.127	109.389	9.284	1.539	0.65	0.976
P. coccineus	Phaseolus coccineus	PI 361511	17	perennial	cultivated	1349×748	229.555	20.913	13.892	59.102	0.826	100	39.476	115.292	30.184	1.535	0.651	0.971
P. coccineus	Phaseolus coccineus	PI 361511	18	perennial	cultivated	1349×748	176.335	19.404	11.538	52.435	0.806	100	100.904	126.545	65.872	1.7	0.588	0.97
P. coccineus	Phaseolus coccineus	PI 361511	19	perennial	cultivated	1349×748	224.587	19.697	14.572	57.168	0.864	100	29.146	115.477	112.001	1.375	0.728	0.975
P. coccineus	Phaseolus coccineus	PI 361511	20	perennial	cultivated	1349×748	201.55	18.836	13.282	54.667	0.848	100	64.01	124.7	8.448	1.445	0.692	0.972
P. coccineus	Phaseolus coccineus	PI 390414	1	perennial	cultivated	1349×748	79.456	11.719	8.735	34.018	0.863	100	29.146	59.583	61.821	1.354	0.739	0.958
P. coccineus	Phaseolus coccineus	PI 390414	2	perennial	cultivated	1349×748	80.477	10.983	9.394	33.693	0.891	100	48.7	56.263	172.278	1.14	0.877	0.966
P. coccineus	Phaseolus coccineus	PI 390414	3	perennial	cultivated	1349×748	89.222	11.928	9.47	35.862	0.872	100	67.146	65.671	50.648	1.231	0.813	0.966
P. coccineus	Phaseolus coccineus	PI 390414	4	perennial	cultivated	1349×748	95.416	12.102	10.067	36.95	0.878	100	35.602	71.758	37.569	1.199	0.834	0.968
P. coccineus	Phaseolus coccineus	PI 390414	5	perennial	cultivated	1349×748	108.312	12.655	10.699	39.138	0.889	100	16.418	66.962	149.323	1.143	0.875	0.971
P. coccineus	Phaseolus coccineus	PI 390414	6	perennial	cultivated	1349×748	75.237	11.106	8.994	32.803	0.879	100	56.632	74.341	4.764	1.24	0.807	0.967
P. coccineus	Phaseolus coccineus	PI 390414	7	perennial	cultivated	1349×748	88.916	11.468	10.128	35.601	0.882	100	48.515	75.078	101.129	1.1	0.909	0.967
P. coccineus	Phaseolus coccineus	PI 390414	8	perennial	cultivated	1349×748	67.376	10.909	8.117	31.301	0.864	100	67.7	80.428	176.121	1.351	0.74	0.959
P. coccineus	Phaseolus coccineus	PI 390414	9	perennial	cultivated	1349×748	67.444	10.312	8.854	31.193	0.871	100	36.34	91.312	79.695	1.149	0.87	0.954
P. coccineus	Phaseolus coccineus	PI 390414	10	perennial	cultivated	1349×748	109.265	13.086	11.022	39.559	0.877	100	14.02	86.331	158.499	1.148	0.871	0.967
P. coccineus	Phaseolus coccineus	PI 390414	11	perennial	cultivated	1349×748	72.957	11.108	8.307	32.262	0.881	100	56.263	85.778	144.462	1.338	0.748	0.965
P. coccineus	Phaseolus coccineus	PI 390414	12	perennial	cultivated	1349×748	73.501	11.145	8.486	32.56	0.871	100	78.952	96.292	77.574	1.323	0.756	0.965
P. coccineus	Phaseolus coccineus	PI 390414	13	perennial	cultivated	1349×748	87.181	11.843	10.174	35.34	0.877	100	42.612	93.71	142.595	1.176	0.85	0.963
P. coccineus	Phaseolus coccineus	PI 390414	14	perennial	cultivated	1349×748	89.937	12.669	8.967	36.511	0.848	100	27.67	93.341	106.06	1.416	0.706	0.966
P. coccineus	Phaseolus coccineus	PI 390414	15	perennial	cultivated	1349×748	66.083	11.277	7.379	31.256	0.85	100	62.719	109.02	86.248	1.501	0.666	0.965
P. coccineus	Phaseolus coccineus	PI 390414	16	perennial	cultivated	1349×748	94.735	13.024	9.292	37.409	0.851	100	9.223	100.719	127.519	1.409	0.709	0.96
P. coccineus	Phaseolus coccineus	PI 390414	17	perennial	cultivated	1349×748	111.477	13.53	10.147	40.289	0.863	100	36.709	109.574	168.996	1.328	0.753	0.973
P. coccineus	Phaseolus coccineus	PI 390414	18	perennial	cultivated	1349×748	94.735	12.655	9.629	36.798	0.879	100	50.175	117.137	149.323	1.318	0.759	0.969
P. coccineus	Phaseolus coccineus	PI 390414	19	perennial	cultivated	1349×748	67.138	10.415	8.478	30.626	0.899	100	14.942	119.72	157.068	1.212	0.825	0.971
P. coccineus	Phaseolus coccineus	PI 390414	20	perennial	cultivated	1349×748	62.544	10.277	8.211	29.888	0.88	100	32.466	129.312	21.038	1.224	0.817	0.961
P. coccineus	Phaseolus coccineus	PI 406785	1	perennial	cultivated	1349×748	125.088	15.533	10.357	43.077	0.847	100	59.214	39.845	127.278	1.514	0.66	0.967
P. coccineus	Phaseolus coccineus	PI 406785	2	perennial	cultivated	1349×748	103.412	13.572	9.595	39.164	0.847	100	30.806	55.709	31.097	1.405	0.712	0.971
P. coccineus	Phaseolus coccineus	PI 406785	3	perennial	cultivated	1349×748	103.991	13.918	9.712	38.885	0.864	100	39.845	64.748	34.743	1.432	0.698	0.969
P. coccineus	Phaseolus coccineus	PI 406785	4	perennial	cultivated	1349×748	98.206	13.647	8.755	38.005	0.854	100	69.36	61.243	13.285	1.534	0.652	0.975
P. coccineus	Phaseolus coccineus	PI 406785	5	perennial	cultivated	1349×748	114.914	14.469	9.952	41.467	0.84	100	18.631	56.816	109.359	1.454	0.688	0.966
P. coccineus	Phaseolus coccineus	PI 406785	6	perennial	cultivated	1349×748	112.226	14.688	9.777	40.55	0.858	100	85.962	68.622	11.592	1.484	0.674	0.975
P. coccineus	Phaseolus coccineus	PI 406785	7	perennial	cultivated	1349×748	139.176	17.071	10.168	46.219	0.819	100	49.253	71.02	173.797	1.685	0.593	0.972
P. coccineus	Phaseolus coccineus	PI 406785	8	perennial	cultivated	1349×748	133.459	16.018	10.648	44.706	0.839	100	27.486	80.612	28.926	1.495	0.669	0.972
P. coccineus	Phaseolus coccineus	PI 406785	9	perennial	cultivated	1349×748	139.55	15.819	11.284	44.795	0.874	100	73.049	74.709	148.349	1.389	0.72	0.975
P. coccineus	Phaseolus coccineus	PI 406785	10	perennial	cultivated	1349×748	112.94	13.914	10.245	40.379	0.87	100	9.777	79.875	6.089	1.357	0.737	0.97
P. coccineus	Phaseolus coccineus	PI 406785	11	perennial	cultivated	1349×748	86.534	13.154	8.301	35.62	0.857	100	95.001	79.506	165.379	1.57	0.637	0.973
P. coccineus	Phaseolus coccineus	PI 406785	12	perennial	cultivated	1349×748	112.906	14.809	9.535	40.983	0.845	100	54.418	86.884	13.69	1.523	0.657	0.974
P. coccineus	Phaseolus coccineus	PI 406785	13	perennial	cultivated	1349×748	122.196	15.244	10.03	42.69	0.843	100	25.272	96.292	21.286	1.506	0.664	0.971
P. coccineus	Phaseolus coccineus	PI 406785	14	perennial	cultivated	1349×748	129.784	15.248	10.669	43.32	0.869	100	4.612	92.972	145.349	1.426	0.701	0.971
P. coccineus	Phaseolus coccineus	PI 406785	15	perennial	cultivated	1349×748	94.735	13.075	9.123	37.096	0.865	100	79.321	103.671	73.61	1.422	0.703	0.972
P. coccineus	Phaseolus coccineus	PI 406785	16	perennial	cultivated	1349×748	100.554	13.602	9.332	38.184	0.867	100	52.573	111.419	69.353	1.459	0.685	0.974
P. coccineus	Phaseolus coccineus	PI 406785	17	perennial	cultivated	1349×748	119.338	14.769	9.961	41.81	0.858	100	37.262	114.555	80.655	1.467	0.682	0.977
P. coccineus	Phaseolus coccineus	PI 406785	18	perennial	cultivated	1349×748	93.612	13.369	8.956	37.103	0.855	100	12.913	118.059	39.401	1.492	0.67	0.971
P. coccineus	Phaseolus coccineus	PI 406785	19	perennial	cultivated	1349×748	101.609	13.325	9.673	38.192	0.875	100	61.428	116.03	111.949	1.369	0.73	0.973
P. coccineus	Phaseolus coccineus	PI 406785	20	perennial	cultivated	1349×748	118.963	15.059	9.708	42.593	0.824	100	30.622	118.613	120.964	1.551	0.645	0.966
P. coccineus	Phaseolus coccineus	PI 406936	1	perennial	cultivated	1349×748	85.275	13.137	8.448	35.799	0.836	100	27.67	42.428	38.157	1.569	0.637	0.962
P. coccineus	Phaseolus coccineus	PI 406936	2	perennial	cultivated	1349×748	106.849	14.37	9.199	40.413	0.822	100	45.01	46.117	29.197	1.581	0.632	0.961
P. coccineus	Phaseolus coccineus	PI 406936	3	perennial	cultivated	1349×748	125.701	14.545	10.966	43.059	0.852	100	41.69	49.253	105.446	1.326	0.754	0.962
P. coccineus	Phaseolus coccineus	PI 406936	4	perennial	cultivated	1349×748	113.859	15.054	9.777	41.314	0.838	100	67.146	60.874	17.103	1.547	0.647	0.969
P. coccineus	Phaseolus coccineus	PI 406936	5	perennial	cultivated	1349×748	115.833	14.148	10.371	41.054	0.864	100	20.107	66.593	67.782	1.35	0.741	0.973
P. coccineus	Phaseolus coccineus	PI 406936	6	perennial	cultivated	1349×748	106.985	13.496	10.146	39.272	0.872	100	51.467	70.467	10.235	1.314	0.761	0.972
P. coccineus	Phaseolus coccineus	PI 406936	7	perennial	cultivated	1349×748	124.34	15.297	10.505	43.141	0.84	100	29.515	79.875	56.31	1.466	0.682	0.971
P. coccineus	Phaseolus coccineus	PI 406936	8	perennial	cultivated	1349×748	97.355	12.503	9.783	37.174	0.885	100	65.486	80.059	158.356	1.24	0.807	0.966
P. coccineus	Phaseolus coccineus	PI 406936	9	perennial	cultivated	1349×748	78.64	11.766	8.576	33.693	0.87	100	15.311	78.214	131.186	1.38	0.725	0.967
P. coccineus	Phaseolus coccineus	PI 406936	10	perennial	cultivated	1349×748	124.612	14.327	10.699	41.765	0.898	100	52.389	95.37	78.111	1.283	0.779	0.982
P. coccineus	Phaseolus coccineus	PI 406936	11	perennial	cultivated	1349×748	88.712	11.928	9.63	35.538	0.883	100	32.651	94.448	50.648	1.242	0.805	0.968
P. coccineus	Phaseolus coccineus	PI 406936	12	perennial	cultivated	1349×748	101.881	13.786	9.454	39.011	0.841	100	55.894	97.768	12.362	1.478	0.677	0.961
P. coccineus	Phaseolus coccineus	PI 406936	13	perennial	cultivated	1349×748	71.8	11.667	7.845	32.758	0.841	100	14.388	97.399	161.565	1.5	0.667	0.96
P. coccineus	Phaseolus coccineus	PI 406936	14	perennial	cultivated	1349×748	81.974	12.907	8.145	35.106	0.836	100	32.282	109.02	59.036	1.606	0.623	0.965
P. coccineus	Phaseolus coccineus	PI 406936	15	perennial	cultivated	1349×748	107.598	14.223	9.574	40.442	0.827	100	47.224	102.749	99.707	1.511	0.662	0.963
P. coccineus	Phaseolus coccineus	PI 406936	16	perennial	cultivated	1349×748	107.019	13.395	10.128	38.967	0.886	100	4.427	107.36	157.319	1.308	0.764	0.974
P. coccineus	Phaseolus coccineus	PI 406936	17	perennial	cultivated	1349×748	89.631	12.791	9.261	36.06	0.866	100	63.088	106.622	146.768	1.404	0.712	0.971
P. coccineus	Phaseolus coccineus	PI 406936	18	perennial	cultivated	1349×748	99.839	13.024	9.783	37.517	0.891	100	18.078	130.603	52.481	1.319	0.758	0.973
P. coccineus	Phaseolus coccineus	PI 406936	19	perennial	cultivated	1349×748	70.575	11.623	7.826	32.218	0.854	100	35.418	120.089	125.961	1.476	0.678	0.96
P. coccineus	Phaseolus coccineus	PI 406936	20	perennial	cultivated	1349×748	96.47	13.226	9.214	37.662	0.855	100	59.03	132.448	8.017	1.425	0.702	0.968
P. coccineus	Phaseolus coccineus	PI 417585	1	perennial	cultivated	1349×748	25.385	6.892	4.796	18.984	0.885	100	23.981	52.389	74.476	1.407	0.711	0.955
P. coccineus	Phaseolus coccineus	PI 417585	2	perennial	cultivated	1349×748	20.519	6.361	4.243	17.355	0.856	100	43.903	53.68	16.858	1.465	0.683	0.948
P. coccineus	Phaseolus coccineus	PI 417585	3	perennial	cultivated	1349×748	15.517	5.276	4.271	14.683	0.904	100	34.495	55.156	36.469	1.249	0.8	0.946
P. coccineus	Phaseolus coccineus	PI 417585	4	perennial	cultivated	1349×748	14.836	5.282	3.874	14.512	0.885	100	11.437	52.942	102.095	1.342	0.745	0.939
P. coccineus	Phaseolus coccineus	PI 417585	5	perennial	cultivated	1349×748	20.451	6.361	4.371	17.508	0.838	100	19.923	58.661	16.858	1.437	0.696	0.935
P. coccineus	Phaseolus coccineus	PI 417585	6	perennial	cultivated	1349×748	23.514	6.605	4.773	18.354	0.877	100	48.884	66.777	35.91	1.394	0.717	0.953
P. coccineus	Phaseolus coccineus	PI 417585	7	perennial	cultivated	1349×748	20.247	6.275	4.304	17.121	0.868	100	9.039	66.408	24.305	1.462	0.684	0.939
P. coccineus	Phaseolus coccineus	PI 417585	8	perennial	cultivated	1349×748	24.194	6.805	4.668	18.768	0.863	100	19.554	67.331	32.829	1.461	0.684	0.951
P. coccineus	Phaseolus coccineus	PI 417585	9	perennial	cultivated	1349×748	20.587	6.361	4.243	17.355	0.859	100	36.156	64.564	163.142	1.462	0.684	0.95
P. coccineus	Phaseolus coccineus	PI 417585	10	perennial	cultivated	1349×748	21.88	6.456	4.571	17.769	0.871	100	31.36	73.787	36.87	1.432	0.698	0.946
P. coccineus	Phaseolus coccineus	PI 417585	11	perennial	cultivated	1349×748	18.886	6.043	4.126	16.554	0.866	100	55.34	76.739	77.661	1.502	0.666	0.94
P. coccineus	Phaseolus coccineus	PI 417585	12	perennial	cultivated	1349×748	17.184	5.549	4.174	15.447	0.905	100	18.816	75.632	158.552	1.326	0.754	0.943
P. coccineus	Phaseolus coccineus	PI 417585	13	perennial	cultivated	1349×748	22.765	6.707	4.565	18.138	0.87	100	41.136	79.69	31.504	1.476	0.678	0.945
P. coccineus	Phaseolus coccineus	PI 417585	14	perennial	cultivated	1349×748	23.037	6.773	4.515	18.272	0.867	100	9.961	79.69	119.358	1.463	0.684	0.946
P. coccineus	Phaseolus coccineus	PI 417585	15	perennial	cultivated	1349×748	22.459	6.543	4.612	18.093	0.862	100	25.272	83.564	21.501	1.419	0.704	0.947
P. coccineus	Phaseolus coccineus	PI 417585	16	perennial	cultivated	1349×748	20.757	6.304	4.46	17.616	0.841	100	57.923	81.166	159.444	1.421	0.704	0.935
P. coccineus	Phaseolus coccineus	PI 417585	17	perennial	cultivated	1349×748	16.163	5.528	4.044	14.926	0.912	100	49.991	87.069	25.71	1.333	0.75	0.945
P. coccineus	Phaseolus coccineus	PI 417585	18	perennial	cultivated	1349×748	18.205	5.683	4.455	15.943	0.9	100	39.107	89.098	125.754	1.242	0.805	0.95
P. coccineus	Phaseolus coccineus	PI 417585	19	perennial	cultivated	1349×748	18.818	6.198	4.048	16.554	0.863	100	14.573	98.321	53.471	1.528	0.654	0.945
P. coccineus	Phaseolus coccineus	PI 417585	20	perennial	cultivated	1349×748	21.642	6.551	4.352	17.859	0.853	100	30.068	97.583	9.728	1.492	0.67	0.944
P. coccineus	Phaseolus coccineus	PI 417605	1	perennial	wild	640×360	34.684	7.535	6.445	21.669	0.928	100	70.36	48.199	107.103	1.117	0.895	0.897
P. coccineus	Phaseolus coccineus	PI 417605	2	perennial	wild	640×360	24.555	7.095	5.093	17.942	0.959	100	88.643	50.97	128.66	1.401	0.714	0.93
P. coccineus	Phaseolus coccineus	PI 417605	3	perennial	wild	640×360	27.931	7.535	5.51	19.643	0.91	100	103.601	54.294	162.897	1.392	0.718	0.888
P. coccineus	Phaseolus coccineus	PI 417605	4	perennial	wild	640×360	33.763	8.236	5.54	21.725	0.899	100	51.524	58.726	160.346	1.511	0.662	0.917
P. coccineus	Phaseolus coccineus	PI 417605	5	perennial	wild	640×360	35.604	8.067	6.094	21.859	0.936	100	67.036	61.496	164.055	1.294	0.773	0.913
P. coccineus	Phaseolus coccineus	PI 417605	6	perennial	wild	640×360	25.782	7.051	5.217	19.833	0.824	100	101.385	69.806	45	1.299	0.77	0.87
P. coccineus	Phaseolus coccineus	PI 417605	7	perennial	wild	640×360	27.931	6.942	5.54	18.725	1	100	115.235	69.252	28.61	1.115	0.897	0.933
P. coccineus	Phaseolus coccineus	PI 417605	8	perennial	wild	640×360	23.941	6.485	4.986	17.617	0.969	100	50.97	67.036	109.983	1.244	0.804	0.923
P. coccineus	Phaseolus coccineus	PI 417605	9	perennial	wild	640×360	28.545	7.008	5.54	19.509	0.943	100	79.224	74.238	18.435	1.143	0.875	0.921
P. coccineus	Phaseolus coccineus	PI 417605	10	perennial	wild	640×360	31	7.223	5.999	20.427	0.934	100	67.036	80.332	32.471	1.207	0.829	0.898
P. coccineus	Phaseolus coccineus	PI 417605	11	perennial	wild	640×360	32.228	7.697	5.54	20.617	0.953	100	95.291	83.657	59.744	1.281	0.781	0.929
P. coccineus	Phaseolus coccineus	PI 417605	12	perennial	wild	640×360	33.149	7.223	6.317	21.076	0.938	100	52.632	78.67	122.471	1.121	0.892	0.911
P. coccineus	Phaseolus coccineus	PI 417605	13	perennial	wild	640×360	37.446	8.76	5.843	22.777	0.907	100	108.587	84.211	34.695	1.547	0.647	0.907
P. coccineus	Phaseolus coccineus	PI 417605	14	perennial	wild	640×360	31.614	7.932	5.54	21.076	0.894	100	84.211	83.102	155.225	1.464	0.683	0.9
P. coccineus	Phaseolus coccineus	PI 417605	15	perennial	wild	640×360	30.693	7.535	5.843	20.427	0.924	100	69.252	87.535	143.973	1.321	0.757	0.897
P. coccineus	Phaseolus coccineus	PI 417605	16	perennial	wild	640×360	29.466	7.697	5.54	20.158	0.911	100	101.385	89.751	120.256	1.24	0.806	0.914
P. coccineus	Phaseolus coccineus	PI 417605	17	perennial	wild	640×360	31.307	7.392	6.207	20.886	0.902	100	49.861	99.169	77.005	1.136	0.88	0.891
P. coccineus	Phaseolus coccineus	PI 417605	18	perennial	wild	640×360	44.505	9.137	6.648	24.21	0.954	100	110.803	93.629	165.964	1.303	0.767	0.929
P. coccineus	Phaseolus coccineus	PI 417605	19	perennial	wild	640×360	27.01	7.095	5.54	18.725	0.968	100	90.859	92.521	141.34	1.205	0.83	0.926
P. coccineus	Phaseolus coccineus	PI 417605	20	perennial	wild	640×360	25.476	6.942	5.54	18.401	0.946	100	59.834	98.615	118.61	1.237	0.809	0.897
P. coccineus	Phaseolus coccineus	PI 417605	21	perennial	wild	640×360	34.991	8.18	6.133	21.859	0.92	100	72.022	107.479	61.699	1.354	0.738	0.916
P. coccineus	Phaseolus coccineus	PI 417605	22	perennial	wild	640×360	22.099	6.461	4.957	17.158	0.943	100	94.183	105.817	120.964	1.275	0.784	0.923
P. coccineus	Phaseolus coccineus	PI 430180	1	perennial	wild	1349×748	35.015	8.449	5.514	22.789	0.847	100	38.738	58.292	143.881	1.585	0.631	0.948
P. coccineus	Phaseolus coccineus	PI 430180	2	perennial	wild	1349×748	34.096	7.887	5.317	22.457	0.85	100	21.767	61.981	169.216	1.478	0.677	0.958
P. coccineus	Phaseolus coccineus	PI 430180	3	perennial	wild	1349×748	36.376	8.391	5.664	22.96	0.867	100	11.621	68.438	123.341	1.509	0.663	0.957
P. coccineus	Phaseolus coccineus	PI 430180	4	perennial	wild	1349×748	31.442	7.344	5.493	21.242	0.876	100	31.728	70.282	168.408	1.343	0.745	0.953
P. coccineus	Phaseolus coccineus	PI 430180	5	perennial	wild	1349×748	34.675	7.427	5.995	22.133	0.89	100	47.408	71.205	165.619	1.251	0.8	0.958
P. coccineus	Phaseolus coccineus	PI 430180	6	perennial	wild	1349×748	32.123	7.934	5.389	21.637	0.862	100	24.903	79.321	54.462	1.499	0.667	0.948
P. coccineus	Phaseolus coccineus	PI 430180	7	perennial	wild	1349×748	28.652	7.232	5.167	20.333	0.871	100	2.767	83.564	37.747	1.41	0.709	0.946
P. coccineus	Phaseolus coccineus	PI 430180	8	perennial	wild	1349×748	41.617	8.75	5.943	25.155	0.826	100	44.088	88.545	55.305	1.49	0.671	0.949
P. coccineus	Phaseolus coccineus	PI 430180	9	perennial	wild	1349×748	34.981	8.25	5.278	22.718	0.852	100	16.418	83.011	100.305	1.565	0.639	0.954
P. coccineus	Phaseolus coccineus	PI 430180	10	perennial	wild	1349×748	36.785	8.701	5.458	23.762	0.819	100	33.758	91.681	85.135	1.621	0.617	0.953
P. coccineus	Phaseolus coccineus	PI 430180	11	perennial	wild	1349×748	41.14	8.646	5.987	24.391	0.869	100	53.865	87.622	168.93	1.431	0.699	0.958
P. coccineus	Phaseolus coccineus	PI 430180	12	perennial	wild	1349×748	41.242	8.764	5.944	24.57	0.858	100	22.136	95.923	49.268	1.494	0.67	0.958
P. coccineus	Phaseolus coccineus	PI 430180	13	perennial	wild	1349×748	35.866	7.708	6.07	22.591	0.883	100	1.291	96.846	158.962	1.285	0.778	0.958
P. coccineus	Phaseolus coccineus	PI 430180	14	perennial	wild	1349×748	30.592	7.947	4.978	21.511	0.831	100	16.602	96.108	111.801	1.606	0.623	0.943
P. coccineus	Phaseolus coccineus	PI 430180	15	perennial	wild	1349×748	37.091	8.512	5.576	23.139	0.871	100	54.234	107.176	60.101	1.51	0.662	0.956
P. coccineus	Phaseolus coccineus	PI 430180	16	perennial	wild	1349×748	38.622	8.613	5.825	23.914	0.849	100	28.961	101.642	99.866	1.521	0.658	0.956
P. coccineus	Phaseolus coccineus	PI 430180	17	perennial	wild	1349×748	29.162	7.248	5.165	20.352	0.885	100	38.554	106.622	14.744	1.425	0.702	0.959
P. coccineus	Phaseolus coccineus	PI 430180	18	perennial	wild	1349×748	33.008	7.887	5.347	22.178	0.843	100	6.641	109.02	100.784	1.513	0.661	0.953
P. coccineus	Phaseolus coccineus	PI 430180	19	perennial	wild	1349×748	32.021	7.688	5.28	21.637	0.859	100	28.777	121.933	30.256	1.476	0.678	0.952
P. coccineus	Phaseolus coccineus	PI 430180	20	perennial	wild	1349×748	31.102	7.606	4.981	21.198	0.87	100	17.34	125.807	75.964	1.5	0.667	0.958
P. coccineus	Phaseolus coccineus	PI 430182	1	perennial	wild	1349×748	105.998	13.242	9.777	39.417	0.857	100	22.69	46.67	161.313	1.344	0.744	0.966
P. coccineus	Phaseolus coccineus	PI 430182	2	perennial	wild	1349×748	89.597	11.946	9.389	36.294	0.855	100	71.758	55.34	76.608	1.233	0.811	0.964
P. coccineus	Phaseolus coccineus	PI 430182	3	perennial	wild	1349×748	96.641	13.024	9.976	37.338	0.871	100	44.088	54.418	37.519	1.312	0.762	0.972
P. coccineus	Phaseolus coccineus	PI 430182	4	perennial	wild	1349×748	92.659	12.105	9.957	36.086	0.894	100	10.699	61.981	82.117	1.171	0.854	0.97
P. coccineus	Phaseolus coccineus	PI 430182	5	perennial	wild	1349×748	104.773	13.947	9.832	38.993	0.866	100	22.136	71.574	52.524	1.434	0.697	0.971
P. coccineus	Phaseolus coccineus	PI 430182	6	perennial	wild	1349×748	111.477	13.386	10.479	40.163	0.868	100	61.428	68.069	11.929	1.289	0.776	0.972
P. coccineus	Phaseolus coccineus	PI 430182	7	perennial	wild	1349×748	94.633	12.743	9.583	37.204	0.859	100	48.7	64.564	112.109	1.324	0.755	0.969
P. coccineus	Phaseolus coccineus	PI 430182	8	perennial	wild	1349×748	83.097	11.49	9.592	34.386	0.883	100	79.69	78.583	5.528	1.18	0.847	0.968
P. coccineus	Phaseolus coccineus	PI 430182	9	perennial	wild	1349×748	83.301	11.633	9.683	34.603	0.874	100	11.068	85.409	75.303	1.17	0.854	0.968
P. coccineus	Phaseolus coccineus	PI 430182	10	perennial	wild	1349×748	97.423	12.525	10.018	37.319	0.879	100	37.262	87.253	80.676	1.233	0.811	0.969
P. coccineus	Phaseolus coccineus	PI 430182	11	perennial	wild	1349×748	115.73	14.689	10.146	41.225	0.856	100	70.282	84.117	97.214	1.461	0.685	0.974
P. coccineus	Phaseolus coccineus	PI 430182	12	perennial	wild	1349×748	91.775	12.339	9.649	36.5	0.866	100	21.398	96.846	58.449	1.301	0.769	0.966
P. coccineus	Phaseolus coccineus	PI 430182	13	perennial	wild	1349×748	90.311	12.484	9.961	35.836	0.884	100	52.758	87.253	124.16	1.223	0.818	0.973
P. coccineus	Phaseolus coccineus	PI 430182	14	perennial	wild	1349×748	107.496	13.958	9.808	39.757	0.855	100	38	91.865	119.275	1.416	0.706	0.966
P. coccineus	Phaseolus coccineus	PI 430182	15	perennial	wild	1349×748	106.1	12.695	10.693	39.011	0.876	100	10.33	101.457	125.538	1.152	0.868	0.969
P. coccineus	Phaseolus coccineus	PI 430182	16	perennial	wild	1349×748	105.794	13.226	10.336	39.119	0.869	100	61.981	103.118	98.017	1.296	0.771	0.97
P. coccineus	Phaseolus coccineus	PI 430182	17	perennial	wild	1349×748	82.519	12.165	8.442	35.061	0.844	100	28.039	106.622	130.696	1.444	0.692	0.967
P. coccineus	Phaseolus coccineus	PI 430182	18	perennial	wild	1349×748	103.208	12.977	9.961	38.508	0.875	100	77.292	114.001	95.711	1.308	0.765	0.97
P. coccineus	Phaseolus coccineus	PI 430182	19	perennial	wild	1349×748	86.772	11.716	9.37	35.296	0.875	100	15.495	129.681	56.56	1.226	0.816	0.968
P. coccineus	Phaseolus coccineus	PI 430182	20	perennial	wild	1349×748	113.893	14.688	9.912	41.117	0.847	100	36.709	129.312	11.592	1.503	0.665	0.971
P. coccineus	Phaseolus coccineus	PI 430190	1	perennial	wild	1349×748	33.45	7.865	5.478	22.051	0.864	100	58.476	48.515	50.711	1.425	0.702	0.951
P. coccineus	Phaseolus coccineus	PI 430190	2	perennial	wild	1349×748	64.926	11.853	7.02	31.714	0.811	100	27.486	51.282	159.027	1.745	0.573	0.952
P. coccineus	Phaseolus coccineus	PI 430190	3	perennial	wild	1349×748	68.465	11.106	7.872	31.372	0.874	100	44.457	60.69	32.106	1.418	0.705	0.959
P. coccineus	Phaseolus coccineus	PI 430190	4	perennial	wild	1349×748	70.337	11.41	8.197	32.147	0.855	100	70.098	60.69	34.461	1.401	0.714	0.954
P. coccineus	Phaseolus coccineus	PI 430190	5	perennial	wild	1349×748	71.357	11.009	8.394	31.957	0.878	100	16.049	58.845	148.707	1.296	0.772	0.968
P. coccineus	Phaseolus coccineus	PI 430190	6	perennial	wild	1349×748	87.589	12.61	9.004	36.339	0.834	100	29.146	74.341	5.877	1.446	0.692	0.955
P. coccineus	Phaseolus coccineus	PI 430190	7	perennial	wild	1349×748	71.8	11.409	8.235	32.299	0.865	100	50.175	71.574	112.834	1.425	0.702	0.958
P. coccineus	Phaseolus coccineus	PI 430190	8	perennial	wild	1349×748	39.439	7.759	6.456	23.393	0.906	100	7.01	77.292	28.393	1.165	0.859	0.966
P. coccineus	Phaseolus coccineus	PI 430190	9	perennial	wild	1349×748	52.676	10.004	6.926	27.846	0.854	100	65.671	72.127	112.782	1.485	0.673	0.953
P. coccineus	Phaseolus coccineus	PI 430190	10	perennial	wild	1349×748	76.904	11.326	8.737	33.406	0.866	100	18.262	86.7	73.926	1.328	0.753	0.959
P. coccineus	Phaseolus coccineus	PI 430190	11	perennial	wild	1349×748	40.97	9.269	5.767	25.155	0.814	100	72.127	93.71	47.42	1.629	0.614	0.945
P. coccineus	Phaseolus coccineus	PI 430190	12	perennial	wild	1349×748	64.109	10.796	7.755	30.652	0.857	100	25.457	96.477	56.853	1.426	0.701	0.954
P. coccineus	Phaseolus coccineus	PI 430190	13	perennial	wild	1349×748	43.658	8.583	6.378	25.245	0.861	100	37.078	97.952	28.217	1.37	0.73	0.949
P. coccineus	Phaseolus coccineus	PI 430190	14	perennial	wild	1349×748	38.656	7.88	6.587	23.59	0.873	100	54.049	94.632	147.426	1.133	0.882	0.953
P. coccineus	Phaseolus coccineus	PI 430190	15	perennial	wild	1349×748	32.803	7.723	5.609	21.593	0.884	100	8.486	101.826	40.156	1.38	0.725	0.956
P. coccineus	Phaseolus coccineus	PI 430190	16	perennial	wild	1349×748	36.376	7.726	6.106	23.068	0.859	100	23.243	110.865	33.311	1.211	0.826	0.948
P. coccineus	Phaseolus coccineus	PI 430190	17	perennial	wild	1349×748	79.933	11.898	8.678	33.954	0.871	100	40.767	115.477	60.255	1.384	0.723	0.959
P. coccineus	Phaseolus coccineus	PI 430190	18	perennial	wild	1349×748	68.227	11.051	7.995	31.39	0.87	100	60.137	120.642	33.425	1.407	0.711	0.961
P. coccineus	Phaseolus coccineus	PI 430190	19	perennial	wild	1349×748	81.634	11.972	8.753	34.386	0.868	100	14.02	118.982	146.31	1.378	0.726	0.966
P. coccineus	Phaseolus coccineus	PI 430190	20	perennial	wild	1349×748	47.367	9.046	6.573	26.02	0.879	100	36.525	124.885	159.717	1.38	0.725	0.966
P. coccineus	Phaseolus coccineus	PI 433236	1	perennial	cultivated	1349×748	117.5	15.096	10.174	41.862	0.843	100	36.709	48.7	38.55	1.512	0.661	0.967
P. coccineus	Phaseolus coccineus	PI 433236	2	perennial	cultivated	1349×748	87.249	12.507	9.131	35.646	0.863	100	66.224	38.369	127.208	1.377	0.726	0.965
P. coccineus	Phaseolus coccineus	PI 433236	3	perennial	cultivated	1349×748	106.611	15.054	9.074	40.819	0.804	100	84.117	44.272	143.973	1.701	0.588	0.953
P. coccineus	Phaseolus coccineus	PI 433236	4	perennial	cultivated	1349×748	117.024	14.228	10.93	41.054	0.873	100	16.233	52.02	103.496	1.326	0.754	0.971
P. coccineus	Phaseolus coccineus	PI 433236	5	perennial	cultivated	1349×748	108.721	14.049	10.348	39.686	0.867	100	57.369	66.962	29.932	1.387	0.721	0.971
P. coccineus	Phaseolus coccineus	PI 433236	6	perennial	cultivated	1349×748	146.594	15.645	11.95	46.074	0.868	100	37.262	61.981	127.816	1.298	0.771	0.972
P. coccineus	Phaseolus coccineus	PI 433236	7	perennial	cultivated	1349×748	156.326	17.648	11.324	49.338	0.807	100	99.613	81.719	41.186	1.613	0.62	0.961
P. coccineus	Phaseolus coccineus	PI 433236	8	perennial	cultivated	1349×748	108.482	13.688	10.696	39.749	0.863	100	4.981	84.855	52.667	1.312	0.762	0.965
P. coccineus	Phaseolus coccineus	PI 433236	9	perennial	cultivated	1349×748	109.912	14.63	10.044	40.513	0.842	100	21.583	84.855	41.934	1.503	0.665	0.966
P. coccineus	Phaseolus coccineus	PI 433236	10	perennial	cultivated	1349×748	130.567	14.797	11.743	43.401	0.871	100	73.234	75.632	144.13	1.279	0.782	0.971
P. coccineus	Phaseolus coccineus	PI 433236	11	perennial	cultivated	1349×748	121.924	14.854	11.068	42.772	0.838	100	49.437	84.671	165.619	1.385	0.722	0.969
P. coccineus	Phaseolus coccineus	PI 433236	12	perennial	cultivated	1349×748	122.264	14.251	11.201	41.855	0.877	100	34.311	94.448	21.251	1.275	0.784	0.973
P. coccineus	Phaseolus coccineus	PI 433236	13	perennial	cultivated	1349×748	100.792	13.849	9.332	39.47	0.813	100	91.865	94.263	131.76	1.517	0.659	0.955
P. coccineus	Phaseolus coccineus	PI 433236	14	perennial	cultivated	1349×748	106.339	13.866	10.229	39.317	0.864	100	68.069	95.554	146.944	1.362	0.734	0.968
P. coccineus	Phaseolus coccineus	PI 433236	15	perennial	cultivated	1349×748	104.603	13.066	10.319	39.559	0.84	100	11.621	95.37	120.548	1.269	0.788	0.954
P. coccineus	Phaseolus coccineus	PI 433236	16	perennial	cultivated	1349×748	106.951	13.712	10.33	39.686	0.853	100	53.311	99.613	95.404	1.35	0.741	0.968
P. coccineus	Phaseolus coccineus	PI 433236	17	perennial	cultivated	1349×748	99.907	13.071	9.887	38.184	0.861	100	28.777	111.234	171.069	1.352	0.74	0.966
P. coccineus	Phaseolus coccineus	PI 433236	18	perennial	cultivated	1349×748	71.46	11.807	8.192	32.56	0.847	100	83.379	125.438	28.968	1.46	0.685	0.964
P. coccineus	Phaseolus coccineus	PI 433236	19	perennial	cultivated	1349×748	109.776	13.928	10.38	40.118	0.857	100	61.797	118.613	101.459	1.382	0.724	0.967
P. coccineus	Phaseolus coccineus	PI 433236	20	perennial	cultivated	1349×748	111.987	14.272	10.616	41.035	0.836	100	19.554	125.807	165.784	1.42	0.704	0.959
P. coccineus	Phaseolus coccineus	PI 433245	1	perennial	cultivated	1349×748	128.525	15.386	10.442	43.472	0.855	100	61.428	24.35	142.306	1.459	0.686	0.966
P. coccineus	Phaseolus coccineus	PI 433245	2	perennial	cultivated	1349×748	104.093	14.704	9.159	39.704	0.83	100	83.748	29.699	109.799	1.617	0.618	0.97
P. coccineus	Phaseolus coccineus	PI 433245	3	perennial	cultivated	1349×748	147.003	16.016	11.218	46.234	0.864	100	33.942	42.428	32.775	1.398	0.715	0.972
P. coccineus	Phaseolus coccineus	PI 433245	4	perennial	cultivated	1349×748	126.722	14.837	10.826	42.339	0.888	100	100.904	39.292	141.563	1.356	0.738	0.976
P. coccineus	Phaseolus coccineus	PI 433245	5	perennial	cultivated	1349×748	156.462	18.021	10.977	49.196	0.812	100	52.573	57.554	67.109	1.659	0.603	0.967
P. coccineus	Phaseolus coccineus	PI 433245	6	perennial	cultivated	1349×748	122.876	14.992	10.28	42.548	0.853	100	11.437	58.476	18.658	1.435	0.697	0.973
P. coccineus	Phaseolus coccineus	PI 433245	7	perennial	cultivated	1349×748	128.253	15.707	10.245	43.275	0.861	100	63.641	64.933	40.236	1.529	0.654	0.974
P. coccineus	Phaseolus coccineus	PI 433245	8	perennial	cultivated	1349×748	156.939	17.21	11.595	48.466	0.84	100	32.097	64.933	30.964	1.504	0.665	0.966
P. coccineus	Phaseolus coccineus	PI 433245	9	perennial	cultivated	1349×748	148.976	16.862	11.069	47.396	0.833	100	84.302	59.399	169.919	1.534	0.652	0.967
P. coccineus	Phaseolus coccineus	PI 433245	10	perennial	cultivated	1349×748	168.815	17.95	11.924	50.743	0.824	100	17.709	70.098	129.579	1.5	0.667	0.97
P. coccineus	Phaseolus coccineus	PI 433245	11	perennial	cultivated	1349×748	83.404	11.505	9.223	34.297	0.891	100	101.826	85.224	77.969	1.227	0.815	0.971
P. coccineus	Phaseolus coccineus	PI 433245	12	perennial	cultivated	1349×748	111.477	13.807	10.809	40.01	0.875	100	80.243	78.03	157.203	1.277	0.783	0.974
P. coccineus	Phaseolus coccineus	PI 433245	13	perennial	cultivated	1349×748	131.826	15.47	10.789	44.076	0.853	100	38.185	77.292	120.847	1.449	0.69	0.971
P. coccineus	Phaseolus coccineus	PI 433245	14	perennial	cultivated	1349×748	119.95	14.464	10.373	41.818	0.862	100	58.107	77.476	127.747	1.385	0.722	0.97
P. coccineus	Phaseolus coccineus	PI 433245	15	perennial	cultivated	1349×748	118.453	14.546	10.479	41.467	0.866	100	88.545	91.496	102.45	1.388	0.72	0.974
P. coccineus	Phaseolus coccineus	PI 433245	16	perennial	cultivated	1349×748	145.948	16.196	11.446	45.947	0.869	100	2.951	94.263	142.869	1.421	0.704	0.974
P. coccineus	Phaseolus coccineus	PI 433245	17	perennial	cultivated	1349×748	145.437	17.093	10.957	46.938	0.83	100	24.903	112.525	60.945	1.544	0.648	0.973
P. coccineus	Phaseolus coccineus	PI 433245	18	perennial	cultivated	1349×748	148.33	16.941	11.175	46.901	0.847	100	59.214	98.875	125.248	1.515	0.66	0.972
P. coccineus	Phaseolus coccineus	PI 433245	19	perennial	cultivated	1349×748	124.101	14.531	10.759	42.816	0.851	100	45.195	115.661	110.045	1.361	0.735	0.965
P. coccineus	Phaseolus coccineus	PI 433245	20	perennial	cultivated	1349×748	133.221	15.483	10.808	44.292	0.853	100	11.068	120.457	158.325	1.419	0.705	0.973
P. coccineus	Phaseolus coccineus	PI 433246	1	perennial	cultivated	640×360	150.398	17.607	10.893	47.882	0.824	100	103.047	28.255	102.724	1.673	0.598	0.939
P. coccineus	Phaseolus coccineus	PI 433246	2	perennial	cultivated	640×360	139.962	17.396	10.346	45.666	0.843	100	63.158	29.363	99.162	1.718	0.582	0.939
P. coccineus	Phaseolus coccineus	PI 433246	3	perennial	cultivated	640×360	175.873	19.775	11.299	53.232	0.78	100	86.427	36.565	101.31	1.793	0.558	0.927
P. coccineus	Phaseolus coccineus	PI 433246	4	perennial	cultivated	640×360	156.537	18.416	11.155	48.665	0.831	100	118.006	59.28	74.291	1.679	0.595	0.938
P. coccineus	Phaseolus coccineus	PI 433246	5	perennial	cultivated	640×360	123.695	16.133	9.898	42.856	0.846	100	45.429	54.848	164.055	1.616	0.619	0.939
P. coccineus	Phaseolus coccineus	PI 433246	6	perennial	cultivated	640×360	133.823	16.444	10.749	44.636	0.844	100	65.374	58.172	147.381	1.577	0.634	0.925
P. coccineus	Phaseolus coccineus	PI 433246	7	perennial	cultivated	640×360	150.398	17.493	11.221	47.557	0.836	100	135.18	57.064	100.954	1.611	0.621	0.944
P. coccineus	Phaseolus coccineus	PI 433246	8	perennial	cultivated	640×360	115.407	15.865	9.461	42.207	0.814	100	29.917	72.576	65.225	1.698	0.589	0.932
P. coccineus	Phaseolus coccineus	PI 433246	9	perennial	cultivated	640×360	144.259	17.52	11.133	45.475	0.877	100	95.291	59.834	124.695	1.598	0.626	0.949
P. coccineus	Phaseolus coccineus	PI 433246	10	perennial	cultivated	640×360	150.398	16.959	11.752	46.393	0.878	100	39.335	73.13	128.367	1.477	0.677	0.943
P. coccineus	Phaseolus coccineus	PI 433246	11	perennial	cultivated	640×360	166.052	18.148	11.618	50.881	0.806	100	113.019	78.67	167.661	1.605	0.623	0.927
P. coccineus	Phaseolus coccineus	PI 433246	12	perennial	cultivated	640×360	208.408	20.744	13.098	55.661	0.845	100	56.51	93.075	34.114	1.631	0.613	0.938
P. coccineus	Phaseolus coccineus	PI 433246	13	perennial	cultivated	640×360	145.794	17.21	11.087	46.069	0.863	100	80.886	93.629	56.821	1.596	0.627	0.942
P. coccineus	Phaseolus coccineus	PI 433246	14	perennial	cultivated	640×360	178.022	19.208	12.565	51.475	0.844	100	95.845	91.413	146.768	1.542	0.649	0.937
P. coccineus	Phaseolus coccineus	PI 433246	15	perennial	cultivated	640×360	112.952	14.637	10.324	40.965	0.846	100	26.593	100.277	29.476	1.394	0.717	0.936
P. coccineus	Phaseolus coccineus	PI 433246	16	perennial	cultivated	640×360	177.715	19.351	11.898	51.609	0.838	100	45.983	120.776	66.371	1.646	0.607	0.945
P. coccineus	Phaseolus coccineus	PI 433246	17	perennial	cultivated	640×360	122.774	15.213	9.972	41.748	0.885	100	65.928	105.817	169.509	1.456	0.687	0.956
P. coccineus	Phaseolus coccineus	PI 433246	18	perennial	cultivated	640×360	178.943	19.208	12.093	52.068	0.829	100	109.141	110.803	123.232	1.611	0.621	0.939
P. coccineus	Phaseolus coccineus	PI 433246	19	perennial	cultivated	640×360	170.962	17.52	12.565	49.583	0.874	100	73.684	129.64	34.695	1.402	0.713	0.946
P. coccineus	Phaseolus coccineus	PI 433246	20	perennial	cultivated	640×360	82.565	12.754	8.837	34.451	0.874	100	60.388	123.546	124.38	1.381	0.724	0.929
P. coccineus	Phaseolus coccineus	PI 433247	1	perennial	cultivated	640×360	127.071	16.528	9.886	44.099	0.821	100	74.238	37.673	103.57	1.723	0.58	0.939
P. coccineus	Phaseolus coccineus	PI 433247	2	perennial	cultivated	640×360	178.636	19.295	11.752	51.094	0.86	100	38.227	40.443	129.174	1.627	0.615	0.941
P. coccineus	Phaseolus coccineus	PI 433247	3	perennial	cultivated	640×360	168.814	18.747	11.771	50.96	0.817	100	90.859	44.321	145.84	1.66	0.603	0.923
P. coccineus	Phaseolus coccineus	PI 433247	4	perennial	cultivated	640×360	112.952	14.404	10.465	40.45	0.867	100	124.1	53.74	157.38	1.419	0.705	0.926
P. coccineus	Phaseolus coccineus	PI 433247	5	perennial	cultivated	640×360	136.893	16.444	11.152	44.367	0.874	100	17.175	57.064	122.619	1.491	0.671	0.946
P. coccineus	Phaseolus coccineus	PI 433247	6	perennial	cultivated	640×360	124.615	15.98	10.607	42.476	0.868	100	65.928	60.388	146.31	1.529	0.654	0.94
P. coccineus	Phaseolus coccineus	PI 433247	7	perennial	cultivated	640×360	98.526	14.721	8.92	38.234	0.847	100	42.105	68.698	19.799	1.682	0.595	0.937
P. coccineus	Phaseolus coccineus	PI 433247	8	perennial	cultivated	640×360	132.903	17.737	9.967	45.61	0.803	100	106.925	74.792	38.66	1.81	0.553	0.934
P. coccineus	Phaseolus coccineus	PI 433247	9	perennial	cultivated	640×360	190.913	18.95	12.928	52.202	0.88	100	83.102	81.994	37.875	1.455	0.687	0.95
P. coccineus	Phaseolus coccineus	PI 433247	10	perennial	cultivated	640×360	155.616	18.148	11.08	48.206	0.842	100	67.59	94.183	77.661	1.656	0.604	0.952
P. coccineus	Phaseolus coccineus	PI 433247	11	perennial	cultivated	640×360	171.883	18.615	12.422	50.96	0.832	100	17.175	90.859	36.529	1.558	0.642	0.923
P. coccineus	Phaseolus coccineus	PI 433247	12	perennial	cultivated	640×360	131.061	15.758	10.526	43.315	0.878	100	116.898	83.102	169.875	1.512	0.661	0.945
P. coccineus	Phaseolus coccineus	PI 433247	13	perennial	cultivated	640×360	133.823	16.995	10.348	44.882	0.835	100	48.199	82.548	109.026	1.667	0.6	0.943
P. coccineus	Phaseolus coccineus	PI 433247	14	perennial	cultivated	640×360	134.744	15.68	11.647	43.45	0.897	100	92.521	99.169	32.005	1.343	0.744	0.948
P. coccineus	Phaseolus coccineus	PI 433247	15	perennial	cultivated	640×360	130.754	16.63	10.456	43.584	0.865	100	32.687	94.737	119.982	1.623	0.616	0.945
P. coccineus	Phaseolus coccineus	PI 433247	16	perennial	cultivated	640×360	142.725	17.352	10.543	46.315	0.836	100	121.33	94.737	106.699	1.667	0.6	0.946
P. coccineus	Phaseolus coccineus	PI 433247	17	perennial	cultivated	640×360	151.012	17.067	11.634	46.449	0.88	100	70.36	108.033	13.134	1.49	0.671	0.953
P. coccineus	Phaseolus coccineus	PI 433247	18	perennial	cultivated	640×360	189.685	19.837	12.928	53.635	0.829	100	95.845	109.695	144.09	1.614	0.619	0.936
P. coccineus	Phaseolus coccineus	PI 433247	19	perennial	cultivated	640×360	184.161	19.327	12.635	52.907	0.827	100	47.645	117.452	152.7	1.572	0.636	0.93
P. coccineus	Phaseolus coccineus	PI 433247	20	perennial	cultivated	640×360	165.131	18.812	11.08	49.314	0.853	100	73.684	122.992	166.373	1.66	0.602	0.962
P. coccineus	Phaseolus coccineus	PI 433927	1	perennial	cultivated	1349×748	46.04	9.63	6.09	26.02	0.855	100	39.476	55.34	106.699	1.575	0.635	0.966
P. coccineus	Phaseolus coccineus	PI 433927	2	perennial	cultivated	1349×748	39.711	9.264	5.656	24.481	0.833	100	59.03	56.263	144.728	1.654	0.604	0.96
P. coccineus	Phaseolus coccineus	PI 433927	3	perennial	cultivated	1349×748	43.352	9.53	5.991	25.569	0.833	100	18.447	60.321	165.426	1.621	0.617	0.954
P. coccineus	Phaseolus coccineus	PI 433927	4	perennial	cultivated	1349×748	43.795	9.453	6	25.524	0.845	100	51.835	65.486	107.021	1.593	0.628	0.96
P. coccineus	Phaseolus coccineus	PI 433927	5	perennial	cultivated	1349×748	41.379	8.828	6.108	24.589	0.86	100	30.437	71.758	10.84	1.463	0.683	0.958
P. coccineus	Phaseolus coccineus	PI 433927	6	perennial	cultivated	1349×748	39.065	8.701	5.739	23.616	0.88	100	11.99	69.175	122.005	1.489	0.671	0.96
P. coccineus	Phaseolus coccineus	PI 433927	7	perennial	cultivated	1349×748	40.324	9.393	5.448	24.939	0.815	100	67.515	69.729	109.502	1.734	0.577	0.959
P. coccineus	Phaseolus coccineus	PI 433927	8	perennial	cultivated	1349×748	41.242	9.393	5.773	24.805	0.842	100	59.952	87.253	70.498	1.631	0.613	0.962
P. coccineus	Phaseolus coccineus	PI 433927	9	perennial	cultivated	1349×748	43.829	9.401	6.106	25.416	0.853	100	40.398	84.117	164.055	1.552	0.644	0.958
P. coccineus	Phaseolus coccineus	PI 433927	10	perennial	cultivated	1349×748	44.033	9.101	6.354	25.2	0.871	100	30.253	91.496	72.3	1.417	0.706	0.961
P. coccineus	Phaseolus coccineus	PI 433927	11	perennial	cultivated	1349×748	48.082	9.839	6.386	26.765	0.843	100	7.932	92.603	30.411	1.555	0.643	0.956
P. coccineus	Phaseolus coccineus	PI 433927	12	perennial	cultivated	1349×748	38.554	8.864	5.681	23.914	0.847	100	61.797	94.263	12.011	1.561	0.641	0.957
P. coccineus	Phaseolus coccineus	PI 433927	13	perennial	cultivated	1349×748	51.179	10.07	6.641	27.369	0.859	100	45.564	97.583	98.427	1.512	0.661	0.967
P. coccineus	Phaseolus coccineus	PI 433927	14	perennial	cultivated	1349×748	48.388	10.065	6.305	27.242	0.819	100	27.486	100.719	138.715	1.611	0.621	0.957
P. coccineus	Phaseolus coccineus	PI 433927	15	perennial	cultivated	1349×748	49.137	9.709	6.746	26.676	0.868	100	7.01	110.312	38.83	1.463	0.684	0.967
P. coccineus	Phaseolus coccineus	PI 433927	16	perennial	cultivated	1349×748	36.206	8.923	5.309	23.393	0.831	100	54.049	108.836	150.255	1.688	0.592	0.965
P. coccineus	Phaseolus coccineus	PI 433927	17	perennial	cultivated	1349×748	39.405	8.856	5.758	23.896	0.867	100	39.476	114.739	125.676	1.549	0.645	0.965
P. coccineus	Phaseolus coccineus	PI 433927	18	perennial	cultivated	1349×748	44.475	9.422	6.353	25.416	0.865	100	10.33	122.671	113.051	1.517	0.659	0.963
P. coccineus	Phaseolus coccineus	PI 433927	19	perennial	cultivated	1349×748	52.438	10.188	6.545	28.215	0.828	100	23.796	130.788	5.194	1.55	0.645	0.959
P. coccineus	Phaseolus coccineus	PI 433927	20	perennial	cultivated	1349×748	52.131	9.805	6.641	27.432	0.871	100	48.884	131.157	11.944	1.423	0.703	0.97
P. coccineus	Phaseolus coccineus	PI 438598	1	perennial	cultivated	1349×748	91.4	12.496	9.261	36.194	0.877	100	79.875	28.777	58.891	1.356	0.737	0.965
P. coccineus	Phaseolus coccineus	PI 438598	2	perennial	cultivated	1349×748	107.257	12.946	10.696	39.19	0.878	100	44.088	30.253	139.044	1.219	0.82	0.971
P. coccineus	Phaseolus coccineus	PI 438598	3	perennial	cultivated	1349×748	103.616	13.206	10.235	39.101	0.852	100	59.03	38.185	24.775	1.287	0.777	0.963
P. coccineus	Phaseolus coccineus	PI 438598	4	perennial	cultivated	1349×748	121.89	14.405	11.068	41.575	0.886	100	22.136	38	9.583	1.274	0.785	0.976
P. coccineus	Phaseolus coccineus	PI 438598	5	perennial	cultivated	1349×748	105.93	12.503	10.791	38.452	0.9	100	87.622	48.331	68.356	1.143	0.875	0.97
P. coccineus	Phaseolus coccineus	PI 438598	6	perennial	cultivated	1349×748	106.917	13.305	10.067	39.533	0.86	100	71.758	60.69	73.072	1.326	0.754	0.974
P. coccineus	Phaseolus coccineus	PI 438598	7	perennial	cultivated	1349×748	140.537	15.696	11.593	45.317	0.86	100	46.486	48.331	113.552	1.359	0.736	0.971
P. coccineus	Phaseolus coccineus	PI 438598	8	perennial	cultivated	1349×748	98.376	13.134	9.771	37.401	0.884	100	12.359	50.913	150.555	1.345	0.744	0.976
P. coccineus	Phaseolus coccineus	PI 438598	9	perennial	cultivated	1349×748	127.879	13.414	12.264	42.421	0.893	100	25.825	66.962	31.504	1.076	0.929	0.973
P. coccineus	Phaseolus coccineus	PI 438598	10	perennial	cultivated	1349×748	118.861	13.962	10.668	40.983	0.889	100	59.768	63.088	105.322	1.295	0.772	0.975
P. coccineus	Phaseolus coccineus	PI 438598	11	perennial	cultivated	1349×748	117.432	14.021	10.688	41.467	0.858	100	87.253	64.564	122.645	1.304	0.767	0.969
P. coccineus	Phaseolus coccineus	PI 438598	12	perennial	cultivated	1349×748	96.538	13.046	9.627	37.14	0.879	100	73.787	80.243	56.535	1.347	0.742	0.974
P. coccineus	Phaseolus coccineus	PI 438598	13	perennial	cultivated	1349×748	114.914	14.667	9.783	41.125	0.854	100	24.534	76.185	129.898	1.493	0.67	0.969
P. coccineus	Phaseolus coccineus	PI 438598	14	perennial	cultivated	1349×748	119.61	14.146	10.699	41.549	0.871	100	2.214	82.826	167.957	1.309	0.764	0.973
P. coccineus	Phaseolus coccineus	PI 438598	15	perennial	cultivated	1349×748	99.227	12.644	9.871	37.599	0.882	100	45.564	93.525	66.801	1.281	0.781	0.971
P. coccineus	Phaseolus coccineus	PI 438598	16	perennial	cultivated	1349×748	112.226	13.414	10.884	39.902	0.886	100	64.933	87.807	148.496	1.251	0.8	0.977
P. coccineus	Phaseolus coccineus	PI 438598	17	perennial	cultivated	1349×748	108.142	13.826	9.925	39.768	0.859	100	12.728	103.118	13.109	1.345	0.743	0.971
P. coccineus	Phaseolus coccineus	PI 438598	18	perennial	cultivated	1349×748	139.346	15.761	10.884	45.086	0.861	100	34.495	114.37	69.444	1.409	0.71	0.975
P. coccineus	Phaseolus coccineus	PI 438598	19	perennial	cultivated	1349×748	102.357	13.566	9.673	38.452	0.87	100	77.476	103.118	112.38	1.381	0.724	0.971
P. coccineus	Phaseolus coccineus	PI 438598	20	perennial	cultivated	1349×748	96.607	13.315	9.223	38.076	0.837	100	47.777	115.846	10.376	1.471	0.68	0.965
P. coccineus	Phaseolus coccineus	PI 438910	1	perennial	cultivated	1349×748	142.749	16.066	11.379	45.723	0.858	100	39.845	45.195	74.687	1.424	0.702	0.973
P. coccineus	Phaseolus coccineus	PI 438910	2	perennial	cultivated	1349×748	134.922	14.8	11.785	43.942	0.878	100	20.845	55.709	67.27	1.254	0.798	0.975
P. coccineus	Phaseolus coccineus	PI 438910	3	perennial	cultivated	1349×748	152.583	16.467	11.316	47.191	0.861	100	55.156	53.865	12.947	1.452	0.689	0.978
P. coccineus	Phaseolus coccineus	PI 438910	4	perennial	cultivated	1349×748	131.86	14.872	11.102	43.897	0.86	100	79.137	50.544	150.255	1.338	0.747	0.974
P. coccineus	Phaseolus coccineus	PI 438910	5	perennial	cultivated	1349×748	47.946	9.453	6.641	26.542	0.855	100	37.447	53.311	162.979	1.409	0.71	0.959
P. coccineus	Phaseolus coccineus	PI 438910	6	perennial	cultivated	1349×748	66.117	10.921	7.758	30.868	0.872	100	90.574	62.166	142.549	1.399	0.715	0.968
P. coccineus	Phaseolus coccineus	PI 438910	7	perennial	cultivated	1349×748	142.273	16.271	11.052	46.092	0.842	100	8.486	75.816	57.031	1.468	0.681	0.97
P. coccineus	Phaseolus coccineus	PI 438910	8	perennial	cultivated	1349×748	161.873	17.396	11.629	48.88	0.851	100	57.369	75.447	34.196	1.51	0.662	0.973
P. coccineus	Phaseolus coccineus	PI 438910	9	perennial	cultivated	1349×748	51.689	9.908	6.783	27.134	0.882	100	39.661	73.234	61.049	1.405	0.712	0.968
P. coccineus	Phaseolus coccineus	PI 438910	10	perennial	cultivated	1349×748	53.152	9.63	7.363	27.395	0.89	100	74.894	76.739	159.829	1.286	0.778	0.964
P. coccineus	Phaseolus coccineus	PI 438910	11	perennial	cultivated	1349×748	56.691	10.389	6.825	28.494	0.877	100	26.194	84.486	73.496	1.45	0.689	0.974
P. coccineus	Phaseolus coccineus	PI 438910	12	perennial	cultivated	1349×748	49.409	9.567	6.776	26.434	0.889	100	40.583	85.593	70.866	1.4	0.714	0.971
P. coccineus	Phaseolus coccineus	PI 438910	13	perennial	cultivated	1349×748	131.35	15.709	10.306	44.609	0.829	100	49.622	86.515	9.462	1.553	0.644	0.963
P. coccineus	Phaseolus coccineus	PI 438910	14	perennial	cultivated	1349×748	164.289	17.642	11.932	49.852	0.831	100	86.331	91.681	21.468	1.507	0.664	0.964
P. coccineus	Phaseolus coccineus	PI 438910	15	perennial	cultivated	1349×748	64.314	11.349	7.274	30.887	0.847	100	8.854	94.632	172.528	1.546	0.647	0.969
P. coccineus	Phaseolus coccineus	PI 438910	16	perennial	cultivated	1349×748	49.307	9.406	6.825	26.694	0.87	100	30.437	101.457	78.69	1.345	0.744	0.964
P. coccineus	Phaseolus coccineus	PI 438910	17	perennial	cultivated	1349×748	151.324	16.749	11.437	47.37	0.847	100	83.195	114.555	82.405	1.482	0.675	0.975
P. coccineus	Phaseolus coccineus	PI 438910	18	perennial	cultivated	1349×748	195.969	19.358	12.884	54.343	0.834	100	46.301	105.331	7.667	1.519	0.658	0.977
P. coccineus	Phaseolus coccineus	PI 438910	19	perennial	cultivated	1349×748	168.577	17.481	11.877	50.016	0.847	100	19.185	118.428	7.275	1.471	0.68	0.977
P. coccineus	Phaseolus coccineus	PI 438910	20	perennial	cultivated	1349×748	52.608	9.844	6.933	27.846	0.853	100	51.098	118.059	167.005	1.414	0.707	0.958
P. coccineus	Phaseolus coccineus	PI 449381	1	perennial	cultivated	1349×748	44.951	9.53	6.088	25.83	0.847	100	57.185	53.865	75.426	1.574	0.635	0.959
P. coccineus	Phaseolus coccineus	PI 449381	2	perennial	cultivated	1349×748	47.47	9.681	6.391	26.136	0.873	100	30.991	56.447	30.964	1.472	0.679	0.964
P. coccineus	Phaseolus coccineus	PI 449381	3	perennial	cultivated	1349×748	45.666	9.779	5.984	26.028	0.847	100	52.942	59.583	144.211	1.64	0.61	0.961
P. coccineus	Phaseolus coccineus	PI 449381	4	perennial	cultivated	1349×748	50.396	10.092	6.618	26.982	0.87	100	13.282	61.797	149.216	1.516	0.659	0.964
P. coccineus	Phaseolus coccineus	PI 449381	5	perennial	cultivated	1349×748	45.768	9.742	6.042	26.281	0.833	100	45.195	62.35	108.778	1.601	0.625	0.961
P. coccineus	Phaseolus coccineus	PI 449381	6	perennial	cultivated	1349×748	43.012	9.372	5.948	25.308	0.844	100	65.302	66.962	126.193	1.583	0.632	0.96
P. coccineus	Phaseolus coccineus	PI 449381	7	perennial	cultivated	1349×748	43.284	9.112	6.391	24.939	0.875	100	32.097	74.709	58.241	1.408	0.71	0.962
P. coccineus	Phaseolus coccineus	PI 449381	8	perennial	cultivated	1349×748	44.543	9.313	6.069	25.785	0.842	100	13.282	85.409	82.03	1.533	0.652	0.959
P. coccineus	Phaseolus coccineus	PI 449381	9	perennial	cultivated	1349×748	41.855	9.223	5.894	24.939	0.846	100	40.03	76.739	126.87	1.562	0.64	0.959
P. coccineus	Phaseolus coccineus	PI 449381	10	perennial	cultivated	1349×748	44.713	9.223	6.37	25.461	0.867	100	24.165	78.03	126.87	1.443	0.693	0.96
P. coccineus	Phaseolus coccineus	PI 449381	11	perennial	cultivated	1349×748	43.046	9.53	5.879	25.524	0.83	100	71.942	80.612	165.426	1.637	0.611	0.958
P. coccineus	Phaseolus coccineus	PI 449381	12	perennial	cultivated	1349×748	49.069	9.592	6.706	26.963	0.848	100	53.68	83.748	157.38	1.402	0.713	0.951
P. coccineus	Phaseolus coccineus	PI 449381	13	perennial	cultivated	1349×748	45.904	9.63	6.131	26.028	0.852	100	40.767	94.632	36.431	1.563	0.64	0.959
P. coccineus	Phaseolus coccineus	PI 449381	14	perennial	cultivated	1349×748	45.768	9.496	6.186	26.046	0.848	100	23.981	89.467	97.815	1.523	0.656	0.961
P. coccineus	Phaseolus coccineus	PI 449381	15	perennial	cultivated	1349×748	38.792	8.766	5.719	24.175	0.834	100	65.671	96.661	8.471	1.557	0.642	0.96
P. coccineus	Phaseolus coccineus	PI 449381	16	perennial	cultivated	1349×748	47.129	9.735	6.219	26.542	0.841	100	5.534	100.35	9.819	1.594	0.627	0.962
P. coccineus	Phaseolus coccineus	PI 449381	17	perennial	cultivated	1349×748	45.598	9.805	5.931	26.217	0.834	100	33.758	106.438	11.944	1.661	0.602	0.964
P. coccineus	Phaseolus coccineus	PI 449381	18	perennial	cultivated	1349×748	44.407	9.366	6.131	25.245	0.876	100	58.292	113.263	57.875	1.496	0.668	0.967
P. coccineus	Phaseolus coccineus	PI 449381	19	perennial	cultivated	1349×748	46.891	9.428	6.435	26.136	0.863	100	22.874	106.622	120.579	1.471	0.68	0.958
P. coccineus	Phaseolus coccineus	PI 449381	20	perennial	cultivated	1349×748	47.333	9.679	6.272	26.434	0.851	100	38.923	111.787	97.667	1.539	0.65	0.966
P. coccineus	Phaseolus coccineus	PI 451862	1	perennial	cultivated	1349×748	144.587	16.909	10.661	46.848	0.828	100	35.233	43.165	173.108	1.606	0.623	0.971
P. coccineus	Phaseolus coccineus	PI 451862	2	perennial	cultivated	1349×748	74.114	11.633	8.117	32.732	0.869	100	70.836	47.039	104.697	1.442	0.694	0.971
P. coccineus	Phaseolus coccineus	PI 451862	3	perennial	cultivated	1349×748	90.141	13.086	8.687	36.645	0.844	100	12.359	54.049	21.501	1.495	0.669	0.97
P. coccineus	Phaseolus coccineus	PI 451862	4	perennial	cultivated	1349×748	125.803	15.645	10.288	43.491	0.836	100	87.807	59.768	37.816	1.545	0.647	0.959
P. coccineus	Phaseolus coccineus	PI 451862	5	perennial	cultivated	1349×748	91.298	12.847	8.929	36.276	0.872	100	37.078	60.321	15.832	1.432	0.698	0.972
P. coccineus	Phaseolus coccineus	PI 451862	6	perennial	cultivated	1349×748	109.435	14.464	9.342	41.441	0.801	100	79.69	61.428	95.856	1.591	0.629	0.954
P. coccineus	Phaseolus coccineus	PI 451862	7	perennial	cultivated	1349×748	122.502	15.016	10.435	42.123	0.868	100	49.253	72.865	37.011	1.443	0.693	0.972
P. coccineus	Phaseolus coccineus	PI 451862	8	perennial	cultivated	1349×748	81.906	13.283	7.72	35.359	0.823	100	11.068	71.574	170.407	1.717	0.582	0.97
P. coccineus	Phaseolus coccineus	PI 451862	9	perennial	cultivated	1349×748	103.276	14.323	8.854	39.507	0.832	100	36.525	69.729	97.4	1.629	0.614	0.964
P. coccineus	Phaseolus coccineus	PI 451862	10	perennial	cultivated	1349×748	119.065	14.531	10.402	41.683	0.861	100	62.166	78.952	98.027	1.394	0.718	0.973
P. coccineus	Phaseolus coccineus	PI 451862	11	perennial	cultivated	1349×748	129.342	15.274	11.087	43.554	0.857	100	94.632	81.535	142.853	1.401	0.714	0.964
P. coccineus	Phaseolus coccineus	PI 451862	12	perennial	cultivated	1349×748	86.364	12.193	8.962	35.493	0.861	100	78.03	95.554	79.54	1.365	0.733	0.964
P. coccineus	Phaseolus coccineus	PI 451862	13	perennial	cultivated	1349×748	178.683	18.463	12.273	52.327	0.82	100	8.854	88.36	158.305	1.553	0.644	0.96
P. coccineus	Phaseolus coccineus	PI 451862	14	perennial	cultivated	1349×748	116.377	14.714	9.777	41.352	0.855	100	35.233	94.448	172.073	1.503	0.665	0.975
P. coccineus	Phaseolus coccineus	PI 451862	15	perennial	cultivated	1349×748	116.173	15.105	9.916	41.594	0.844	100	88.176	96.477	98.427	1.509	0.663	0.971
P. coccineus	Phaseolus coccineus	PI 451862	16	perennial	cultivated	1349×748	157.347	17.714	11.057	48.738	0.832	100	61.059	116.399	81.617	1.606	0.623	0.969
P. coccineus	Phaseolus coccineus	PI 451862	17	perennial	cultivated	1349×748	124.578	15.359	10.382	43.42	0.83	100	41.874	118.059	65.898	1.497	0.668	0.968
P. coccineus	Phaseolus coccineus	PI 451862	18	perennial	cultivated	1349×748	135.365	17.361	10.152	45.66	0.816	100	8.67	123.04	14.775	1.729	0.578	0.977
P. coccineus	Phaseolus coccineus	PI 451862	19	perennial	cultivated	1349×748	91.026	13.328	8.547	36.563	0.856	100	74.525	118.059	131.634	1.553	0.644	0.97
P. coccineus	Phaseolus coccineus	PI 451862	20	perennial	cultivated	1349×748	114.812	16.867	8.856	43.428	0.765	100	45.564	135.584	48.991	1.971	0.507	0.971
P. coccineus	Phaseolus coccineus	PI 451868	1	perennial	cultivated	1349×748	43.046	8.75	6.519	24.57	0.896	100	35.971	51.098	18.435	1.333	0.75	0.965
P. coccineus	Phaseolus coccineus	PI 451868	2	perennial	cultivated	1349×748	43.42	8.941	6.393	24.984	0.874	100	18.262	57.923	21.801	1.401	0.714	0.957
P. coccineus	Phaseolus coccineus	PI 451868	3	perennial	cultivated	1349×748	49.035	9.523	6.755	26.46	0.88	100	53.496	65.855	58.465	1.409	0.709	0.966
P. coccineus	Phaseolus coccineus	PI 451868	4	perennial	cultivated	1349×748	62.51	10.566	7.563	29.799	0.885	100	36.156	58.292	106.22	1.373	0.728	0.972
P. coccineus	Phaseolus coccineus	PI 451868	5	perennial	cultivated	1349×748	52.302	9.934	6.793	27.801	0.85	100	25.088	74.341	68.199	1.462	0.684	0.961
P. coccineus	Phaseolus coccineus	PI 451868	6	perennial	cultivated	1349×748	49.715	9.63	6.602	26.765	0.872	100	12.175	76.001	69.829	1.456	0.687	0.964
P. coccineus	Phaseolus coccineus	PI 451868	7	perennial	cultivated	1349×748	53.186	9.735	7.343	27.503	0.884	100	61.612	69.36	99.819	1.311	0.763	0.963
P. coccineus	Phaseolus coccineus	PI 451868	8	perennial	cultivated	1349×748	70.235	11.326	8.258	31.714	0.878	100	32.835	80.243	37.057	1.38	0.725	0.967
P. coccineus	Phaseolus coccineus	PI 451868	9	perennial	cultivated	1349×748	39.133	8.291	6.087	23.393	0.899	100	76.37	78.952	20.854	1.331	0.752	0.965
P. coccineus	Phaseolus coccineus	PI 451868	10	perennial	cultivated	1349×748	59.311	10.389	7.379	29.214	0.873	100	51.835	90.758	73.496	1.335	0.749	0.967
P. coccineus	Phaseolus coccineus	PI 451868	11	perennial	cultivated	1349×748	49.103	9.393	7.095	26.46	0.881	100	7.01	91.496	70.498	1.323	0.756	0.962
P. coccineus	Phaseolus coccineus	PI 451868	12	perennial	cultivated	1349×748	50.736	9.709	6.783	26.982	0.876	100	19	84.117	128.83	1.427	0.701	0.963
P. coccineus	Phaseolus coccineus	PI 451868	13	perennial	cultivated	1349×748	48.593	9.21	7.044	26.046	0.9	100	34.311	88.729	147.265	1.293	0.774	0.967
P. coccineus	Phaseolus coccineus	PI 451868	14	perennial	cultivated	1349×748	53.867	9.862	7.194	28.196	0.851	100	59.399	97.215	7.524	1.376	0.727	0.963
P. coccineus	Phaseolus coccineus	PI 451868	15	perennial	cultivated	1349×748	47.402	9.181	6.789	25.983	0.882	100	9.039	102.933	67.557	1.34	0.746	0.958
P. coccineus	Phaseolus coccineus	PI 451868	16	perennial	cultivated	1349×748	56.079	10.756	6.932	28.718	0.854	100	24.165	106.991	67.834	1.537	0.65	0.968
P. coccineus	Phaseolus coccineus	PI 451868	17	perennial	cultivated	1349×748	63.157	10.645	7.932	29.978	0.883	100	41.136	109.205	81.027	1.34	0.747	0.969
P. coccineus	Phaseolus coccineus	PI 451868	18	perennial	cultivated	1349×748	50.396	9.523	6.825	26.739	0.886	100	50.544	116.399	81.085	1.388	0.721	0.97
P. coccineus	Phaseolus coccineus	PI 451868	19	perennial	cultivated	1349×748	51.825	9.496	7.248	26.911	0.899	100	28.593	118.059	60.945	1.299	0.77	0.969
P. coccineus	Phaseolus coccineus	PI 451868	20	perennial	cultivated	1349×748	57.44	10.294	7.174	28.655	0.879	100	14.942	121.011	53.746	1.402	0.713	0.969
P. coccineus	Phaseolus coccineus	PI 476704	1	perennial	wild	640×360	52.179	10.757	6.66	27.668	0.857	100	64.82	53.186	55.491	1.661	0.602	0.916
P. coccineus	Phaseolus coccineus	PI 476704	2	perennial	wild	640×360	43.892	9.675	6.094	25.183	0.87	100	80.886	55.402	76.759	1.58	0.633	0.917
P. coccineus	Phaseolus coccineus	PI 476704	3	perennial	wild	640×360	69.06	12.388	7.202	31.641	0.867	100	47.091	58.172	169.695	1.61	0.621	0.936
P. coccineus	Phaseolus coccineus	PI 476704	4	perennial	wild	640×360	46.961	9.988	6.443	26.426	0.845	100	33.795	58.172	109.44	1.586	0.631	0.908
P. coccineus	Phaseolus coccineus	PI 476704	5	perennial	wild	640×360	51.258	10.409	6.559	26.94	0.887	100	78.116	68.698	25.201	1.581	0.632	0.938
P. coccineus	Phaseolus coccineus	PI 476704	6	perennial	wild	640×360	39.288	8.95	5.54	23.157	0.921	100	45.429	69.806	158.199	1.538	0.65	0.945
P. coccineus	Phaseolus coccineus	PI 476704	7	perennial	wild	640×360	30.08	8.18	4.986	20.482	0.901	100	65.928	68.698	118.301	1.543	0.648	0.938
P. coccineus	Phaseolus coccineus	PI 476704	8	perennial	wild	640×360	50.951	10.453	6.842	26.426	0.917	100	79.778	74.792	147.995	1.56	0.641	0.933
P. coccineus	Phaseolus coccineus	PI 476704	9	perennial	wild	640×360	50.644	10.216	6.506	27.075	0.868	100	101.385	76.454	167.471	1.599	0.625	0.917
P. coccineus	Phaseolus coccineus	PI 476704	10	perennial	wild	640×360	37.446	9.087	5.876	22.967	0.892	100	57.618	84.765	52.431	1.556	0.643	0.924
P. coccineus	Phaseolus coccineus	PI 476704	11	perennial	wild	640×360	50.337	10.453	6.693	27.075	0.863	100	36.011	87.535	32.005	1.566	0.639	0.924
P. coccineus	Phaseolus coccineus	PI 476704	12	perennial	wild	640×360	54.634	11.08	6.268	28.721	0.832	100	81.994	84.211	126.87	1.768	0.566	0.906
P. coccineus	Phaseolus coccineus	PI 476704	13	perennial	wild	640×360	38.06	9.221	5.985	22.967	0.907	100	110.803	87.535	147.265	1.601	0.625	0.919
P. coccineus	Phaseolus coccineus	PI 476704	14	perennial	wild	640×360	44.199	9.817	6.049	25.508	0.854	100	70.914	97.507	73.61	1.675	0.597	0.909
P. coccineus	Phaseolus coccineus	PI 476704	15	perennial	wild	640×360	45.119	10.216	6.271	25.642	0.862	100	93.629	89.751	130.601	1.669	0.599	0.913
P. coccineus	Phaseolus coccineus	PI 476704	16	perennial	wild	640×360	55.862	11.149	6.927	28.127	0.887	100	38.781	100.831	26.565	1.641	0.609	0.919
P. coccineus	Phaseolus coccineus	PI 476704	17	perennial	wild	640×360	40.822	9.691	5.913	24.265	0.871	100	80.332	98.615	120.964	1.619	0.618	0.927
P. coccineus	Phaseolus coccineus	PI 476704	18	perennial	wild	640×360	46.04	9.988	6.382	25.642	0.88	100	69.252	108.587	56.31	1.581	0.632	0.917
P. coccineus	Phaseolus coccineus	PI 476704	19	perennial	wild	640×360	50.644	10.885	6.279	28.642	0.776	100	53.74	101.385	104.744	1.781	0.562	0.902
P. coccineus	Phaseolus coccineus	PI 476704	20	perennial	wild	640×360	46.04	10.305	6.268	25.777	0.871	100	93.629	105.263	126.254	1.629	0.614	0.912
P. coccineus	Phaseolus coccineus	PI 476704	21	perennial	wild	640×360	47.882	10.305	6.557	26.101	0.883	100	74.792	115.235	143.746	1.63	0.613	0.915
P. coccineus	Phaseolus coccineus	PI 494068	1	perennial	cultivated	1349×748	250.687	21.654	14.323	61.271	0.839	100	27.67	17.524	171.18	1.491	0.671	0.978
P. coccineus	Phaseolus coccineus	PI 494068	2	perennial	cultivated	1349×748	215.332	20.239	13.603	56.698	0.842	100	55.525	30.622	42.414	1.502	0.666	0.974
P. coccineus	Phaseolus coccineus	PI 494068	3	perennial	cultivated	1349×748	267.735	22.881	14.532	64.852	0.8	100	88.176	19	97.411	1.604	0.623	0.971
P. coccineus	Phaseolus coccineus	PI 494068	4	perennial	cultivated	1349×748	219.891	21.079	12.874	58.491	0.808	100	112.71	39.107	8.556	1.65	0.606	0.974
P. coccineus	Phaseolus coccineus	PI 494068	5	perennial	cultivated	1349×748	242.622	23.231	12.759	62.944	0.77	100	10.884	57.185	69.55	1.841	0.543	0.973
P. coccineus	Phaseolus coccineus	PI 494068	6	perennial	cultivated	1349×748	194.2	19.03	12.93	54.496	0.822	100	26.563	45.932	16.327	1.504	0.665	0.971
P. coccineus	Phaseolus coccineus	PI 494068	7	perennial	cultivated	1349×748	304.69	24.185	15.472	68.594	0.814	100	47.593	51.835	7.45	1.55	0.645	0.979
P. coccineus	Phaseolus coccineus	PI 494068	8	perennial	cultivated	1349×748	317.383	23.883	17.003	68.747	0.844	100	90.389	62.719	23.199	1.416	0.706	0.979
P. coccineus	Phaseolus coccineus	PI 494068	9	perennial	cultivated	1349×748	233.639	20.302	14.884	58.282	0.864	100	57.738	70.836	28.195	1.377	0.726	0.978
P. coccineus	Phaseolus coccineus	PI 494068	10	perennial	cultivated	1349×748	299.177	24.119	15.292	68.46	0.802	100	14.573	67.331	173.853	1.584	0.631	0.974
P. coccineus	Phaseolus coccineus	PI 494068	11	perennial	cultivated	1349×748	249.054	20.658	15.244	60.649	0.851	100	113.632	72.865	10.808	1.343	0.745	0.976
P. coccineus	Phaseolus coccineus	PI 494068	12	perennial	cultivated	1349×748	308.773	24.581	15.939	68.475	0.828	100	85.04	92.972	58.815	1.562	0.64	0.974
P. coccineus	Phaseolus coccineus	PI 494068	13	perennial	cultivated	1349×748	193.349	19.075	12.653	54.116	0.83	100	108.467	80.981	142.465	1.507	0.663	0.967
P. coccineus	Phaseolus coccineus	PI 494068	14	perennial	cultivated	1349×748	351.071	25.842	16.883	72.739	0.834	100	58.661	80.428	124.824	1.522	0.657	0.977
P. coccineus	Phaseolus coccineus	PI 494068	15	perennial	cultivated	1349×748	239.356	21.129	14.136	60.317	0.827	100	6.456	83.379	114.775	1.493	0.67	0.975
P. coccineus	Phaseolus coccineus	PI 494068	16	perennial	cultivated	1349×748	314.626	24.855	16.022	69.343	0.822	100	27.855	107.545	65.908	1.567	0.638	0.978
P. coccineus	Phaseolus coccineus	PI 494068	17	perennial	cultivated	1349×748	281.721	23.81	14.439	66.544	0.799	100	52.758	100.166	102.529	1.674	0.597	0.975
P. coccineus	Phaseolus coccineus	PI 494068	18	perennial	cultivated	1349×748	245.242	20.943	14.854	60.883	0.831	100	100.166	109.389	5.56	1.417	0.706	0.975
P. coccineus	Phaseolus coccineus	PI 494068	19	perennial	cultivated	1349×748	290.194	22.413	15.823	65.527	0.849	100	73.234	113.817	5.194	1.405	0.712	0.976
P. coccineus	Phaseolus coccineus	PI 494068	20	perennial	cultivated	1349×748	192.226	19.334	12.278	54.47	0.814	100	2.398	114.37	164.505	1.571	0.636	0.967
P. coccineus	Phaseolus coccineus	PI 633530	1	perennial	cultivated	1349×748	163.472	17.195	12.079	49.241	0.847	100	61.981	31.36	80.74	1.432	0.699	0.968
P. coccineus	Phaseolus coccineus	PI 633530	2	perennial	cultivated	1349×748	280.258	22.095	15.647	63.895	0.863	100	35.418	14.757	112.068	1.38	0.725	0.979
P. coccineus	Phaseolus coccineus	PI 633530	3	perennial	cultivated	1349×748	229.079	20.252	14.155	58.077	0.853	100	85.409	29.884	159.749	1.439	0.695	0.979
P. coccineus	Phaseolus coccineus	PI 633530	4	perennial	cultivated	1349×748	206.416	19.526	13.094	55.513	0.842	100	7.194	34.68	157.797	1.491	0.671	0.978
P. coccineus	Phaseolus coccineus	PI 633530	5	perennial	cultivated	1349×748	168.917	17.559	11.832	50.545	0.831	100	127.283	37.816	99.067	1.497	0.668	0.976
P. coccineus	Phaseolus coccineus	PI 633530	6	perennial	cultivated	1349×748	276.447	22.273	15.614	63.734	0.855	100	62.535	43.534	148.548	1.425	0.702	0.979
P. coccineus	Phaseolus coccineus	PI 633530	7	perennial	cultivated	1349×748	191.069	19.842	11.877	54.712	0.802	100	48.331	65.671	73.25	1.699	0.589	0.968
P. coccineus	Phaseolus coccineus	PI 633530	8	perennial	cultivated	1349×748	177.322	17.813	12.205	50.904	0.86	100	98.137	52.942	158.749	1.463	0.683	0.975
P. coccineus	Phaseolus coccineus	PI 633530	9	perennial	cultivated	1349×748	203.183	19.018	12.788	54.704	0.853	100	31.913	48.515	98.366	1.493	0.67	0.981
P. coccineus	Phaseolus coccineus	PI 633530	10	perennial	cultivated	1349×748	226.527	20.348	13.699	58.364	0.836	100	8.854	55.34	112.38	1.494	0.669	0.975
P. coccineus	Phaseolus coccineus	PI 633530	11	perennial	cultivated	1349×748	221.082	19.734	14.078	57.123	0.851	100	81.166	65.302	159.193	1.422	0.703	0.97
P. coccineus	Phaseolus coccineus	PI 633530	12	perennial	cultivated	1349×748	193.86	18.381	13.126	53.776	0.842	100	56.263	75.447	31.457	1.4	0.714	0.974
P. coccineus	Phaseolus coccineus	PI 633530	13	perennial	cultivated	1349×748	195.969	18.574	12.783	53.512	0.86	100	125.438	64.748	124.479	1.458	0.686	0.974
P. coccineus	Phaseolus coccineus	PI 633530	14	perennial	cultivated	1349×748	214.107	20.727	12.865	57.906	0.802	100	27.67	77.292	163.985	1.635	0.612	0.965
P. coccineus	Phaseolus coccineus	PI 633530	15	perennial	cultivated	1349×748	136.045	16.344	10.6	45.462	0.827	100	108.836	76.37	106.39	1.551	0.645	0.972
P. coccineus	Phaseolus coccineus	PI 633530	16	perennial	cultivated	1349×748	181.643	19.228	11.483	53.594	0.795	100	12.544	96.108	49.279	1.706	0.586	0.968
P. coccineus	Phaseolus coccineus	PI 633530	17	perennial	cultivated	1349×748	233.639	20.008	14.807	58.167	0.868	100	57.001	81.904	112.782	1.338	0.747	0.98
P. coccineus	Phaseolus coccineus	PI 633530	18	perennial	cultivated	1349×748	199.747	18.439	13.42	54.026	0.86	100	80.428	94.448	160.115	1.385	0.722	0.975
P. coccineus	Phaseolus coccineus	PI 633530	19	perennial	cultivated	1349×748	188.075	18.992	12.399	53.218	0.835	100	39.661	94.816	114.075	1.536	0.651	0.975
P. coccineus	Phaseolus coccineus	PI 633530	20	perennial	cultivated	1349×748	231.495	21.12	13.973	58.931	0.838	100	106.069	104.778	160.615	1.526	0.655	0.978
P. coccineus	Phaseolus coccineus	PI 633530	21	perennial	cultivated	1349×748	210.363	19.154	13.803	55.42	0.861	100	2.214	116.953	28.787	1.387	0.721	0.976
P. coccineus	Phaseolus coccineus	PI 633530	22	perennial	cultivated	1349×748	153.57	16.652	11.786	47.639	0.85	100	69.175	118.059	50.845	1.434	0.698	0.965
P. coccineus	Phaseolus coccineus	PI 633530	23	perennial	cultivated	1349×748	178.241	18.539	11.929	51.66	0.839	100	29.884	113.263	121.159	1.575	0.635	0.978
P. coccineus	Phaseolus coccineus	PI 633530	24	perennial	cultivated	1349×748	151.086	17.813	10.775	47.836	0.83	100	49.806	116.768	121.88	1.669	0.599	0.978
P. coccineus	Phaseolus coccineus	PI 633530	25	perennial	cultivated	1349×748	150.916	16.82	11.443	47.557	0.839	100	83.748	120.826	158.782	1.482	0.675	0.972
P. coccineus	Phaseolus coccineus	PI 640977	1	perennial	wild	1349×748	34.641	7.941	5.791	22.573	0.854	100	29.884	56.632	59.265	1.358	0.737	0.95
P. coccineus	Phaseolus coccineus	PI 640977	2	perennial	wild	1349×748	25.215	6.477	5.07	18.704	0.906	100	50.175	55.525	109.983	1.283	0.779	0.953
P. coccineus	Phaseolus coccineus	PI 640977	3	perennial	wild	1349×748	40.017	8.358	6.39	23.914	0.879	100	14.757	56.632	112.036	1.288	0.776	0.958
P. coccineus	Phaseolus coccineus	PI 640977	4	perennial	wild	1349×748	44.033	9.024	6.519	25.48	0.852	100	35.787	67.331	40.855	1.384	0.722	0.955
P. coccineus	Phaseolus coccineus	PI 640977	5	perennial	wild	1349×748	35.73	7.344	6.575	22.357	0.898	100	27.486	68.069	78.408	1.054	0.948	0.953
P. coccineus	Phaseolus coccineus	PI 640977	6	perennial	wild	1349×748	26.542	6.569	5.34	19.334	0.892	100	7.194	72.68	51.843	1.227	0.815	0.947
P. coccineus	Phaseolus coccineus	PI 640977	7	perennial	wild	1349×748	38.928	8.87	5.719	24.328	0.827	100	54.418	76.185	73.072	1.582	0.632	0.95
P. coccineus	Phaseolus coccineus	PI 640977	8	perennial	wild	1349×748	34.505	7.723	5.718	22.655	0.845	100	15.126	79.875	49.844	1.309	0.764	0.947
P. coccineus	Phaseolus coccineus	PI 640977	9	perennial	wild	1349×748	33.518	7.708	5.463	22.043	0.867	100	34.68	75.632	158.962	1.33	0.752	0.958
P. coccineus	Phaseolus coccineus	PI 640977	10	perennial	wild	1349×748	38.044	7.964	6.272	23.329	0.878	100	24.903	76.554	166.608	1.253	0.798	0.956
P. coccineus	Phaseolus coccineus	PI 640977	11	perennial	wild	1349×748	33.79	7.491	5.87	21.898	0.885	100	44.641	85.593	52.001	1.283	0.779	0.952
P. coccineus	Phaseolus coccineus	PI 640977	12	perennial	wild	1349×748	29.06	7.07	5.406	20.396	0.878	100	4.243	82.273	164.876	1.353	0.739	0.948
P. coccineus	Phaseolus coccineus	PI 640977	13	perennial	wild	1349×748	25.759	6.569	5.267	19.334	0.866	100	27.117	90.943	51.843	1.251	0.799	0.942
P. coccineus	Phaseolus coccineus	PI 640977	14	perennial	wild	1349×748	33.654	7.855	5.69	22.331	0.848	100	35.049	88.729	9.462	1.418	0.705	0.947
P. coccineus	Phaseolus coccineus	PI 640977	15	perennial	wild	1349×748	36.478	7.644	6.286	23.024	0.865	100	17.156	91.312	109.747	1.125	0.889	0.95
P. coccineus	Phaseolus coccineus	PI 640977	16	perennial	wild	1349×748	25.283	6.684	5.23	19.029	0.877	100	33.942	101.826	62.021	1.28	0.781	0.95
P. coccineus	Phaseolus coccineus	PI 640977	17	perennial	wild	1349×748	39.371	8.828	5.67	24.246	0.842	100	4.612	98.321	153.97	1.556	0.643	0.953
P. coccineus	Phaseolus coccineus	PI 640977	18	perennial	wild	1349×748	30.932	7.012	5.691	20.873	0.892	100	42.059	103.302	144.638	1.208	0.828	0.954
P. coccineus	Phaseolus coccineus	PI 640977	19	perennial	wild	1349×748	43.284	8.135	6.74	24.831	0.882	100	30.806	105.331	122.969	1.175	0.851	0.956
P. coccineus	Phaseolus coccineus	PI 640977	20	perennial	wild	1349×748	34.471	7.298	6.118	22.222	0.877	100	19	116.584	73.856	1.117	0.896	0.956
P. coccineus	Phaseolus coccineus	PI 661692	1	perennial	cultivated	1349×748	186.646	18.433	12.47	53.218	0.828	100	62.719	33.02	67.027	1.502	0.666	0.964
P. coccineus	Phaseolus coccineus	PI 661692	2	perennial	cultivated	1349×748	287.268	22.308	15.736	65.392	0.844	100	32.651	38.738	66.615	1.422	0.703	0.972
P. coccineus	Phaseolus coccineus	PI 661692	3	perennial	cultivated	1349×748	201.38	21.548	11.471	57.418	0.768	100	78.03	46.117	57.943	1.912	0.523	0.962
P. coccineus	Phaseolus coccineus	PI 661692	4	perennial	cultivated	1349×748	251.163	23.504	13.442	63.041	0.794	100	6.087	52.573	36.06	1.787	0.56	0.966
P. coccineus	Phaseolus coccineus	PI 661692	5	perennial	cultivated	1349×748	257.697	22.594	14.008	62.702	0.824	100	46.301	61.612	76.304	1.619	0.618	0.976
P. coccineus	Phaseolus coccineus	PI 661692	6	perennial	cultivated	1349×748	213.154	20.628	12.933	56.896	0.827	100	93.156	57.185	51.9	1.61	0.621	0.971
P. coccineus	Phaseolus coccineus	PI 661692	7	perennial	cultivated	1349×748	256.132	24.486	12.958	66.093	0.737	100	120.457	67.884	83.946	1.943	0.515	0.953
P. coccineus	Phaseolus coccineus	PI 661692	8	perennial	cultivated	1349×748	222.171	21.033	13.145	58.2	0.824	100	67.146	69.913	52.125	1.626	0.615	0.97
P. coccineus	Phaseolus coccineus	PI 661692	9	perennial	cultivated	1349×748	187.02	18.439	12.57	52.957	0.838	100	142.04	76.185	70.115	1.474	0.678	0.971
P. coccineus	Phaseolus coccineus	PI 661692	10	perennial	cultivated	1349×748	269.947	23.928	14.141	65.094	0.801	100	39.476	64.01	99.317	1.721	0.581	0.97
P. coccineus	Phaseolus coccineus	PI 661692	11	perennial	cultivated	1349×748	218.632	21.11	12.576	58.554	0.801	100	5.165	74.156	5.013	1.684	0.594	0.973
P. coccineus	Phaseolus coccineus	PI 661692	12	perennial	cultivated	1349×748	192.294	20.599	11.784	56.628	0.754	100	78.952	73.972	160.105	1.789	0.559	0.965
P. coccineus	Phaseolus coccineus	PI 661692	13	perennial	cultivated	1349×748	197.739	19.8	12.317	55.312	0.812	100	57.554	73.418	123.986	1.631	0.613	0.963
P. coccineus	Phaseolus coccineus	PI 661692	14	perennial	cultivated	1349×748	276.889	24.763	13.868	67.01	0.775	100	123.04	96.661	24.656	1.826	0.548	0.964
P. coccineus	Phaseolus coccineus	PI 661692	15	perennial	cultivated	1349×748	197.569	19.37	12.874	55.126	0.817	100	99.797	95.739	19.47	1.542	0.649	0.972
P. coccineus	Phaseolus coccineus	PI 661692	16	perennial	cultivated	1349×748	300.607	25.213	14.403	68.452	0.806	100	5.35	100.35	16.579	1.744	0.573	0.976
P. coccineus	Phaseolus coccineus	PI 661692	17	perennial	cultivated	1349×748	222.92	21.073	13.201	58.841	0.809	100	39.107	99.059	166.329	1.614	0.62	0.974
P. coccineus	Phaseolus coccineus	PI 661692	18	perennial	cultivated	1349×748	253.579	23.492	13.604	63.339	0.794	100	66.408	108.283	164.982	1.75	0.571	0.978
P. coccineus	Phaseolus coccineus	PI 661692	19	perennial	cultivated	1349×748	240.717	20.743	14.726	59.434	0.856	100	103.671	105.7	128.501	1.413	0.708	0.973
P. coccineus	Phaseolus coccineus	PI 661692	20	perennial	cultivated	1349×748	198.93	19.151	13.006	54.63	0.838	100	14.942	113.079	159.121	1.48	0.676	0.971
P. coccineus	Phaseolus coccineus	W6 10126	1	perennial	cultivated	1349×748	233.367	21.727	13.736	59.489	0.829	100	99.982	41.136	66.482	1.605	0.623	0.978
P. coccineus	Phaseolus coccineus	W6 10126	2	perennial	cultivated	1349×748	247.318	22.87	13.484	62.27	0.802	100	24.165	52.942	77.421	1.716	0.583	0.973
P. coccineus	Phaseolus coccineus	W6 10126	3	perennial	cultivated	1349×748	183.481	18.711	12.604	52.912	0.824	100	45.932	50.544	80.352	1.52	0.658	0.973
P. coccineus	Phaseolus coccineus	W6 10126	4	perennial	cultivated	1349×748	212.439	21.294	12.587	57.742	0.801	100	71.942	37.631	144.52	1.718	0.582	0.972
P. coccineus	Phaseolus coccineus	W6 10126	5	perennial	cultivated	1349×748	254.566	22.266	14.204	61.811	0.837	100	97.583	76.185	83.817	1.577	0.634	0.979
P. coccineus	Phaseolus coccineus	W6 10126	6	perennial	cultivated	1349×748	263.822	22.247	14.424	63.764	0.815	100	115.108	63.641	15.88	1.539	0.65	0.975
P. coccineus	Phaseolus coccineus	W6 10126	7	perennial	cultivated	1349×748	220.096	20.43	13.355	57.571	0.834	100	57.554	71.02	50.128	1.551	0.645	0.976
P. coccineus	Phaseolus coccineus	W6 10126	8	perennial	cultivated	1349×748	266.136	22.994	14.72	64.066	0.815	100	5.534	73.787	48.252	1.621	0.617	0.97
P. coccineus	Phaseolus coccineus	W6 10126	9	perennial	cultivated	1349×748	262.461	21.992	14.683	62.747	0.838	100	28.777	90.205	81.802	1.49	0.671	0.978
P. coccineus	Phaseolus coccineus	W6 10126	10	perennial	cultivated	1349×748	201.89	20.379	12.586	55.8	0.815	100	43.903	77.845	170.623	1.632	0.613	0.974
P. coccineus	Phaseolus coccineus	W6 10126	11	perennial	cultivated	1349×748	196.344	19.71	12.442	54.899	0.819	100	74.894	77.476	148.392	1.585	0.631	0.969
P. coccineus	Phaseolus coccineus	W6 10126	12	perennial	cultivated	1349×748	234.081	22.02	13.133	59.832	0.822	100	105.147	97.768	15.55	1.679	0.596	0.979
P. coccineus	Phaseolus coccineus	W6 10126	13	perennial	cultivated	1349×748	199.304	20.249	12.256	57.876	0.748	100	55.709	108.467	23.062	1.697	0.589	0.966
P. coccineus	Phaseolus coccineus	W6 10126	14	perennial	cultivated	1349×748	212.303	20.532	12.931	57.365	0.811	100	7.194	103.118	171.215	1.6	0.625	0.973
P. coccineus	Phaseolus coccineus	W6 10126	15	perennial	cultivated	1349×748	152.481	17.629	10.748	48.935	0.8	100	36.525	102.011	166.691	1.654	0.605	0.969
P. coccineus	Phaseolus coccineus	W6 10126	16	perennial	cultivated	1349×748	201.176	20.727	12	56.475	0.793	100	78.399	110.312	159.146	1.731	0.578	0.974
P. coccineus	Phaseolus coccineus	W6 10126	17	perennial	cultivated	1349×748	229.419	22.324	12.84	60.332	0.792	100	111.234	110.496	125.923	1.771	0.565	0.971
P. coccineus	Phaseolus coccineus	W6 10126	18	perennial	cultivated	1349×748	219.517	20.499	12.971	58.372	0.81	100	34.127	114.37	137.553	1.58	0.633	0.973
P. coccineus	Phaseolus coccineus	W6 10126	19	perennial	cultivated	1349×748	266.714	23.236	14.205	64.022	0.818	100	56.816	131.526	16.133	1.645	0.608	0.978
P. coccineus	Phaseolus coccineus	W6 10126	20	perennial	cultivated	1349×748	227.514	20.479	13.796	58.077	0.848	100	4.427	126.176	162.708	1.486	0.673	0.98
P. coccineus	Phaseolus coccineus	W6 22199	1	perennial	cultivated	1349×748	239.458	20.008	15.637	59.695	0.844	100	73.603	34.311	84.71	1.286	0.777	0.972
P. coccineus	Phaseolus coccineus	W6 22199	2	perennial	cultivated	1349×748	218.258	19.369	14.763	56.691	0.853	100	110.681	21.767	143.13	1.278	0.782	0.974
P. coccineus	Phaseolus coccineus	W6 22199	3	perennial	cultivated	1349×748	213.902	19.906	14.118	56.493	0.842	100	37.631	24.165	150.584	1.4	0.714	0.976
P. coccineus	Phaseolus coccineus	W6 22199	4	perennial	cultivated	1349×748	275.29	21.146	17.091	62.997	0.872	100	18.631	28.593	96.009	1.23	0.813	0.978
P. coccineus	Phaseolus coccineus	W6 22199	5	perennial	cultivated	1349×748	215.944	18.639	15.382	55.476	0.882	100	88.913	31.913	141.429	1.201	0.833	0.976
P. coccineus	Phaseolus coccineus	W6 22199	6	perennial	cultivated	1349×748	206.348	19.417	13.639	55.539	0.841	100	78.768	61.981	75.7	1.442	0.694	0.978
P. coccineus	Phaseolus coccineus	W6 22199	7	perennial	cultivated	1349×748	230.746	21.144	13.474	58.894	0.836	100	53.496	59.768	35.77	1.563	0.64	0.975
P. coccineus	Phaseolus coccineus	W6 22199	8	perennial	cultivated	1349×748	220.708	20.489	13.569	57.913	0.827	100	35.602	66.408	69.444	1.503	0.665	0.974
P. coccineus	Phaseolus coccineus	W6 22199	9	perennial	cultivated	1349×748	250.04	22.07	14.424	62.475	0.805	100	106.253	58.476	16.011	1.555	0.643	0.971
P. coccineus	Phaseolus coccineus	W6 22199	10	perennial	cultivated	1349×748	225.098	20.455	13.676	58.543	0.825	100	6.272	79.321	39.144	1.504	0.665	0.967
P. coccineus	Phaseolus coccineus	W6 22199	11	perennial	cultivated	1349×748	209.24	19.236	14.081	55.61	0.85	100	81.166	69.175	155.647	1.356	0.738	0.975
P. coccineus	Phaseolus coccineus	W6 22199	12	perennial	cultivated	1349×748	230.032	21.245	13.445	59.814	0.808	100	42.059	77.661	20.323	1.6	0.625	0.973
P. coccineus	Phaseolus coccineus	W6 22199	13	perennial	cultivated	1349×748	204.374	19.869	13.579	55.737	0.827	100	116.215	87.807	77.125	1.5	0.667	0.973
P. coccineus	Phaseolus coccineus	W6 22199	14	perennial	cultivated	1349×748	277.093	22.437	15.346	64.726	0.831	100	72.127	75.078	111.714	1.468	0.681	0.975
P. coccineus	Phaseolus coccineus	W6 22199	15	perennial	cultivated	1349×748	183.821	18.47	12.669	52.461	0.839	100	26.563	84.302	124.007	1.473	0.679	0.971
P. coccineus	Phaseolus coccineus	W6 22199	16	perennial	cultivated	1349×748	250.313	21.033	15.495	60.011	0.873	100	46.301	89.282	158.385	1.354	0.738	0.98
P. coccineus	Phaseolus coccineus	W6 22199	17	perennial	cultivated	1349×748	197.739	18.58	13.771	53.721	0.861	100	95.554	92.049	155.98	1.362	0.734	0.975
P. coccineus	Phaseolus coccineus	W6 22199	18	perennial	cultivated	1349×748	217.339	19.723	14.31	57.671	0.821	100	2.951	105.885	7.524	1.384	0.722	0.972
P. coccineus	Phaseolus coccineus	W6 22199	19	perennial	cultivated	1349×748	161.941	17.18	11.976	49.483	0.831	100	116.03	101.088	176.923	1.427	0.701	0.972
P. coccineus	Phaseolus coccineus	W6 22199	20	perennial	cultivated	1349×748	129.002	17.78	9.428	47.162	0.729	100	76.37	110.127	22.574	1.984	0.504	0.944
P. coccineus	Phaseolus coccineus	W6 22199	21	perennial	cultivated	1349×748	293.563	23.164	15.649	66.634	0.831	100	52.204	110.681	174.516	1.48	0.676	0.976
P. coccineus	Phaseolus coccineus	W6 22199	22	perennial	cultivated	1349×748	197.297	20.015	12.548	54.846	0.824	100	36.894	131.526	70.062	1.586	0.63	0.974
P. coccineus	Phaseolus coccineus	W6 22199	23	perennial	cultivated	1349×748	282.776	23.141	15.854	64.986	0.841	100	84.486	124.516	8.711	1.478	0.677	0.977
P. coccineus	Phaseolus coccineus	W6 22199	24	perennial	cultivated	1349×748	246.059	21.137	15.752	60.056	0.857	100	118.059	131.526	32.164	1.352	0.74	0.977
P. coccineus	Phaseolus coccineus	W6 22199	25	perennial	cultivated	1349×748	196.003	19.613	12.575	54.667	0.824	100	13.097	118.244	106.39	1.543	0.648	0.973
P. coccineus	Phaseolus coccineus var. coccineus	PI 535283	1	perennial	wild	640×360	28.238	6.942	5.868	19.509	0.932	100	58.172	48.199	61.39	1.151	0.869	0.911
P. coccineus	Phaseolus coccineus var. coccineus	PI 535283	2	perennial	wild	640×360	18.109	5.704	4.709	15.726	0.92	100	72.022	47.091	150.945	1.196	0.836	0.881
P. coccineus	Phaseolus coccineus var. coccineus	PI 535283	3	perennial	wild	640×360	30.08	6.942	5.54	19.374	1	100	88.089	50.416	151.39	1.095	0.914	0.961
P. coccineus	Phaseolus coccineus var. coccineus	PI 535283	4	perennial	wild	640×360	23.327	6.485	4.986	17.617	0.944	100	50.97	54.848	19.983	1.274	0.785	0.899
P. coccineus	Phaseolus coccineus var. coccineus	PI 535283	5	perennial	wild	640×360	29.773	7.008	6.094	19.643	0.97	100	63.712	56.51	18.435	1.072	0.933	0.911
P. coccineus	Phaseolus coccineus var. coccineus	PI 535283	6	perennial	wild	640×360	16.881	5.54	4.432	14.942	0.95	100	84.765	62.05	36.87	1.213	0.824	0.902
P. coccineus	Phaseolus coccineus var. coccineus	PI 535283	7	perennial	wild	640×360	27.317	7.008	4.986	18.401	1	100	97.507	64.82	71.565	1.303	0.768	0.942
P. coccineus	Phaseolus coccineus var. coccineus	PI 535283	8	perennial	wild	640×360	23.02	6.194	5.54	17.293	0.967	100	58.172	59.28	116.565	1.072	0.933	0.898
P. coccineus	Phaseolus coccineus var. coccineus	PI 535283	9	perennial	wild	640×360	27.624	7.095	5.871	19.833	0.882	100	72.022	64.266	38.66	1.184	0.845	0.891
P. coccineus	Phaseolus coccineus var. coccineus	PI 535283	10	perennial	wild	640×360	25.169	6.694	5.355	18.076	0.968	100	41.551	64.82	155.556	1.245	0.803	0.906
P. coccineus	Phaseolus coccineus var. coccineus	PI 535283	11	perennial	wild	640×360	20.872	6.194	4.838	16.834	0.926	100	93.629	73.13	63.435	1.281	0.781	0.895
P. coccineus	Phaseolus coccineus var. coccineus	PI 535283	12	perennial	wild	640×360	25.169	6.763	5.54	18.725	0.902	100	62.05	74.238	55.008	1.235	0.809	0.891
P. coccineus	Phaseolus coccineus var. coccineus	PI 535283	13	perennial	wild	640×360	19.951	5.993	4.841	16.375	0.935	100	49.307	74.238	33.69	1.215	0.823	0.915
P. coccineus	Phaseolus coccineus var. coccineus	PI 535283	14	perennial	wild	640×360	27.01	7.095	5.484	19.184	0.922	100	76.454	79.224	38.66	1.317	0.759	0.903
P. coccineus	Phaseolus coccineus var. coccineus	PI 535283	15	perennial	wild	640×360	20.258	6.194	4.957	16.185	0.972	100	105.263	73.684	116.565	1.302	0.768	0.892
P. coccineus	Phaseolus coccineus var. coccineus	PI 535283	16	perennial	wild	640×360	32.535	7.454	6.178	21.076	0.92	100	46.537	80.886	131.987	1.186	0.843	0.902
P. coccineus	Phaseolus coccineus var. coccineus	PI 535283	17	perennial	wild	640×360	26.396	6.671	5.54	18.725	0.946	100	90.305	85.873	48.366	1.1	0.91	0.905
P. coccineus	Phaseolus coccineus var. coccineus	PI 535283	18	perennial	wild	640×360	23.327	6.694	4.895	17.293	0.98	100	59.834	83.102	155.556	1.384	0.722	0.91
P. coccineus	Phaseolus coccineus var. coccineus	PI 535283	19	perennial	wild	640×360	24.862	6.763	4.986	18.266	0.936	100	80.332	87.535	34.992	1.291	0.775	0.926
P. coccineus	Phaseolus coccineus var. coccineus	PI 535283	20	perennial	wild	640×360	26.089	6.763	5.438	18.725	0.935	100	70.914	94.183	55.008	1.245	0.803	0.904
P. coccineus	Phaseolus coccineus var. coccineus	PI 535283	21	perennial	wild	640×360	21.178	6.317	4.432	16.834	0.939	100	62.604	95.845	164.745	1.346	0.743	0.914
P. coccineus	Phaseolus coccineus var. coccineus	PI 535283	22	perennial	wild	640×360	22.713	6.317	5.381	17.293	0.954	100	82.548	100.277	37.875	1.162	0.86	0.897
P. coccineus	Phaseolus coccineus var. coccineus	PI 535283	23	perennial	wild	1349×748	28.822	6.892	5.328	19.875	0.917	100	42.243	57.554	105.524	1.265	0.791	0.963
P. coccineus	Phaseolus coccineus var. coccineus	PI 535283	24	perennial	wild	1349×748	25.93	6.347	5.403	19.29	0.876	100	30.622	60.137	125.538	1.184	0.845	0.94
P. coccineus	Phaseolus coccineus var. coccineus	PI 535283	25	perennial	wild	1349×748	25.079	6.538	5.168	18.921	0.88	100	15.311	64.379	106.39	1.303	0.767	0.947
P. coccineus	Phaseolus coccineus var. coccineus	PI 535283	26	perennial	wild	1349×748	35.321	7.759	6.01	22.591	0.87	100	43.903	69.729	151.607	1.271	0.787	0.95
P. coccineus	Phaseolus coccineus var. coccineus	PI 535283	27	perennial	wild	1349×748	30.081	7.063	5.691	20.765	0.877	100	26.379	77.108	40.764	1.234	0.81	0.95
P. coccineus	Phaseolus coccineus var. coccineus	PI 535283	28	perennial	wild	1349×748	20.587	5.659	4.856	16.878	0.908	100	15.495	78.768	109.026	1.159	0.863	0.952
P. coccineus	Phaseolus coccineus var. coccineus	PI 535283	29	perennial	wild	1349×748	20.247	5.583	4.778	16.878	0.893	100	53.496	84.855	82.405	1.157	0.864	0.946
P. coccineus	Phaseolus coccineus var. coccineus	PI 535283	30	perennial	wild	1349×748	30.319	7.099	5.664	20.594	0.898	100	38.738	88.36	65.433	1.264	0.791	0.951
P. coccineus	Phaseolus coccineus var. coccineus	PI 535283	31	perennial	wild	1349×748	24.977	6.242	5.349	18.704	0.897	100	69.729	82.826	108.97	1.162	0.861	0.948
P. coccineus	Phaseolus coccineus var. coccineus	PI 535283	32	perennial	wild	1349×748	31.204	7.175	5.806	21.179	0.874	100	25.641	92.603	72.031	1.265	0.79	0.946
P. coccineus	Phaseolus coccineus var. coccineus	PI 535283	33	perennial	wild	1349×748	30.251	7.024	5.61	20.855	0.874	100	56.816	96.661	23.199	1.246	0.803	0.952
P. coccineus	Phaseolus coccineus var. coccineus	PI 535283	34	perennial	wild	1349×748	30.149	7.121	5.749	20.81	0.875	100	40.952	97.952	36.573	1.253	0.798	0.949
P. coccineus	Phaseolus coccineus var. coccineus	PI 535283	35	perennial	wild	1349×748	28.073	6.715	5.744	19.767	0.903	100	10.33	95.37	142.815	1.15	0.87	0.95
P. coccineus	Phaseolus coccineus var. coccineus	PI 535283	36	perennial	wild	1349×748	22.765	5.94	4.971	17.985	0.884	100	25.825	98.875	143.842	1.18	0.847	0.946
P. coccineus	Phaseolus coccineus var. coccineus	PI 535283	37	perennial	wild	1349×748	27.019	6.687	5.403	19.487	0.894	100	35.233	102.38	155.556	1.263	0.792	0.944
P. coccineus	Phaseolus coccineus var. coccineus	PI 535283	38	perennial	wild	1349×748	20.349	5.792	4.721	17.031	0.882	100	57.923	104.224	99.162	1.219	0.821	0.941
P. coccineus	Phaseolus coccineus var. coccineus	PI 535283	39	perennial	wild	1349×748	28.482	6.768	5.601	20.072	0.888	100	20.66	112.71	162.553	1.233	0.811	0.953
P. coccineus	Phaseolus coccineus var. coccineus	PI 535283	40	perennial	wild	1349×748	21.234	5.949	4.756	17.247	0.897	100	8.301	111.787	119.745	1.252	0.799	0.951
P. coccineus	Phaseolus coccineus var. coccineus	PI 535283	41	perennial	wild	1349×748	33.28	7.175	6.066	21.917	0.871	100	33.758	114.186	107.969	1.199	0.834	0.952
P. coccineus	Phaseolus coccineus var. coccineus	PI 535283	42	perennial	wild	1349×748	21.472	6.184	4.621	17.661	0.865	100	49.806	118.059	162.646	1.364	0.733	0.94
P. coccineus	Phaseolus coccineus var. coccineus	PI 535284	1	perennial	wild	640×360	16.574	5.704	3.878	14.808	0.95	100	74.238	39.889	119.055	1.34	0.746	0.931
P. coccineus	Phaseolus coccineus var. coccineus	PI 535284	2	perennial	wild	640×360	27.931	7.223	5.54	19.509	0.922	100	68.144	49.307	122.471	1.343	0.744	0.897
P. coccineus	Phaseolus coccineus var. coccineus	PI 535284	3	perennial	wild	640×360	23.941	6.694	4.986	17.617	0.969	100	53.186	53.74	24.444	1.289	0.776	0.918
P. coccineus	Phaseolus coccineus var. coccineus	PI 535284	4	perennial	wild	640×360	30.693	7.095	6.094	20.292	0.937	100	78.116	50.97	128.66	1.158	0.863	0.913
P. coccineus	Phaseolus coccineus var. coccineus	PI 535284	5	perennial	wild	640×360	19.03	6.485	4.432	16.509	0.877	100	93.075	52.078	109.983	1.462	0.684	0.879
P. coccineus	Phaseolus coccineus var. coccineus	PI 535284	6	perennial	wild	640×360	26.089	6.942	5.322	18.86	0.922	100	79.224	65.928	61.39	1.312	0.762	0.899
P. coccineus	Phaseolus coccineus var. coccineus	PI 535284	7	perennial	wild	640×360	22.713	6.461	4.986	17.158	0.969	100	58.172	61.496	149.036	1.201	0.833	0.931
P. coccineus	Phaseolus coccineus var. coccineus	PI 535284	8	perennial	wild	640×360	17.495	5.889	4.432	15.726	0.889	100	94.737	63.712	131.186	1.248	0.801	0.864
P. coccineus	Phaseolus coccineus var. coccineus	PI 535284	9	perennial	wild	640×360	26.703	7.095	5.431	19.184	0.912	100	42.659	70.914	38.66	1.344	0.744	0.897
P. coccineus	Phaseolus coccineus var. coccineus	PI 535284	10	perennial	wild	640×360	23.634	6.194	5.484	17.752	0.942	100	104.709	68.144	169.695	1.075	0.93	0.895
P. coccineus	Phaseolus coccineus var. coccineus	PI 535284	11	perennial	wild	640×360	33.149	7.535	6.382	21.4	0.91	100	67.59	73.13	53.973	1.17	0.855	0.908
P. coccineus	Phaseolus coccineus var. coccineus	PI 535284	12	perennial	wild	640×360	23.327	6.461	4.986	17.942	0.911	100	54.294	75.346	30.964	1.261	0.793	0.899
P. coccineus	Phaseolus coccineus var. coccineus	PI 535284	13	perennial	wild	640×360	24.862	6.485	4.986	17.942	0.971	100	86.981	73.13	160.017	1.219	0.82	0.92
P. coccineus	Phaseolus coccineus var. coccineus	PI 535284	14	perennial	wild	640×360	28.238	7.223	5.765	19.509	0.932	100	74.792	73.684	147.529	1.254	0.797	0.911
P. coccineus	Phaseolus coccineus var. coccineus	PI 535284	15	perennial	wild	640×360	21.485	5.993	5.074	16.644	0.975	100	70.914	79.778	123.69	1.197	0.836	0.892
P. coccineus	Phaseolus coccineus var. coccineus	PI 535284	16	perennial	wild	640×360	26.396	7.008	4.986	19.05	0.914	100	50.416	87.535	71.565	1.306	0.766	0.915
P. coccineus	Phaseolus coccineus var. coccineus	PI 535284	17	perennial	wild	640×360	24.555	6.853	4.986	18.076	0.944	100	97.507	83.102	104.036	1.364	0.733	0.904
P. coccineus	Phaseolus coccineus var. coccineus	PI 535284	18	perennial	wild	640×360	27.317	6.694	5.783	19.184	0.933	100	78.116	87.535	155.556	1.107	0.904	0.904
P. coccineus	Phaseolus coccineus var. coccineus	PI 535284	19	perennial	wild	640×360	23.02	6.694	4.432	17.158	0.983	100	58.726	86.981	114.444	1.386	0.721	0.938
P. coccineus	Phaseolus coccineus var. coccineus	PI 535284	20	perennial	wild	640×360	13.812	5.227	3.878	13.375	0.97	100	87.535	91.967	147.995	1.239	0.807	0.928
P. coccineus	Phaseolus coccineus var. coccineus	PI 535284	21	perennial	wild	640×360	25.782	6.763	5.54	18.725	0.924	100	72.022	103.601	34.992	1.183	0.846	0.903
P. coccineus	Phaseolus coccineus var. coccineus	PI 535284	22	perennial	wild	1349×748	19.43	5.986	4.353	16.662	0.879	100	22.136	65.671	33.69	1.41	0.709	0.936
P. coccineus	Phaseolus coccineus var. coccineus	PI 535284	23	perennial	wild	1349×748	27.223	6.425	5.478	19.487	0.901	100	36.709	69.36	50.826	1.147	0.872	0.947
P. coccineus	Phaseolus coccineus var. coccineus	PI 535284	24	perennial	wild	1349×748	30.149	7.346	5.508	20.765	0.879	100	7.748	67.146	151.504	1.351	0.74	0.952
P. coccineus	Phaseolus coccineus var. coccineus	PI 535284	25	perennial	wild	1349×748	29.196	6.887	5.517	20.135	0.905	100	16.787	75.816	20.376	1.239	0.807	0.958
P. coccineus	Phaseolus coccineus var. coccineus	PI 535284	26	perennial	wild	1349×748	27.087	6.687	5.428	19.748	0.873	100	43.35	76.739	24.444	1.256	0.796	0.94
P. coccineus	Phaseolus coccineus var. coccineus	PI 535284	27	perennial	wild	1349×748	30.728	6.983	5.69	20.873	0.886	100	32.097	72.68	102.2	1.25	0.8	0.951
P. coccineus	Phaseolus coccineus var. coccineus	PI 535284	28	perennial	wild	1349×748	34.573	7.511	6.111	22.114	0.888	100	7.748	86.7	65.323	1.256	0.796	0.952
P. coccineus	Phaseolus coccineus var. coccineus	PI 535284	29	perennial	wild	1349×748	27.189	6.863	5.2	19.658	0.884	100	33.389	87.807	36.254	1.318	0.759	0.947
P. coccineus	Phaseolus coccineus var. coccineus	PI 535284	30	perennial	wild	1349×748	30.864	7.267	5.586	20.918	0.886	100	22.321	85.224	156.038	1.327	0.754	0.952
P. coccineus	Phaseolus coccineus var. coccineus	PI 535284	31	perennial	wild	1349×748	24.841	6.266	5.25	18.66	0.897	100	13.651	93.341	42.614	1.181	0.846	0.951
P. coccineus	Phaseolus coccineus var. coccineus	PI 535284	32	perennial	wild	1349×748	25.283	6.283	5.398	18.768	0.902	100	49.437	94.263	49.764	1.166	0.858	0.951
P. coccineus	Phaseolus coccineus var. coccineus	PI 535284	33	perennial	wild	1349×748	31.136	7.346	5.546	21.116	0.878	100	28.224	99.982	38.884	1.341	0.746	0.948
P. coccineus	Phaseolus coccineus var. coccineus	PI 535284	34	perennial	wild	1349×748	19.873	5.577	4.643	16.752	0.89	100	40.03	98.69	34.216	1.206	0.829	0.934
P. coccineus	Phaseolus coccineus var. coccineus	PI 535284	35	perennial	wild	1349×748	30.66	7.07	6.087	20.747	0.895	100	5.903	103.486	74.876	1.158	0.864	0.952
P. coccineus	Phaseolus coccineus var. coccineus	PI 535284	36	perennial	wild	1349×748	18.375	5.775	4.352	16.096	0.891	100	17.156	98.137	153.435	1.328	0.753	0.938
P. coccineus	Phaseolus coccineus var. coccineus	PI 535284	37	perennial	wild	1349×748	35.458	7.47	6.197	22.331	0.894	100	41.874	112.341	32.905	1.195	0.837	0.957
P. coccineus	Phaseolus coccineus var. coccineus	PI 535284	38	perennial	wild	1349×748	27.359	6.543	5.609	19.487	0.905	100	9.408	111.787	21.501	1.159	0.863	0.945
P. coccineus	Phaseolus coccineus var. coccineus	PI 535284	39	perennial	wild	1349×748	26.78	6.498	5.454	19.487	0.886	100	26.932	116.953	55.408	1.19	0.84	0.939
P. coccineus	Phaseolus coccineus var. coccineus	PI 535284	40	perennial	wild	1349×748	24.16	6.264	4.981	18.291	0.907	100	14.757	123.224	76.373	1.231	0.812	0.956
P. coccineus	Phaseolus coccineus var. coccineus	PI 535284	41	perennial	wild	1349×748	24.432	6.132	5.28	18.399	0.907	100	34.311	125.992	21.161	1.162	0.86	0.95
P. dumosus	Phaseolus dumosus	PI 183464	1	perennial	cultivated	640×360	117.249	15.403	10.38	41.233	0.867	100	52.078	34.349	52.306	1.51	0.662	0.936
P. dumosus	Phaseolus dumosus	PI 183464	2	perennial	cultivated	640×360	117.863	14.542	10.898	40.26	0.914	100	89.751	36.011	17.745	1.342	0.745	0.945
P. dumosus	Phaseolus dumosus	PI 183464	3	perennial	cultivated	640×360	95.15	13.169	9.798	37.45	0.853	100	69.806	31.025	104.621	1.382	0.723	0.931
P. dumosus	Phaseolus dumosus	PI 183464	4	perennial	cultivated	640×360	115.407	14.668	9.972	41.099	0.859	100	26.593	37.673	169.114	1.475	0.678	0.941
P. dumosus	Phaseolus dumosus	PI 183464	5	perennial	cultivated	640×360	130.754	15.99	10.898	43.45	0.87	100	47.645	37.119	104.036	1.498	0.667	0.947
P. dumosus	Phaseolus dumosus	PI 183464	6	perennial	cultivated	640×360	106.199	14.626	10.041	38.883	0.883	100	58.172	59.834	52.696	1.454	0.688	0.941
P. dumosus	Phaseolus dumosus	PI 183464	7	perennial	cultivated	640×360	110.189	13.85	10.526	39.342	0.895	100	114.127	56.51	16.26	1.295	0.772	0.943
P. dumosus	Phaseolus dumosus	PI 183464	8	perennial	cultivated	640×360	127.992	15.522	11.389	42.991	0.87	100	90.305	63.158	55.176	1.385	0.722	0.937
P. dumosus	Phaseolus dumosus	PI 183464	9	perennial	cultivated	640×360	125.229	15.453	10.526	42.666	0.864	100	14.404	55.402	165.466	1.409	0.71	0.943
P. dumosus	Phaseolus dumosus	PI 183464	10	perennial	cultivated	640×360	67.526	11.039	8.31	30.858	0.891	100	37.119	51.524	107.526	1.342	0.745	0.926
P. dumosus	Phaseolus dumosus	PI 183464	11	perennial	cultivated	640×360	96.377	12.969	9.972	36.857	0.892	100	78.116	63.712	70.017	1.323	0.756	0.933
P. dumosus	Phaseolus dumosus	PI 183464	12	perennial	cultivated	640×360	135.972	16.407	11.349	44.502	0.863	100	36.011	82.548	78.311	1.438	0.696	0.935
P. dumosus	Phaseolus dumosus	PI 183464	13	perennial	cultivated	640×360	129.526	15.874	11.196	42.476	0.902	100	59.28	66.482	119.249	1.407	0.711	0.946
P. dumosus	Phaseolus dumosus	PI 183464	14	perennial	cultivated	640×360	124.308	15.403	10.949	41.692	0.899	100	95.291	73.13	127.694	1.415	0.707	0.94
P. dumosus	Phaseolus dumosus	PI 183464	15	perennial	cultivated	640×360	96.991	14.016	9.42	37.909	0.848	100	75.9	81.994	161.565	1.504	0.665	0.925
P. dumosus	Phaseolus dumosus	PI 183464	16	perennial	cultivated	640×360	131.368	15.522	11.268	42.935	0.896	100	23.823	85.873	124.824	1.372	0.729	0.939
P. dumosus	Phaseolus dumosus	PI 183464	17	perennial	cultivated	640×360	124.308	15.323	10.835	42.017	0.885	100	50.416	93.075	12.529	1.414	0.707	0.939
P. dumosus	Phaseolus dumosus	PI 183464	18	perennial	cultivated	640×360	97.605	14.157	9.35	37.719	0.862	100	111.357	100.831	59.421	1.564	0.639	0.924
P. dumosus	Phaseolus dumosus	PI 183464	19	perennial	cultivated	640×360	128.912	15.522	11.154	42.666	0.89	100	79.778	108.587	55.176	1.399	0.715	0.948
P. dumosus	Phaseolus dumosus	PI 183464	20	perennial	cultivated	640×360	101.902	14.297	9.794	38.827	0.849	100	39.889	100.831	144.462	1.491	0.671	0.92
P. dumosus	Phaseolus dumosus	PI 190074	1	perennial	cultivated	640×360	106.506	13.983	10.336	38.558	0.9	100	65.928	38.781	123.69	1.352	0.739	0.942
P. dumosus	Phaseolus dumosus	PI 190074	2	perennial	cultivated	640×360	124.002	15.323	10.526	41.883	0.888	100	37.673	55.402	12.529	1.461	0.684	0.943
P. dumosus	Phaseolus dumosus	PI 190074	3	perennial	cultivated	640×360	109.576	13.706	10.463	39.532	0.881	100	86.981	49.307	104.036	1.311	0.763	0.941
P. dumosus	Phaseolus dumosus	PI 190074	4	perennial	cultivated	640×360	115.714	14.917	10.338	40.775	0.875	100	60.388	77.008	68.199	1.461	0.684	0.94
P. dumosus	Phaseolus dumosus	PI 190074	5	perennial	cultivated	640×360	113.566	14.542	10.577	39.801	0.901	100	114.127	64.82	130.365	1.366	0.732	0.944
P. dumosus	Phaseolus dumosus	PI 190074	6	perennial	cultivated	640×360	61.694	10.885	7.652	29.101	0.915	100	16.066	69.806	14.744	1.446	0.692	0.931
P. dumosus	Phaseolus dumosus	PI 190074	7	perennial	cultivated	640×360	126.764	14.917	11.634	42.666	0.875	100	71.468	77.562	15.068	1.318	0.758	0.935
P. dumosus	Phaseolus dumosus	PI 190074	8	perennial	cultivated	640×360	131.982	15.68	11.752	42.8	0.905	100	40.997	72.022	122.005	1.347	0.742	0.945
P. dumosus	Phaseolus dumosus	PI 190074	9	perennial	cultivated	640×360	91.466	14.027	8.764	37.316	0.825	100	100.831	81.994	99.09	1.649	0.607	0.934
P. dumosus	Phaseolus dumosus	PI 190074	10	perennial	cultivated	640×360	68.139	10.927	8.426	30.343	0.93	100	126.87	87.535	149.534	1.313	0.762	0.933
P. dumosus	Phaseolus dumosus	PI 190074	11	perennial	cultivated	640×360	119.091	14.969	10.905	41.099	0.886	100	34.349	102.493	38.991	1.382	0.724	0.949
P. dumosus	Phaseolus dumosus	PI 190074	12	perennial	cultivated	640×360	107.427	14.125	10.087	39.476	0.866	100	75.346	95.291	154.44	1.413	0.707	0.928
P. dumosus	Phaseolus dumosus	PI 190074	13	perennial	cultivated	640×360	100.368	13.683	9.923	37.45	0.899	100	10.526	95.291	148.241	1.406	0.711	0.938
P. dumosus	Phaseolus dumosus	PI 190074	14	perennial	cultivated	640×360	131.368	15.403	11.638	43.259	0.882	100	106.925	104.709	37.694	1.34	0.746	0.937
P. dumosus	Phaseolus dumosus	PI 190074	15	perennial	cultivated	640×360	85.021	12.658	8.864	34.316	0.907	100	54.848	101.939	23.199	1.362	0.734	0.947
P. dumosus	Phaseolus dumosus	PI 190074	16	perennial	cultivated	640×360	104.972	13.683	10.454	38.558	0.887	100	68.698	105.817	148.241	1.325	0.755	0.931
P. dumosus	Phaseolus dumosus	PI 190074	17	perennial	cultivated	640×360	124.002	14.917	10.905	41.692	0.896	100	126.87	116.343	31.329	1.35	0.741	0.944
P. dumosus	Phaseolus dumosus	PI 190074	18	perennial	cultivated	640×360	112.031	14.19	11.215	39.666	0.895	100	47.645	119.668	51.34	1.246	0.803	0.934
P. dumosus	Phaseolus dumosus	PI 190074	19	perennial	cultivated	640×360	109.883	14.721	9.972	38.883	0.913	100	90.305	113.573	160.201	1.453	0.688	0.952
P. dumosus	Phaseolus dumosus	PI 190074	20	perennial	cultivated	640×360	93.001	12.499	9.418	35.424	0.931	100	27.701	117.452	167.196	1.257	0.796	0.95
P. dumosus	Phaseolus dumosus	PI 190074	21	perennial	cultivated	640×360	129.833	16.294	10.526	42.991	0.883	100	11.634	130.748	72.181	1.513	0.661	0.953
P. dumosus	Phaseolus dumosus	PI 190074	22	perennial	cultivated	640×360	142.418	15.453	12.188	43.908	0.928	100	58.172	131.302	14.534	1.254	0.797	0.954
P. dumosus	Phaseolus dumosus	PI 190074	23	perennial	cultivated	640×360	94.843	13.169	9.418	36.208	0.909	100	80.332	129.64	14.621	1.388	0.721	0.944
P. dumosus	Phaseolus dumosus	PI 190074	24	perennial	cultivated	640×360	80.11	12.646	8.676	33.667	0.888	100	118.56	131.856	28.811	1.435	0.697	0.934
P. dumosus	Phaseolus dumosus	PI 190074	25	perennial	cultivated	640×360	97.912	14.19	9.402	37.126	0.893	100	38.781	125.762	128.66	1.526	0.655	0.944
P. dumosus	Phaseolus dumosus	PI 194575	1	perennial	cultivated	640×360	123.388	14.917	10.526	41.424	0.904	100	92.521	31.025	105.068	1.355	0.738	0.954
P. dumosus	Phaseolus dumosus	PI 194575	2	perennial	cultivated	640×360	108.348	13.4	10.515	38.424	0.922	100	110.249	32.133	119.745	1.262	0.792	0.945
P. dumosus	Phaseolus dumosus	PI 194575	3	perennial	cultivated	640×360	86.249	13.075	8.922	34.91	0.889	100	68.144	45.429	36.384	1.496	0.668	0.923
P. dumosus	Phaseolus dumosus	PI 194575	4	perennial	cultivated	640×360	107.734	13.48	10.65	39.017	0.889	100	46.537	41.551	170.538	1.258	0.795	0.93
P. dumosus	Phaseolus dumosus	PI 194575	5	perennial	cultivated	640×360	125.843	14.626	11.08	42.991	0.856	100	25.485	40.443	142.696	1.305	0.766	0.936
P. dumosus	Phaseolus dumosus	PI 194575	6	perennial	cultivated	640×360	114.18	14.542	10.185	39.935	0.9	100	95.291	60.388	40.365	1.437	0.696	0.938
P. dumosus	Phaseolus dumosus	PI 194575	7	perennial	cultivated	640×360	98.219	13.683	9.655	36.991	0.902	100	65.374	54.294	158.629	1.418	0.705	0.94
P. dumosus	Phaseolus dumosus	PI 194575	8	perennial	cultivated	640×360	106.199	13.388	9.972	37.965	0.926	100	8.864	56.51	155.556	1.296	0.771	0.952
P. dumosus	Phaseolus dumosus	PI 194575	9	perennial	cultivated	640×360	71.823	11.568	8.248	31.641	0.901	100	27.701	62.05	163.301	1.409	0.71	0.932
P. dumosus	Phaseolus dumosus	PI 194575	10	perennial	cultivated	640×360	94.536	13.525	9.639	36.667	0.884	100	50.416	61.496	145.008	1.461	0.684	0.935
P. dumosus	Phaseolus dumosus	PI 194575	11	perennial	cultivated	640×360	100.981	13.4	10.159	37.775	0.889	100	81.44	68.698	150.255	1.344	0.744	0.937
P. dumosus	Phaseolus dumosus	PI 194575	12	perennial	cultivated	640×360	121.546	15.433	10.386	42.856	0.832	100	67.59	86.427	68.962	1.502	0.666	0.937
P. dumosus	Phaseolus dumosus	PI 194575	13	perennial	cultivated	640×360	114.487	14.157	10.863	39.991	0.9	100	100.277	76.454	149.421	1.308	0.764	0.943
P. dumosus	Phaseolus dumosus	PI 194575	14	perennial	cultivated	640×360	128.606	15.99	10.526	42.991	0.874	100	7.202	92.521	75.964	1.535	0.651	0.949
P. dumosus	Phaseolus dumosus	PI 194575	15	perennial	cultivated	640×360	138.427	15.951	11.634	44.099	0.895	100	23.823	81.994	159.677	1.328	0.753	0.947
P. dumosus	Phaseolus dumosus	PI 194575	16	perennial	cultivated	640×360	143.338	16.749	11.361	45.744	0.861	100	48.753	82.548	145.784	1.497	0.668	0.94
P. dumosus	Phaseolus dumosus	PI 194575	17	perennial	cultivated	640×360	98.219	13.582	9.418	36.991	0.902	100	83.657	88.089	11.768	1.443	0.693	0.945
P. dumosus	Phaseolus dumosus	PI 194575	18	perennial	cultivated	640×360	128.912	15.071	11.08	42.207	0.909	100	119.668	94.737	17.103	1.345	0.743	0.957
P. dumosus	Phaseolus dumosus	PI 194575	19	perennial	cultivated	640×360	150.091	16.959	12.295	46.125	0.887	100	73.684	94.737	128.367	1.399	0.715	0.949
P. dumosus	Phaseolus dumosus	PI 194575	20	perennial	cultivated	640×360	130.447	14.668	11.08	42.207	0.92	100	14.958	104.709	10.886	1.243	0.804	0.954
P. dumosus	Phaseolus dumosus	PI 194575	21	perennial	cultivated	640×360	129.833	16.444	10.658	43.908	0.846	100	98.615	109.695	32.619	1.536	0.651	0.931
P. dumosus	Phaseolus dumosus	PI 194575	22	perennial	cultivated	640×360	110.496	13.683	10.832	39.342	0.897	100	42.105	113.019	31.759	1.275	0.784	0.938
P. dumosus	Phaseolus dumosus	PI 194575	23	perennial	cultivated	640×360	119.397	15.213	10.751	41.692	0.863	100	60.388	109.695	146.889	1.474	0.678	0.926
P. dumosus	Phaseolus dumosus	PI 194575	24	perennial	cultivated	640×360	94.536	13.215	9.787	36.208	0.906	100	86.981	126.316	56.976	1.368	0.731	0.945
P. dumosus	Phaseolus dumosus	PI 194575	25	perennial	cultivated	640×360	116.328	15.051	9.972	41.099	0.865	100	22.715	127.424	6.34	1.506	0.664	0.942
P. dumosus	Phaseolus dumosus	PI 195336	1	perennial	wild	640×360	27.01	7.008	5.54	19.184	0.922	100	59.834	53.186	71.565	1.248	0.801	0.893
P. dumosus	Phaseolus dumosus	PI 195336	2	perennial	wild	640×360	29.773	7.223	5.783	20.292	0.909	100	42.659	54.294	57.529	1.28	0.781	0.902
P. dumosus	Phaseolus dumosus	PI 195336	3	perennial	wild	640×360	22.406	6.317	5.093	17.752	0.894	100	69.806	59.28	15.255	1.244	0.804	0.874
P. dumosus	Phaseolus dumosus	PI 195336	4	perennial	wild	640×360	28.852	7.008	5.54	19.184	0.985	100	31.579	57.618	161.565	1.233	0.811	0.922
P. dumosus	Phaseolus dumosus	PI 195336	5	perennial	wild	640×360	25.782	7.223	5.205	19.509	0.851	100	45.429	65.374	32.471	1.421	0.704	0.88
P. dumosus	Phaseolus dumosus	PI 195336	6	perennial	wild	640×360	16.574	5.993	4.309	14.942	0.933	100	25.485	67.036	33.69	1.455	0.687	0.885
P. dumosus	Phaseolus dumosus	PI 195336	7	perennial	wild	640×360	27.931	7.433	5.452	19.509	0.922	100	71.468	63.712	116.565	1.375	0.727	0.915
P. dumosus	Phaseolus dumosus	PI 195336	8	perennial	wild	640×360	23.634	6.461	5.484	17.617	0.957	100	62.05	64.266	120.964	1.154	0.866	0.917
P. dumosus	Phaseolus dumosus	PI 195336	9	perennial	wild	640×360	28.545	7.223	5.7	19.509	0.943	100	85.319	70.36	57.529	1.263	0.792	0.921
P. dumosus	Phaseolus dumosus	PI 195336	10	perennial	wild	640×360	33.763	7.874	6.149	21.4	0.926	100	39.335	67.036	129.289	1.294	0.773	0.917
P. dumosus	Phaseolus dumosus	PI 195336	11	perennial	wild	640×360	28.545	7.223	4.986	19.374	0.956	100	23.269	77.562	147.529	1.321	0.757	0.949
P. dumosus	Phaseolus dumosus	PI 195336	12	perennial	wild	640×360	23.02	6.485	4.986	17.942	0.899	100	53.186	78.67	160.017	1.229	0.814	0.893
P. dumosus	Phaseolus dumosus	PI 195336	13	perennial	wild	640×360	21.178	6.317	4.986	16.834	0.939	100	86.427	77.562	127.875	1.278	0.782	0.902
P. dumosus	Phaseolus dumosus	PI 195336	14	perennial	wild	640×360	28.238	7.535	5.609	20.292	0.862	100	40.443	84.765	53.973	1.324	0.755	0.872
P. dumosus	Phaseolus dumosus	PI 195336	15	perennial	wild	640×360	28.238	7.433	4.986	19.374	0.945	100	69.252	79.778	153.435	1.404	0.712	0.948
P. dumosus	Phaseolus dumosus	PI 195336	16	perennial	wild	640×360	27.01	6.942	5.54	18.725	0.968	100	33.241	85.873	118.61	1.224	0.817	0.926
P. dumosus	Phaseolus dumosus	PI 195336	17	perennial	wild	640×360	26.396	7.223	5.355	19.05	0.914	100	69.252	89.197	122.471	1.372	0.729	0.91
P. dumosus	Phaseolus dumosus	PI 195336	18	perennial	wild	640×360	21.485	6.461	4.906	17.158	0.917	100	57.064	94.737	30.964	1.327	0.754	0.892
P. dumosus	Phaseolus dumosus	PI 195336	19	perennial	wild	640×360	28.238	7.433	5.484	19.643	0.92	100	43.213	96.399	26.565	1.356	0.737	0.902
P. dumosus	Phaseolus dumosus	PI 195336	20	perennial	wild	640×360	27.317	7.223	5.607	19.968	0.861	100	80.886	95.845	122.471	1.323	0.756	0.877
P. dumosus	Phaseolus dumosus	PI 195336	21	perennial	wild	640×360	27.01	7.223	5.452	18.86	0.954	100	18.283	96.953	147.529	1.372	0.729	0.912
P. dumosus	Phaseolus dumosus	PI 195336	22	perennial	wild	640×360	26.089	6.694	5.54	18.401	0.968	100	67.036	101.385	114.444	1.154	0.866	0.919
P. dumosus	Phaseolus dumosus	PI 195336	23	perennial	wild	640×360	27.01	7.433	5.205	19.184	0.922	100	32.687	108.033	26.565	1.455	0.687	0.903
P. dumosus	Phaseolus dumosus	PI 195336	24	perennial	wild	640×360	25.476	7.095	5.093	18.401	0.946	100	51.524	103.601	128.66	1.378	0.726	0.927
P. dumosus	Phaseolus dumosus	PI 195336	25	perennial	wild	640×360	29.466	7.223	5.7	20.292	0.899	100	81.44	111.357	122.471	1.275	0.784	0.901
P. dumosus	Phaseolus dumosus	PI 195336	26	perennial	wild	640×360	24.555	7.095	5.376	18.725	0.88	100	90.859	94.183	38.66	1.403	0.713	0.894
P. dumosus	Phaseolus dumosus	PI 195337	1	perennial	wild	640×360	35.297	8.18	6.494	22.184	0.901	100	53.74	57.618	61.699	1.276	0.784	0.906
P. dumosus	Phaseolus dumosus	PI 195337	2	perennial	wild	640×360	23.634	6.461	5.093	16.968	1	100	68.698	52.632	120.964	1.253	0.798	0.928
P. dumosus	Phaseolus dumosus	PI 195337	3	perennial	wild	640×360	25.169	7.008	5.355	18.86	0.889	100	39.889	56.51	108.435	1.389	0.72	0.868
P. dumosus	Phaseolus dumosus	PI 195337	4	perennial	wild	640×360	23.327	6.763	5.322	17.617	0.944	100	65.374	63.158	145.008	1.308	0.764	0.905
P. dumosus	Phaseolus dumosus	PI 195337	5	perennial	wild	640×360	27.317	6.942	5.874	18.86	0.965	100	81.994	64.266	118.61	1.158	0.863	0.904
P. dumosus	Phaseolus dumosus	PI 195337	6	perennial	wild	640×360	21.792	6.485	4.838	17.617	0.882	100	95.845	70.36	70.017	1.361	0.735	0.882
P. dumosus	Phaseolus dumosus	PI 195337	7	perennial	wild	640×360	27.931	7.433	5.54	19.509	0.922	100	27.147	75.346	63.435	1.4	0.714	0.91
P. dumosus	Phaseolus dumosus	PI 195337	8	perennial	wild	640×360	26.396	7.535	5.093	19.184	0.901	100	50.416	74.792	53.973	1.523	0.656	0.896
P. dumosus	Phaseolus dumosus	PI 195337	9	perennial	wild	640×360	27.931	7.392	5.375	19.643	0.91	100	74.238	75.9	102.995	1.39	0.719	0.883
P. dumosus	Phaseolus dumosus	PI 195337	10	perennial	wild	640×360	25.476	6.942	5.452	19.05	0.882	100	44.321	83.102	61.39	1.284	0.779	0.902
P. dumosus	Phaseolus dumosus	PI 195337	11	perennial	wild	640×360	22.099	6.317	4.986	17.158	0.943	100	57.064	78.67	127.875	1.103	0.907	0.911
P. dumosus	Phaseolus dumosus	PI 195337	12	perennial	wild	640×360	26.089	7.008	5.438	18.86	0.922	100	92.521	79.224	161.565	1.296	0.772	0.89
P. dumosus	Phaseolus dumosus	PI 195337	13	perennial	wild	640×360	33.149	8.18	6.013	21.725	0.883	100	32.133	84.211	118.301	1.333	0.75	0.908
P. dumosus	Phaseolus dumosus	PI 195337	14	perennial	wild	640×360	25.782	7.095	5.54	18.591	0.937	100	82.548	90.859	128.66	1.25	0.8	0.939
P. dumosus	Phaseolus dumosus	PI 195337	15	perennial	wild	640×360	27.624	7.535	5.431	19.509	0.912	100	66.482	98.061	53.973	1.376	0.727	0.909
P. dumosus	Phaseolus dumosus	PI 195337	16	perennial	wild	640×360	30.08	7.697	5.54	19.833	0.961	100	45.429	93.075	149.744	1.351	0.74	0.933
P. dumosus	Phaseolus dumosus	PI 195337	17	perennial	wild	640×360	28.852	7.202	5.54	19.833	0.922	100	89.751	105.263	67.38	1.233	0.811	0.922
P. dumosus	Phaseolus dumosus	PI 195337	18	perennial	wild	640×360	27.624	7.202	5.466	19.509	0.912	100	26.039	99.723	112.62	1.293	0.774	0.9
P. dumosus	Phaseolus dumosus	PI 195337	19	perennial	wild	640×360	35.911	8.067	6.094	22.184	0.917	100	77.008	110.249	74.055	1.25	0.8	0.921
P. dumosus	Phaseolus dumosus	PI 195337	20	perennial	wild	640×360	30.387	7.932	5.484	20.427	0.915	100	57.618	111.911	65.225	1.466	0.682	0.908
P. dumosus	Phaseolus dumosus	PI 195337	21	perennial	wild	640×360	24.862	7.202	4.432	18.266	0.936	100	105.263	117.452	67.38	1.52	0.658	0.942
P. dumosus	Phaseolus dumosus	PI 195337	22	perennial	wild	640×360	28.852	6.942	6.094	19.833	0.922	100	38.227	112.465	151.39	1.064	0.94	0.917
P. dumosus	Phaseolus dumosus	PI 195337	23	perennial	wild	640×360	28.852	7.454	5.876	19.968	0.909	100	53.74	114.681	131.987	1.239	0.807	0.891
P. dumosus	Phaseolus dumosus	PI 195337	24	perennial	wild	640×360	30.08	7.535	5.7	20.617	0.889	100	83.102	120.776	36.027	1.327	0.754	0.899
P. dumosus	Phaseolus dumosus	PI 195337	25	perennial	wild	640×360	27.931	6.942	5.765	18.86	0.987	100	65.928	127.424	28.61	1.2	0.834	0.915
P. dumosus	Phaseolus dumosus	PI 195359	1	perennial	cultivated	640×360	87.783	12.201	9.972	34.641	0.919	100	72.576	36.565	129.472	1.2	0.833	0.949
P. dumosus	Phaseolus dumosus	PI 195359	2	perennial	cultivated	640×360	79.189	11.856	9.158	33.074	0.91	100	101.939	46.537	37.405	1.279	0.782	0.945
P. dumosus	Phaseolus dumosus	PI 195359	3	perennial	cultivated	640×360	87.783	11.985	9.915	34.91	0.905	100	45.983	46.537	33.69	1.178	0.849	0.93
P. dumosus	Phaseolus dumosus	PI 195359	4	perennial	cultivated	640×360	88.397	12.388	8.864	34.965	0.909	100	129.086	52.632	79.695	1.325	0.755	0.947
P. dumosus	Phaseolus dumosus	PI 195359	5	perennial	cultivated	640×360	115.714	13.706	11.08	40.316	0.895	100	31.025	46.537	104.036	1.238	0.807	0.94
P. dumosus	Phaseolus dumosus	PI 195359	6	perennial	cultivated	640×360	85.021	11.934	9.794	33.343	0.961	100	73.684	55.956	111.801	1.196	0.836	0.949
P. dumosus	Phaseolus dumosus	PI 195359	7	perennial	cultivated	640×360	94.843	12.969	9.418	36.074	0.916	100	58.172	58.726	109.983	1.34	0.747	0.952
P. dumosus	Phaseolus dumosus	PI 195359	8	perennial	cultivated	640×360	138.427	15.768	11.634	44.099	0.895	100	88.089	65.928	18.435	1.363	0.734	0.956
P. dumosus	Phaseolus dumosus	PI 195359	9	perennial	cultivated	640×360	89.011	11.779	9.972	34.641	0.932	100	116.898	59.834	138.814	1.118	0.894	0.945
P. dumosus	Phaseolus dumosus	PI 195359	10	perennial	cultivated	640×360	66.912	10.642	8.31	30.074	0.93	100	8.31	62.604	141.34	1.232	0.812	0.94
P. dumosus	Phaseolus dumosus	PI 195359	11	perennial	cultivated	640×360	102.209	13.319	10.482	37.45	0.916	100	140.166	75.346	73.072	1.287	0.777	0.941
P. dumosus	Phaseolus dumosus	PI 195359	12	perennial	cultivated	640×360	93.001	12.969	9.418	35.749	0.914	100	34.903	74.238	160.017	1.363	0.734	0.948
P. dumosus	Phaseolus dumosus	PI 195359	13	perennial	cultivated	640×360	62.922	10.757	7.756	29.425	0.913	100	126.316	88.089	78.111	1.339	0.747	0.936
P. dumosus	Phaseolus dumosus	PI 195359	14	perennial	cultivated	640×360	73.971	11.149	8.864	31.966	0.91	100	65.374	88.643	63.435	1.196	0.836	0.94
P. dumosus	Phaseolus dumosus	PI 195359	15	perennial	cultivated	640×360	104.051	12.934	10.751	37.909	0.91	100	11.08	85.319	9.866	1.212	0.825	0.942
P. dumosus	Phaseolus dumosus	PI 195359	16	perennial	cultivated	640×360	81.645	11.856	9.416	33.533	0.912	100	105.817	81.994	127.405	1.279	0.782	0.937
P. dumosus	Phaseolus dumosus	PI 195359	17	perennial	cultivated	640×360	84.1	12.264	9.418	33.667	0.932	100	83.657	87.535	161.565	1.307	0.765	0.943
P. dumosus	Phaseolus dumosus	PI 195359	18	perennial	cultivated	640×360	69.06	11.779	8.051	31.451	0.877	100	52.078	91.413	138.814	1.48	0.676	0.922
P. dumosus	Phaseolus dumosus	PI 195359	19	perennial	cultivated	640×360	90.853	12.79	9.912	35.559	0.903	100	23.269	99.169	162.35	1.32	0.758	0.926
P. dumosus	Phaseolus dumosus	PI 195359	20	perennial	cultivated	640×360	72.743	11.218	8.735	31.641	0.913	100	68.144	108.033	57.095	1.295	0.772	0.931
P. dumosus	Phaseolus dumosus	PI 195359	21	perennial	cultivated	640×360	100.368	12.45	10.526	36.532	0.945	100	124.1	99.723	110.854	1.115	0.897	0.952
P. dumosus	Phaseolus dumosus	PI 195359	22	perennial	cultivated	640×360	62.922	10.657	8.3	29.425	0.913	100	104.155	110.803	62.103	1.267	0.789	0.934
P. dumosus	Phaseolus dumosus	PI 195359	23	perennial	cultivated	640×360	73.664	11.039	9.366	31.91	0.909	100	41.551	107.479	107.526	1.169	0.856	0.918
P. dumosus	Phaseolus dumosus	PI 195359	24	perennial	cultivated	640×360	72.437	11.218	9.01	30.992	0.948	100	85.319	110.803	122.905	1.254	0.797	0.942
P. dumosus	Phaseolus dumosus	PI 195359	25	perennial	cultivated	640×360	52.793	9.988	7.436	26.75	0.927	100	59.834	115.235	123.69	1.343	0.744	0.927
P. dumosus	Phaseolus dumosus	PI 195359	26	perennial	cultivated	640×360	85.021	12.45	9.226	34.585	0.893	100	108.587	116.343	122.276	1.37	0.73	0.926
P. dumosus	Phaseolus dumosus	PI 195388	1	perennial	cultivated	1349×748	120.767	14.367	10.66	42.026	0.859	100	65.117	22.505	164.358	1.336	0.749	0.974
P. dumosus	Phaseolus dumosus	PI 195388	2	perennial	cultivated	1349×748	124.578	14.323	11.016	42.664	0.86	100	86.515	43.903	82.6	1.262	0.792	0.972
P. dumosus	Phaseolus dumosus	PI 195388	3	perennial	cultivated	1349×748	148.466	15.47	12.296	46.271	0.871	100	20.845	46.486	59.153	1.256	0.796	0.969
P. dumosus	Phaseolus dumosus	PI 195388	4	perennial	cultivated	1349×748	92.625	12.31	9.83	36.186	0.889	100	52.758	32.835	109.25	1.253	0.798	0.969
P. dumosus	Phaseolus dumosus	PI 195388	5	perennial	cultivated	1349×748	141.728	15.133	11.982	45.075	0.877	100	31.728	48.146	9.118	1.269	0.788	0.972
P. dumosus	Phaseolus dumosus	PI 195388	6	perennial	cultivated	1349×748	133.629	15.046	11.468	44.229	0.858	100	62.719	54.971	49.475	1.318	0.759	0.968
P. dumosus	Phaseolus dumosus	PI 195388	7	perennial	cultivated	1349×748	147.853	15.565	12	45.884	0.883	100	87.438	66.962	58.57	1.267	0.789	0.974
P. dumosus	Phaseolus dumosus	PI 195388	8	perennial	cultivated	1349×748	134.957	15.072	11.171	44.419	0.86	100	43.35	57.185	158.459	1.364	0.733	0.968
P. dumosus	Phaseolus dumosus	PI 195388	9	perennial	cultivated	1349×748	77.959	11.526	8.654	33.649	0.865	100	102.195	60.137	140.194	1.353	0.739	0.956
P. dumosus	Phaseolus dumosus	PI 195388	10	perennial	cultivated	1349×748	107.768	13.977	10.157	39.992	0.847	100	14.02	66.962	22.504	1.386	0.721	0.966
P. dumosus	Phaseolus dumosus	PI 195388	11	perennial	cultivated	1349×748	105.454	13.302	10.181	39.272	0.859	100	65.855	74.341	33.69	1.301	0.769	0.965
P. dumosus	Phaseolus dumosus	PI 195388	12	perennial	cultivated	1349×748	168.066	16.171	13.244	49.196	0.873	100	36.525	83.564	78.818	1.217	0.821	0.973
P. dumosus	Phaseolus dumosus	PI 195388	13	perennial	cultivated	1349×748	101.132	12.343	10.315	37.904	0.885	100	92.603	70.836	99.462	1.194	0.838	0.968
P. dumosus	Phaseolus dumosus	PI 195388	14	perennial	cultivated	1349×748	112.192	13.678	10.298	41.035	0.837	100	51.098	76.554	169.902	1.362	0.734	0.962
P. dumosus	Phaseolus dumosus	PI 195388	15	perennial	cultivated	1349×748	120.597	14.291	10.786	42.079	0.856	100	9.408	88.545	23.587	1.322	0.756	0.964
P. dumosus	Phaseolus dumosus	PI 195388	16	perennial	cultivated	1349×748	123.761	14.688	10.799	42.466	0.862	100	72.68	86.331	101.592	1.378	0.726	0.968
P. dumosus	Phaseolus dumosus	PI 195388	17	perennial	cultivated	1349×748	107.325	12.836	10.726	39.38	0.87	100	48.7	96.108	7.431	1.222	0.819	0.963
P. dumosus	Phaseolus dumosus	PI 195388	18	perennial	cultivated	1349×748	140.027	15.93	11.34	45.597	0.846	100	32.282	105.147	61.654	1.42	0.704	0.965
P. dumosus	Phaseolus dumosus	PI 195388	19	perennial	cultivated	1349×748	122.604	14.146	11.07	42.224	0.864	100	85.224	97.215	167.957	1.264	0.791	0.965
P. dumosus	Phaseolus dumosus	PI 195388	20	perennial	cultivated	1349×748	117.33	13.736	10.515	41.135	0.871	100	62.719	117.322	75.217	1.288	0.776	0.972
P. dumosus	Phaseolus dumosus	PI 195388	21	perennial	cultivated	1349×748	139.21	15.762	11.089	45.742	0.836	100	12.359	118.428	34.992	1.43	0.699	0.966
P. dumosus	Phaseolus dumosus	PI 195388	22	perennial	cultivated	1349×748	97.832	13.977	8.828	38.624	0.824	100	74.341	122.302	22.504	1.596	0.626	0.97
P. dumosus	Phaseolus dumosus	PI 195388	23	perennial	cultivated	1349×748	129.206	14.61	11.02	43.059	0.876	100	34.127	121.011	114.624	1.31	0.764	0.972
P. dumosus	Phaseolus dumosus	PI 195388	24	perennial	cultivated	1349×748	112.77	13.253	10.794	40.036	0.884	100	57.369	137.06	34.796	1.215	0.823	0.969
P. dumosus	Phaseolus dumosus	PI 195388	25	perennial	cultivated	1349×748	48.116	10.112	6.388	27.585	0.795	100	49.806	124.147	75.203	1.629	0.614	0.945
P. dumosus	Phaseolus dumosus	PI 195395	1	perennial	cultivated	1349×748	97.287	12.707	9.656	37.517	0.869	100	41.136	55.525	50.301	1.33	0.752	0.966
P. dumosus	Phaseolus dumosus	PI 195395	2	perennial	cultivated	1349×748	129.784	15.355	10.398	44.095	0.839	100	22.505	49.622	128.66	1.447	0.691	0.975
P. dumosus	Phaseolus dumosus	PI 195395	3	perennial	cultivated	1349×748	96.334	13.067	9.261	37.715	0.851	100	62.719	60.321	48.434	1.413	0.708	0.963
P. dumosus	Phaseolus dumosus	PI 195395	4	perennial	cultivated	1349×748	70.881	12.085	7.641	32.732	0.831	100	90.02	52.758	121.264	1.58	0.633	0.961
P. dumosus	Phaseolus dumosus	PI 195395	5	perennial	cultivated	1349×748	132.132	16.427	9.992	45.246	0.811	100	47.962	71.574	24.55	1.662	0.602	0.97
P. dumosus	Phaseolus dumosus	PI 195395	6	perennial	cultivated	1349×748	62.918	11.325	7.213	30.977	0.824	100	73.234	66.039	102.225	1.582	0.632	0.962
P. dumosus	Phaseolus dumosus	PI 195395	7	perennial	cultivated	1349×748	140.741	15.588	11.392	46.003	0.836	100	25.825	72.311	159.206	1.382	0.723	0.961
P. dumosus	Phaseolus dumosus	PI 195395	8	perennial	cultivated	1349×748	68.635	11.468	7.788	31.543	0.867	100	12.359	80.059	78.871	1.461	0.684	0.969
P. dumosus	Phaseolus dumosus	PI 195395	9	perennial	cultivated	1349×748	45.768	9.16	6.549	25.677	0.872	100	85.224	74.894	25.017	1.408	0.71	0.956
P. dumosus	Phaseolus dumosus	PI 195395	10	perennial	cultivated	1349×748	54.82	10.099	6.983	28.368	0.856	100	56.447	85.224	9.462	1.437	0.696	0.964
P. dumosus	Phaseolus dumosus	PI 195395	11	perennial	cultivated	1349×748	87.045	12.743	8.892	36.365	0.827	100	96.846	93.156	67.891	1.472	0.68	0.946
P. dumosus	Phaseolus dumosus	PI 195395	12	perennial	cultivated	1349×748	118.249	15.015	9.984	42.701	0.815	100	72.865	87.991	174.359	1.536	0.651	0.955
P. dumosus	Phaseolus dumosus	PI 195395	13	perennial	cultivated	1349×748	130.601	15.848	10.402	44.508	0.828	100	39.292	97.399	50.194	1.508	0.663	0.967
P. dumosus	Phaseolus dumosus	PI 195395	14	perennial	cultivated	1349×748	147.853	16.888	11.236	46.875	0.846	100	2.029	98.875	21.801	1.528	0.655	0.977
P. dumosus	Phaseolus dumosus	PI 195395	15	perennial	cultivated	1349×748	96.573	13.558	9.308	37.707	0.854	100	24.719	89.836	104.982	1.468	0.681	0.972
P. dumosus	Phaseolus dumosus	PI 195395	16	perennial	cultivated	1349×748	122.979	14.675	10.33	42.089	0.872	100	73.603	105.331	14.56	1.4	0.714	0.978
P. dumosus	Phaseolus dumosus	PI 195395	17	perennial	cultivated	1349×748	125.429	15.238	10.305	43.77	0.823	100	43.534	104.224	96.953	1.479	0.676	0.962
P. dumosus	Phaseolus dumosus	PI 195395	18	perennial	cultivated	1349×748	143.362	15.917	11.776	46.047	0.85	100	54.971	111.787	175.347	1.366	0.732	0.971
P. dumosus	Phaseolus dumosus	PI 195395	19	perennial	cultivated	1349×748	129.444	14.923	10.946	43.114	0.875	100	103.118	105.7	98.531	1.361	0.735	0.975
P. dumosus	Phaseolus dumosus	PI 195395	20	perennial	cultivated	1349×748	92.489	12.955	8.955	36.88	0.855	100	5.903	121.011	70.017	1.472	0.679	0.965
P. dumosus	Phaseolus dumosus	PI 195395	21	perennial	cultivated	1349×748	130.261	15.391	10.675	43.591	0.861	100	19.185	121.011	13.87	1.426	0.701	0.975
P. dumosus	Phaseolus dumosus	PI 195395	22	perennial	cultivated	1349×748	137.475	15.461	11.218	44.624	0.868	100	74.894	117.875	125.776	1.386	0.722	0.972
P. dumosus	Phaseolus dumosus	PI 195395	23	perennial	cultivated	1349×748	126.79	14.73	10.685	43.006	0.861	100	89.836	132.263	22.068	1.378	0.725	0.97
P. dumosus	Phaseolus dumosus	PI 195395	24	perennial	cultivated	1349×748	121.039	14.583	10.412	41.765	0.872	100	50.729	132.079	18.435	1.383	0.723	0.975
P. dumosus	Phaseolus dumosus	PI 195395	25	perennial	cultivated	1349×748	50.09	9.867	6.479	27.548	0.829	100	31.544	134.477	20.807	1.533	0.652	0.948
P. dumosus	Phaseolus dumosus	PI 201290	1	perennial	cultivated	1349×748	103.787	13.751	9.771	38.948	0.86	100	27.301	40.952	6.934	1.402	0.713	0.971
P. dumosus	Phaseolus dumosus	PI 201290	2	perennial	cultivated	1349×748	127.028	15.723	10.405	43.167	0.857	100	51.282	54.971	58.921	1.497	0.668	0.974
P. dumosus	Phaseolus dumosus	PI 201290	3	perennial	cultivated	1349×748	89.427	12.496	9.336	35.538	0.89	100	75.263	50.36	171.511	1.312	0.762	0.974
P. dumosus	Phaseolus dumosus	PI 201290	4	perennial	cultivated	1349×748	122.162	15.483	10.22	42.332	0.857	100	30.622	66.593	74.805	1.486	0.673	0.977
P. dumosus	Phaseolus dumosus	PI 201290	5	perennial	cultivated	1349×748	105.148	14.024	9.783	39.19	0.86	100	10.515	55.525	125.362	1.427	0.701	0.973
P. dumosus	Phaseolus dumosus	PI 201290	6	perennial	cultivated	1349×748	81.498	12.332	8.854	34.252	0.873	100	41.69	71.758	68.039	1.384	0.723	0.974
P. dumosus	Phaseolus dumosus	PI 201290	7	perennial	cultivated	1349×748	81.396	11.767	8.845	34.036	0.883	100	61.243	63.272	99.019	1.328	0.753	0.973
P. dumosus	Phaseolus dumosus	PI 201290	8	perennial	cultivated	1349×748	131.894	16.338	10.146	44.329	0.843	100	74.525	68.253	173.517	1.579	0.633	0.976
P. dumosus	Phaseolus dumosus	PI 201290	9	perennial	cultivated	1349×748	99.125	12.967	9.977	37.752	0.874	100	112.525	69.36	129.806	1.304	0.767	0.97
P. dumosus	Phaseolus dumosus	PI 201290	10	perennial	cultivated	1349×748	124.204	15.127	10.788	42.116	0.88	100	70.467	78.952	127.569	1.382	0.724	0.98
P. dumosus	Phaseolus dumosus	PI 201290	11	perennial	cultivated	1349×748	105.522	13.983	10.065	38.967	0.873	100	13.097	91.681	59.036	1.368	0.731	0.975
P. dumosus	Phaseolus dumosus	PI 201290	12	perennial	cultivated	1349×748	103.242	14.228	9.486	38.732	0.865	100	30.068	96.477	76.504	1.49	0.671	0.974
P. dumosus	Phaseolus dumosus	PI 201290	13	perennial	cultivated	1349×748	109.435	14.901	9.614	40.334	0.845	100	49.068	97.768	68.199	1.544	0.648	0.974
P. dumosus	Phaseolus dumosus	PI 201290	14	perennial	cultivated	1349×748	129.988	15.359	11.106	43.439	0.866	100	100.719	86.146	114.102	1.344	0.744	0.974
P. dumosus	Phaseolus dumosus	PI 201290	15	perennial	cultivated	1349×748	130.839	15.565	10.87	43.573	0.866	100	86.146	111.419	84.56	1.407	0.711	0.976
P. dumosus	Phaseolus dumosus	PI 201290	16	perennial	cultivated	1349×748	71.766	11.006	8.416	31.822	0.891	100	66.408	98.137	129.56	1.309	0.764	0.972
P. dumosus	Phaseolus dumosus	PI 201290	17	perennial	cultivated	1349×748	96.13	12.997	9.489	37.364	0.865	100	32.651	107.36	34.592	1.373	0.728	0.972
P. dumosus	Phaseolus dumosus	PI 201290	18	perennial	cultivated	1349×748	126.143	15.001	11.135	42.447	0.88	100	12.913	100.35	106.429	1.335	0.749	0.975
P. dumosus	Phaseolus dumosus	PI 201290	19	perennial	cultivated	1349×748	146.084	16.447	11.516	46.163	0.861	100	52.389	103.671	113.114	1.409	0.71	0.971
P. dumosus	Phaseolus dumosus	PI 201290	20	perennial	cultivated	1349×748	119.542	14.272	10.715	41.449	0.874	100	104.224	112.894	14.216	1.314	0.761	0.974
P. dumosus	Phaseolus dumosus	PI 201290	21	perennial	cultivated	1349×748	126.62	15.054	11.024	42.511	0.88	100	38.369	118.244	126.027	1.347	0.742	0.976
P. dumosus	Phaseolus dumosus	PI 201290	22	perennial	cultivated	1349×748	133.017	16.171	10.973	44.266	0.853	100	97.215	128.759	25.688	1.464	0.683	0.977
P. dumosus	Phaseolus dumosus	PI 201290	23	perennial	cultivated	1349×748	104.331	13.618	9.994	38.713	0.875	100	59.03	122.856	118.301	1.335	0.749	0.973
P. dumosus	Phaseolus dumosus	PI 201290	24	perennial	cultivated	1349×748	130.703	15.448	10.884	43.483	0.869	100	79.321	137.613	78.288	1.401	0.714	0.975
P. dumosus	Phaseolus dumosus	PI 201290	25	perennial	cultivated	1349×748	88.338	12.722	9.262	35.62	0.875	100	16.787	124.331	150.461	1.351	0.74	0.972
P. dumosus	Phaseolus dumosus	PI 201323	1	perennial	cultivated	1349×748	102.085	12.62	10.685	38.337	0.873	100	59.768	26.748	74.745	1.16	0.862	0.969
P. dumosus	Phaseolus dumosus	PI 201323	2	perennial	cultivated	1349×748	93.646	12.374	9.813	36.384	0.889	100	36.525	21.029	169.695	1.271	0.787	0.971
P. dumosus	Phaseolus dumosus	PI 201323	3	perennial	cultivated	1349×748	92.966	11.843	10.393	36.168	0.893	100	84.486	33.389	37.405	1.144	0.874	0.97
P. dumosus	Phaseolus dumosus	PI 201323	4	perennial	cultivated	1349×748	99.091	13.119	9.961	37.293	0.895	100	23.612	40.214	62.354	1.324	0.755	0.977
P. dumosus	Phaseolus dumosus	PI 201323	5	perennial	cultivated	1349×748	85.445	12.047	8.918	34.927	0.88	100	69.729	30.068	101.482	1.346	0.743	0.972
P. dumosus	Phaseolus dumosus	PI 201323	6	perennial	cultivated	1349×748	98.75	13.18	10.023	37.752	0.871	100	49.991	33.758	136.701	1.31	0.763	0.969
P. dumosus	Phaseolus dumosus	PI 201323	7	perennial	cultivated	1349×748	89.903	12.058	9.901	35.43	0.9	100	33.573	46.67	29.31	1.225	0.817	0.974
P. dumosus	Phaseolus dumosus	PI 201323	8	perennial	cultivated	1349×748	98.75	13.429	9.029	38.139	0.853	100	71.02	45.932	105.945	1.479	0.676	0.974
P. dumosus	Phaseolus dumosus	PI 201323	9	perennial	cultivated	1349×748	103.038	13.572	10.174	38.471	0.875	100	9.961	48.7	148.903	1.354	0.738	0.971
P. dumosus	Phaseolus dumosus	PI 201323	10	perennial	cultivated	1349×748	82.791	11.616	9.522	34.062	0.897	100	84.302	57.738	20.45	1.22	0.82	0.97
P. dumosus	Phaseolus dumosus	PI 201323	11	perennial	cultivated	1349×748	111.375	13.202	10.795	39.812	0.883	100	47.408	64.195	74.604	1.225	0.816	0.974
P. dumosus	Phaseolus dumosus	PI 201323	12	perennial	cultivated	1349×748	91.911	12.967	8.892	36.671	0.859	100	26.563	65.486	39.806	1.46	0.685	0.965
P. dumosus	Phaseolus dumosus	PI 201323	13	perennial	cultivated	1349×748	77.857	11.206	9.373	33.388	0.878	100	61.797	61.797	122.905	1.18	0.848	0.963
P. dumosus	Phaseolus dumosus	PI 201323	14	perennial	cultivated	1349×748	137.985	14.8	12.107	44.266	0.885	100	72.311	73.787	157.27	1.234	0.81	0.975
P. dumosus	Phaseolus dumosus	PI 201323	15	perennial	cultivated	1349×748	92.387	12.743	9.408	37.077	0.845	100	9.961	71.205	112.109	1.378	0.726	0.974
P. dumosus	Phaseolus dumosus	PI 201323	16	perennial	cultivated	1349×748	112.089	13.202	10.973	39.992	0.881	100	40.952	75.078	164.604	1.206	0.829	0.972
P. dumosus	Phaseolus dumosus	PI 201323	17	perennial	cultivated	1349×748	65.539	10.494	8.301	30.608	0.879	100	59.583	78.583	100.125	1.26	0.794	0.969
P. dumosus	Phaseolus dumosus	PI 201323	18	perennial	cultivated	1349×748	95.211	11.645	10.694	36.492	0.898	100	23.796	81.719	130.503	1.075	0.93	0.97
P. dumosus	Phaseolus dumosus	PI 201323	19	perennial	cultivated	1349×748	87.317	11.51	10.09	35.169	0.887	100	66.039	97.583	68.369	1.155	0.866	0.966
P. dumosus	Phaseolus dumosus	PI 201323	20	perennial	cultivated	1349×748	127.232	14.193	11.737	42.295	0.894	100	44.457	93.341	117.897	1.209	0.827	0.975
P. dumosus	Phaseolus dumosus	PI 201323	21	perennial	cultivated	1349×748	116.071	13.046	11.552	40.208	0.902	100	4.243	96.846	146.535	1.124	0.89	0.975
P. dumosus	Phaseolus dumosus	PI 201323	22	perennial	cultivated	1349×748	95.143	12.193	10.043	36.6	0.893	100	29.146	101.088	100.46	1.218	0.821	0.972
P. dumosus	Phaseolus dumosus	PI 201323	23	perennial	cultivated	1349×748	98.274	13.712	9.493	39.947	0.774	100	55.709	113.817	146.524	1.465	0.683	0.965
P. dumosus	Phaseolus dumosus	PI 201323	24	perennial	cultivated	1349×748	97.866	12.886	9.619	37.815	0.86	100	16.787	126.545	76.759	1.342	0.745	0.971
P. dumosus	Phaseolus dumosus	PI 201323	25	perennial	cultivated	1349×748	65.777	10.927	8.301	30.824	0.87	100	37.262	122.671	21.801	1.35	0.741	0.964
P. filiformis	Phaseolus filiformis	PI 535292	1	annual	wild	1349×748	9.222	4.125	3.32	11.516	0.874	100	24.534	64.748	100.305	1.261	0.793	0.92
P. filiformis	Phaseolus filiformis	PI 535292	2	annual	wild	1349×748	8.881	4.096	3.121	11.381	0.862	100	42.243	72.68	54.162	1.262	0.792	0.932
P. filiformis	Phaseolus filiformis	PI 535292	3	annual	wild	1349×748	8.745	4.215	2.951	11.381	0.848	100	31.913	73.972	156.801	1.314	0.761	0.931
P. filiformis	Phaseolus filiformis	PI 535292	4	annual	wild	1349×748	11.468	4.385	3.635	12.775	0.883	100	14.204	75.632	112.249	1.198	0.835	0.915
P. filiformis	Phaseolus filiformis	PI 535292	5	annual	wild	1349×748	9.664	4.302	3.294	11.642	0.896	100	40.767	79.506	30.964	1.271	0.787	0.937
P. filiformis	Phaseolus filiformis	PI 535292	6	annual	wild	1349×748	7.316	3.712	2.953	10.319	0.863	100	47.224	81.904	116.565	1.195	0.837	0.913
P. filiformis	Phaseolus filiformis	PI 535292	7	annual	wild	1349×748	9.29	4.062	3.151	11.381	0.901	100	25.272	83.011	140.528	1.212	0.825	0.94
P. filiformis	Phaseolus filiformis	PI 535292	8	annual	wild	1349×748	8.405	3.974	3.136	11.165	0.847	100	37.262	84.117	158.199	1.223	0.818	0.91
P. filiformis	Phaseolus filiformis	PI 535292	9	annual	wild	1349×748	8.167	3.762	3.084	11.039	0.842	100	31.544	89.282	168.69	1.191	0.839	0.891
P. filiformis	Phaseolus filiformis	PI 535292	10	annual	wild	1349×748	5.547	3.222	2.583	9.015	0.858	100	49.622	91.312	23.629	1.223	0.817	0.921
P. filiformis	Phaseolus filiformis	PI 535292	11	annual	wild	1349×748	11.229	4.556	3.271	12.749	0.868	100	8.301	92.787	21.371	1.359	0.736	0.938
P. filiformis	Phaseolus filiformis	PI 535292	12	annual	wild	1349×748	8.507	3.991	3.136	11.012	0.882	100	40.214	94.079	33.69	1.197	0.835	0.921
P. filiformis	Phaseolus filiformis	PI 535292	13	annual	wild	1349×748	9.222	4.247	3.136	11.75	0.839	100	16.971	95.739	34.38	1.34	0.746	0.922
P. filiformis	Phaseolus filiformis	PI 535292	14	annual	wild	1349×748	7.52	3.5	2.972	10.364	0.88	100	28.593	95.37	161.565	1.089	0.918	0.917
P. filiformis	Phaseolus filiformis	PI 535292	15	annual	wild	1349×748	9.766	3.943	3.496	11.668	0.901	100	38.923	99.982	79.216	1.098	0.911	0.917
P. filiformis	Phaseolus filiformis	PI 535292	16	annual	wild	1349×748	7.078	3.548	2.947	10.058	0.879	100	50.544	101.457	62.103	1.168	0.856	0.927
P. filiformis	Phaseolus filiformis	PI 535292	17	annual	wild	1349×748	6.023	3.431	2.723	9.231	0.888	100	21.767	103.486	36.254	1.127	0.887	0.932
P. filiformis	Phaseolus filiformis	PI 535292	18	annual	wild	1349×748	8.473	4.096	2.973	11.121	0.861	100	33.389	107.545	54.162	1.379	0.725	0.934
P. filiformis	Phaseolus filiformis	PI 535292	19	annual	wild	1349×748	9.086	4.125	3.289	11.534	0.858	100	43.165	106.253	153.435	1.191	0.84	0.924
P. filiformis	Phaseolus filiformis	PI 535292	20	annual	wild	1349×748	6.772	3.634	2.767	9.798	0.886	100	56.632	106.069	113.962	1.242	0.805	0.919
P. filiformis	Phaseolus filiformis	PI 535292	21	annual	wild	1349×748	6.806	3.401	2.866	9.734	0.903	100	25.088	109.389	12.529	1.162	0.861	0.926
P. filiformis	Phaseolus filiformis	PI 535292	22	annual	wild	1349×748	10.821	4.81	3.113	12.857	0.823	100	8.854	112.156	57.529	1.477	0.677	0.928
P. filiformis	Phaseolus filiformis	PI 535292	23	annual	wild	1349×748	8.099	3.891	3.034	10.752	0.88	100	30.806	117.322	58.57	1.229	0.814	0.935
P. filiformis	Phaseolus filiformis	PI 535292	24	annual	wild	1349×748	9.358	4.145	3.309	11.732	0.854	100	38.185	117.875	159.146	1.173	0.852	0.92
P. filiformis	Phaseolus filiformis	PI 535292	25	annual	wild	1349×748	6.261	3.5	2.583	9.321	0.906	100	21.583	118.428	108.435	1.324	0.755	0.929
P. filiformis	Phaseolus filiformis	PI 535293	1	annual	wild	1349×748	8.099	3.991	2.951	10.599	0.906	100	37.447	61.243	33.69	1.273	0.786	0.939
P. filiformis	Phaseolus filiformis	PI 535293	2	annual	wild	1349×748	7.929	3.803	3.207	10.841	0.848	100	45.379	66.408	67.166	1.211	0.826	0.898
P. filiformis	Phaseolus filiformis	PI 535293	3	annual	wild	1349×748	7.316	3.582	2.842	10.409	0.849	100	59.952	64.01	101.889	1.255	0.797	0.896
P. filiformis	Phaseolus filiformis	PI 535293	4	annual	wild	1349×748	7.895	3.735	3.113	10.58	0.886	100	28.777	68.253	20.225	1.169	0.856	0.913
P. filiformis	Phaseolus filiformis	PI 535293	5	annual	wild	1349×748	8.405	3.891	2.951	10.752	0.914	100	20.66	66.593	121.43	1.258	0.795	0.946
P. filiformis	Phaseolus filiformis	PI 535293	6	annual	wild	1349×748	6.908	3.582	3	10.04	0.861	100	53.311	66.593	101.889	1.21	0.826	0.89
P. filiformis	Phaseolus filiformis	PI 535293	7	annual	wild	1349×748	6.772	3.548	2.806	9.995	0.852	100	65.671	71.205	81.027	1.162	0.86	0.898
P. filiformis	Phaseolus filiformis	PI 535293	8	annual	wild	1349×748	8.541	3.974	3.166	11.102	0.871	100	39.476	71.574	158.199	1.23	0.813	0.918
P. filiformis	Phaseolus filiformis	PI 535293	9	annual	wild	1349×748	6.772	3.582	2.888	9.779	0.89	100	48.884	75.263	11.889	1.224	0.817	0.909
P. filiformis	Phaseolus filiformis	PI 535293	10	annual	wild	1349×748	6.704	3.391	2.723	9.69	0.897	100	23.058	73.972	112.38	1.272	0.786	0.916
P. filiformis	Phaseolus filiformis	PI 535293	11	annual	wild	1349×748	8.575	3.839	3.136	11.012	0.889	100	31.175	77.292	35.218	1.114	0.898	0.93
P. filiformis	Phaseolus filiformis	PI 535293	12	annual	wild	1349×748	6.567	3.326	2.754	9.6	0.895	100	14.757	74.525	123.69	1.14	0.877	0.923
P. filiformis	Phaseolus filiformis	PI 535293	13	annual	wild	1349×748	6.533	3.524	2.842	9.671	0.878	100	57.369	77.292	96.009	1.126	0.888	0.897
P. filiformis	Phaseolus filiformis	PI 535293	14	annual	wild	1349×748	7.52	3.762	3	10.409	0.872	100	42.981	80.612	11.31	1.276	0.784	0.908
P. filiformis	Phaseolus filiformis	PI 535293	15	annual	wild	1349×748	8.201	3.891	3	10.733	0.895	100	25.272	86.331	58.57	1.314	0.761	0.916
P. filiformis	Phaseolus filiformis	PI 535293	16	annual	wild	1349×748	5.615	3.222	2.559	8.952	0.88	100	60.69	86.7	66.371	1.244	0.804	0.902
P. filiformis	Phaseolus filiformis	PI 535293	17	annual	wild	1349×748	7.792	3.878	3	10.625	0.867	100	35.602	86.7	25.346	1.169	0.856	0.903
P. filiformis	Phaseolus filiformis	PI 535293	18	annual	wild	1349×748	6.397	3.3	2.881	9.69	0.856	100	51.467	87.438	63.435	1.047	0.955	0.904
P. filiformis	Phaseolus filiformis	PI 535293	19	annual	wild	1349×748	6.874	3.638	2.767	9.753	0.908	100	44.272	85.593	120.466	1.249	0.801	0.937
P. filiformis	Phaseolus filiformis	PI 535293	20	annual	wild	1349×748	7.895	3.798	2.951	10.644	0.876	100	16.233	88.545	29.055	1.192	0.839	0.926
P. filiformis	Phaseolus filiformis	PI 535293	21	annual	wild	1349×748	8.847	4.029	3.261	11.147	0.895	100	29.515	91.127	15.945	1.208	0.828	0.925
P. filiformis	Phaseolus filiformis	PI 535293	22	annual	wild	1349×748	7.758	3.785	2.922	10.752	0.843	100	55.894	90.02	133.025	1.241	0.806	0.905
P. filiformis	Phaseolus filiformis	PI 535293	23	annual	wild	1349×748	7.418	3.689	2.951	10.185	0.899	100	23.427	97.952	36.87	1.119	0.894	0.938
P. filiformis	Phaseolus filiformis	PI 535293	24	annual	wild	1349×748	7.18	3.624	3	10.148	0.876	100	47.039	97.952	14.744	1.139	0.878	0.902
P. filiformis	Phaseolus filiformis	PI 535293	25	annual	wild	1349×748	6.772	3.563	2.729	9.906	0.867	100	34.311	101.457	68.749	1.273	0.785	0.915
P. filiformis	Phaseolus filiformis	PI 535297	1	annual	wild	1349×748	4.866	3.042	2.398	8.214	0.906	100	18.447	57.738	165.964	1.276	0.783	0.902
P. filiformis	Phaseolus filiformis	PI 535297	2	annual	wild	1349×748	7.282	3.803	2.775	10.122	0.893	100	30.806	60.321	140.906	1.294	0.773	0.93
P. filiformis	Phaseolus filiformis	PI 535297	3	annual	wild	1349×748	6.363	3.582	2.688	9.645	0.86	100	20.66	66.039	34.509	1.301	0.769	0.908
P. filiformis	Phaseolus filiformis	PI 535297	4	annual	wild	1349×748	7.146	3.675	2.951	10.103	0.88	100	12.359	66.593	17.526	1.247	0.802	0.911
P. filiformis	Phaseolus filiformis	PI 535297	5	annual	wild	1349×748	6.261	3.638	2.583	9.906	0.802	100	34.311	68.253	59.534	1.392	0.719	0.893
P. filiformis	Phaseolus filiformis	PI 535297	6	annual	wild	1349×748	6.397	3.446	2.767	9.581	0.876	100	26.01	72.311	15.524	1.184	0.845	0.904
P. filiformis	Phaseolus filiformis	PI 535297	7	annual	wild	1349×748	6.908	3.634	2.951	10.058	0.858	100	44.272	72.865	156.038	1.225	0.816	0.894
P. filiformis	Phaseolus filiformis	PI 535297	8	annual	wild	1349×748	8.201	4.211	2.87	10.994	0.853	100	20.291	73.234	118.811	1.476	0.678	0.911
P. filiformis	Phaseolus filiformis	PI 535297	9	annual	wild	1349×748	5.513	3.092	2.449	8.799	0.895	100	38	73.603	107.354	1.248	0.801	0.915
[truncated: 664 more rows]

## Sheet: terms
Term	Definition		For a more detailed discussion of each ImageJ parameter, we recommend the ImageJ User Guide: https://imagej.nih.gov/ij/docs/guide/146-30.html
%Area	Percentage of pixels in the seed that were highlighted by ImageJ's threshholding.
Accession	Plant inventory number assigned to a specific collection of seeds at the ARS-GRIN germplasm center; approximates one population of plants that was sampled and later increased for seeds at germplasm facilities.
Area	ImageJ parameter Area: total pixel area of the seed converted to mm^2.
Aspect ratio	ImageJ parameter AR: major axis / minor axis; i.e., ratio of width to height.
Circularity	ImageJ parameter Circ.: degree to which the seed shape approximates a circle: ranges from 0-1, with 1 being a perfect circle. Calculated as 4π * (Area)/(Perimeter)^2.
Cultivation status (simplified)	Categorization of accessions into either wild or cultivated groupings based on the original USDA cultivation status (wild = wild, cultivated = cultivated, cultivar, landrace; see total_data spreadsheet for original cultivation status).
FeretAngle	ImageJ: the angle of parameter Length (Feret).
FeretX & FeretY	ImageJ: starting coordinates for the Length (Feret) parameter.
Length	ImageJ parameter Feret (Feret's diameter): longest dimension of the seed in mm.
Lifespan	Annual or perennial.
Perimeter	ImageJ parameter Perim.: length of perimeter (mm) of each seed.
Roundness	ImageJ parameter Round: inverse of Aspect ratio.
Seed #	Identifying number assiged to a specific seed within an accession; all data within a row pertains to this seed.
Seed image dimensions	Pixel dimensions of the entire seed accession image analyzed in ImageJ (does not have a significant effect on seed area and length, but may influence other parameters).
Solidity	Seed area / convex area.
Species	Only species-level epithet.
Taxon	Most detailed epithet available for the accession, including subspecific level if present.
Width	ImageJ parameter MinFeret (minimum caliper diameter): shortest dimension of each seed in mm.
